# Supplementary material for: Planktonic eukaryotes in the Chesapeake Bay: contrasting responses of abundant and rare taxa to estuarine gradients
Source: Microbiol Spectr. 2024 Apr 12;12(5):e04048-23. doi: 10.1128/spectrum.04048-23 (PMC11064499; doi:10.1128/spectrum.04048-23)
Supplement: Supplemental tables — Tables S1 to S9. [file spectrum.04048-23-s0002.xlsx]

## Sheet: TABLE  S1
TABLE S1. Cell counts (cells/L) and the proportion of major microalgal groups in the Chesapeake Bay. Station names are coded with sampling station and time (month and year). For instance, 908_303 represents a sample from station 908 in March 2003.
Samples	Station	Seasons	Years	Season-Year	Full-name	Temperature	Cell counts (cells/L)					Proportion of major microalgal groups
							Diatoms	Dinoflagellates	Chlorophytes	Cryptophytes	Total	Diatoms	Dinoflagellates	Chlorophytes	Cryptophytes	Total
CB1	s908	winter	s2003	s303	908_303	1.2	306	8420	0	83	8809	0.0348068	0.955847	0	0.00937105	1
CB10	s834	summer	s2003	s803	834_803	27.7	1686.37	400.955	35.3784	47.1712	2169.88	0.777174	0.184783	0.0163043	0.0217391	1
CB12	s818	spring	s2003	s603	818_603	16.5	1179.28	377.37	11.7928	70.7568	1639.2	0.719424	0.230216	0.00719424	0.0431655	1
CB13	s818	summer	s2003	s803	818_803	27.9	306.613	672.19	0	117.928	1096.73	0.27957	0.612903	0	0.107527	1
CB14	s818	autumn	s2003	s1003	818_1003	19.6	518.883	165.099	0	153.306	837.289	0.619718	0.197183	0	0.183099	1
CB15	s744	winter	s2003	s303	744_303	2.7	4304.37	530.676	0	141.514	4976.56	0.864929	0.106635	0	0.028436	1
CB16	s744	spring	s2003	s603	744_603	18.3	3148.68	483.505	35.3784	542.469	4210.03	0.747899	0.114846	0.00840336	0.128852	1
CB17	s744	summer	s2003	s803	744_803	27.2	554.262	1108.52	0	212.27	1875.06	0.295597	0.591195	0	0.113208	1
CB18	s744	autumn	s2003	s1003	744_1003	20.4	919.838	141.514	0	224.063	1285.42	0.715596	0.110092	0	0.174312	1
CB19	s724	winter	s2003	s303	724_303	3.3	2700.55	341.991	0	11.7928	3054.34	0.88417	0.111969	0	0.003861	1
CB2	s908	spring	s2003	s603	908_603	16.5	188.685	483.505	106.135	176.892	955.217	0.197531	0.506173	0.111111	0.185185	1
CB20	s724	spring	s2003	s603	724_603	18.1	2865.65	247.649	70.7568	613.226	3797.28	0.754658	0.0652174	0.0186335	0.161491	1
CB21	s724	summer	s2003	s803	724_803	26.6	707.568	330.198	0	82.5496	1120.32	0.631579	0.294737	0	0.0736842	1
CB22	s724	autumn	s2003	s1003	724_1003	20.9	613.226	318.406	0	566.054	1497.69	0.409449	0.212598	0	0.377953	1
CB23	s707	winter	s2003	s303	707_303	4.4	1014.18	165.099	35.3784	0	1214.66	0.834951	0.135922	0.0291262	0	1
CB25	s707	summer	s2003	s803	707_803	26.3	589.64	141.514	0	0	731.154	0.806452	0.193548	0	0	1
CB26	s707	autumn	s2003	s1003	707_1003	20.6	648.604	377.37	153.306	0	1179.28	0.55	0.32	0.13	0	1
CB27	s908	spring	s2004	s504	908_504	16.6	176.892	35.3784	330.198	271.234	813.703	0.217391	0.0434783	0.405797	0.333333	1
CB28	s908	summer	s2004	s804	908_804	26.1	4186.44	3585.01	58.964	2358.56	10189	0.41088	0.351852	0.00578704	0.231481	1
CB29	s908	autumn	s2004	s1004	908_1004	16.2	153.306	58.964	0	683.982	896.253	0.171053	0.0657895	0	0.763158	1
CB3	s908	summer	s2003	s803	908_803	27.9	1450.51	495.298	35.3784	129.721	2110.91	0.687151	0.234637	0.0167598	0.0614525	1
CB30	s845	winter	s2004	s204	845_204	1.2	235.856	6261.98	0	695.775	7193.61	0.0327869	0.870492	0	0.0967213	1
CB31	s845	spring	s2004	s504	845_504	16.9	294.82	825.496	247.649	35.3784	1403.34	0.210084	0.588235	0.176471	0.0252101	1
CB32	s845	summer	s2004	s804	845_804	26.8	2051.95	1143.9	0	1073.14	4268.99	0.480663	0.267956	0	0.251381	1
CB33	s845	autumn	s2004	s1004	845_1004	16.2	377.37	70.7568	0	766.532	1214.66	0.31068	0.0582524	0	0.631068	1
CB34	s834	winter	s2004	s204	834_204	1.2	129.721	955.217	11.7928	283.027	1379.76	0.0940171	0.692308	0.00854701	0.205128	1
CB35	s834	spring	s2004	s504	834_504	17.9	801.91	3549.63	70.7568	153.306	4575.61	0.175258	0.775773	0.0154639	0.0335052	1
CB36	s834	summer	s2004	s804	834_804	26.7	1662.78	1674.58	0	3962.38	7299.74	0.227787	0.229402	0	0.542811	1
CB37	s834	autumn	s2004	s1004	834_1004	16.4	1474.1	94.3424	0	1863.26	3431.7	0.429553	0.0274914	0	0.542955	1
CB38	s818	winter	s2004	s204	818_204	1.1	271.234	1037.77	11.7928	224.063	1544.86	0.175573	0.671756	0.00763359	0.145038	1
CB39	s818	spring	s2004	s504	818_504	16.2	2405.73	884.46	11.7928	70.7568	3372.74	0.713287	0.262238	0.0034965	0.020979	1
CB4	s908	autumn	s2003	s1003	908_1003	18.4	1533.06	11.7928	0	212.27	1757.13	0.872483	0.00671141	0	0.120805	1
CB40	s818	summer	s2004	s804	818_804	26	542.469	117.928	0	259.442	919.838	0.589744	0.128205	0	0.282051	1
CB41	s818	autumn	s2004	s1004	818_1004	16.3	1957.6	283.027	0	1945.81	4186.44	0.467606	0.0676056	0	0.464789	1
CB42	s744	winter	s2004	s204	744_204	1.7	141.514	589.64	0	294.82	1025.97	0.137931	0.574713	0	0.287356	1
CB43	s744	spring	s2004	s504	744_504	16.2	5849.23	424.541	35.3784	106.135	6415.28	0.911765	0.0661765	0.00551471	0.0165441	1
CB44	s744	summer	s2004	s804	744_804	27	448.126	176.892	0	471.712	1096.73	0.408602	0.16129	0	0.430108	1
CB45	s744	autumn	s2004	s1004	744_1004	16.4	24458.3	448.126	0	1344.38	26250.8	0.931716	0.017071	0	0.0512129	1
CB46	s724	winter	s2004	s204	724_204	2.5	648.604	47.1712	0	47.1712	742.946	0.873016	0.0634921	0	0.0634921	1
CB47	s724	spring	s2004	s504	724_504	15.9	1792.51	129.721	0	400.955	2323.18	0.771574	0.0558376	0	0.172589	1
CB48	s724	summer	s2004	s804	724_804	26	577.847	141.514	0	247.649	967.01	0.597561	0.146341	0	0.256098	1
CB49	s724	autumn	s2004	s1004	724_1004	16.2	13620.7	294.82	0	2759.52	16675	0.816832	0.0176803	0	0.165488	1
CB5	s845	winter	s2003	s303	845_303	1.3	1285.42	742.946	11.7928	35.3784	2075.53	0.619318	0.357955	0.00568182	0.0170455	1
CB50	s707	winter	s2004	s204	707_204	3.8	625.018	212.27	11.7928	82.5496	931.631	0.670886	0.227848	0.0126582	0.0886076	1
CB51	s707	spring	s2004	s504	707_504	16.5	707.568	636.811	0	436.334	1780.71	0.397351	0.357616	0	0.245033	1
CB53	s707	autumn	s2004	s1004	707_1004	16.5	22712.9	106.135	0	1273.62	24092.7	0.942731	0.00440529	0	0.0528634	1
CB54	s908	winter	s2005	s205	908_205	2.9	1140.24	3489.13	68.4144	661.339	5359.12	0.212766	0.651064	0.012766	0.123404	1
CB55	s908	spring	s2005	s505	908_505	15.2	102.622	820.972	11.4024	5906.44	6841.44	0.015	0.12	0.00166667	0.863333	1
CB56	s908	summer	s2005	s805	908_805	28.7	148.231	1277.07	0	992.008	2417.31	0.0613208	0.528302	0	0.410377	1
CB58	s845	winter	s2005	s205	845_205	3.9	843.777	2588.34	11.4024	205.243	3648.77	0.23125	0.709375	0.003125	0.05625	1
CB59	s845	spring	s2005	s505	845_505	15.8	91.2191	1379.69	0	4766.2	6237.11	0.0146252	0.221207	0	0.764168	1
CB6	s845	spring	s2003	s603	845_603	15.6	117.928	660.397	141.514	70.7568	990.595	0.119048	0.666667	0.142857	0.0714286	1
CB60	s845	summer	s2005	s805	845_805	28.5	421.889	752.558	0	5302.11	6476.56	0.0651408	0.116197	0	0.818662	1
CB64	s834	summer	s2005	s805	834_805	28.9	855.179	478.9	0	5781.01	7115.09	0.120192	0.0673077	0	0.8125	1
CB66	s818	winter	s2005	s205	818_205	2.7	900.789	638.534	11.4024	444.693	1995.42	0.451429	0.32	0.00571429	0.222857	1
CB67	s818	spring	s2005	s505	818_505	16.6	307.865	763.96	0	9680.63	10752.5	0.028632	0.0710498	0	0.900318	1
CB70	s744	winter	s2005	s205	744_205	2.6	1767.37	1094.63	22.8048	239.45	3124.26	0.565693	0.350365	0.00729927	0.0766423	1
CB72	s744	summer	s2005	s805	744_805	29.1	296.462	638.534	0	4538.15	5473.15	0.0541667	0.116667	0	0.829167	1
CB74	s724	winter	s2005	s205	724_205	3.2	2622.55	410.486	45.6096	444.693	3523.34	0.744337	0.116505	0.012945	0.126214	1
CB75	s724	spring	s2005	s505	724_505	16.5	1516.52	353.474	34.2072	5336.32	7240.52	0.209449	0.0488189	0.00472441	0.737008	1
CB76	s724	summer	s2005	s805	724_805	28.5	627.132	342.072	0	5564.37	6533.57	0.095986	0.052356	0	0.851658	1
CB78	s707	winter	s2005	s205	707_205	2.9	2497.12	68.4144	11.4024	125.426	2702.37	0.924051	0.0253165	0.00421941	0.0464135	1
CB8	s845	autumn	s2003	s1003	845_1003	18.9	2252.42	11.7928	0	318.406	2582.62	0.872146	0.00456621	0	0.123288	1

## Sheet: TABLE S2
TABLE S2. Comparisons of major eukaryotic groups across season and space
	Seasonal variations							Spatial gradients
	All	spring-autumn	summer-autumn	winter-autumn	summer-spring	winter-spring	winter-summer	Winter	Spring	Summer	Autumn
Diatoms
Dinoflagellates	*			*		*		-0.59*	0.55*
Chlorophyta (Green algae)	*	*			*	*		0.70*
Cryptophyceae	*	*	*	*
Chrysophyceae (Golden algae)	*			*		*	*
Prymnesiophytes	*	*			*	*
Other phytoplankton	*			*		*
Alveolata
Arthropoda	*			*		*	*
Cercozoa	*			*		*			-0.57*	-0.66*
Fungi	*									-0.46*
Holozoa									-0.53*
MASTs	*			*		*	*
Others
* P<0.01

## Sheet: TABLE S3
TABLE S3. Correlations between major eukaryotic phyla and environmental factors in the Chesapeake Bay
Groups	Temperature	Salinity	CHLA	DO	TN	TON	DON	Ammonium	Nitrate	Nitrite	TP	OP	DOP	Turbidity	TSS	PC	Silicate
Alveolata						-0.23*	-0.24*
Amoebozoa	0.35*			-0.24*	-0.26*				-0.48*				0.28*	0.28*
Annelida	0.43*			-0.48*					-0.27*		0.24*	0.32*
Apicomplexa
Arthropoda	0.54*		0.24*	-0.51*		0.24*			-0.27*		0.4*	0.32*	0.28*		0.25*
Ascomycota																0.25*
Basidiomycota		0.32*								-0.27*		-0.23*					-0.38*
Bicosoecida	0.53*			-0.39*	-0.3*				-0.5*		0.24*	0.24*	0.29*
Centrohelida	0.37*	0.24*		-0.33*	-0.3*				-0.31*
Cercozoa	-0.29*	-0.43*		0.28*	0.23*				0.31*			-0.25*			-0.37*
Chlorophyta														-0.27*	0.25*
Chrysophyceae	-0.39*			0.44*							-0.26*			0.3*	-0.27*
Chytridiomycota	0.28*	-0.44*	0.3*	-0.34*	0.34*	0.37*	0.27*				0.51*	0.36*	0.4*	-0.3*	0.24*	0.26*	0.33*
Ciliophora		-0.34*			0.27*				0.38*	0.3*
Cnidaria	0.49*	0.24*		-0.4*	-0.34*				-0.45*
Cryptomycota	-0.39*		0.29*		0.27*				0.28*							0.33*
Cryptophyceae										0.31*		0.25*
Ctenophora	0.39*		0.34*	-0.42*		0.33*	0.27*	0.25*			0.39*	0.23*	0.37*
Diatoms						-0.26*	-0.29*			0.27*			-0.37*
Dinoflagellates	-0.26*			0.53*				-0.24*			-0.26*	-0.31*		0.28*
Florideophycidae					-0.26*						-0.26*		-0.3*	0.28*			-0.3*
Fungi			0.32*		0.26*	0.31*								-0.27*		0.44*
Gracilipodida
Haptophyta		0.34*		0.25*							-0.32*	-0.37*	-0.29*				-0.34*
Holozoa	0.38*			-0.24*					-0.36*					0.25*
Hyphochytriomycetes		0.35*	-0.23*		-0.3*	-0.26*			-0.27*		-0.35*		-0.35*	0.43*		-0.25*	-0.35*
Kathablepharidae		-0.31*								0.26*			0.26*				0.32*
Labyrinthulomycetes														0.34*	-0.4*
LKM15		0.37*			-0.31*						-0.27*		-0.3*				-0.23*
Lophophorata		0.25*
Lophotrochozoa					0.24*			0.25*	0.27*			0.27*				-0.23*
MAST.1	-0.44*	0.37*	-0.29*	0.44*		-0.32*					-0.53*	-0.24*	-0.36*	0.34*			-0.3*
MAST.11		0.27*			-0.27*				-0.24*	-0.27*
MAST.12									-0.23*
MAST.2
MAST.3	0.3*	0.53*		-0.26*	-0.52*				-0.54*					0.31*		-0.32*
MAST.4		0.23*											0.28*			-0.26*
MAST.6	-0.47*			0.4*				-0.26*			-0.32*		-0.23*	0.31*	-0.27*
MAST.7	0.27*	0.48*			-0.33*				-0.43*
MAST.8		0.27*			-0.24*				-0.23*
MAST.9
MASTs	-0.61*		-0.24*	0.56*				-0.3*			-0.53*	-0.38*	-0.36*	0.34*	-0.3*
Mollusca		-0.36*		-0.3*	0.39*				0.29*	0.36*	0.37*	0.35*	0.31*	-0.31*			0.28*
Mucoromycota		0.23*	-0.24*
Nematozoa		0.43*			-0.34*				-0.37*					0.25*			-0.34*
Nemertea	0.39*	0.28*		-0.25*	-0.26*				-0.41*
Nucleariidae and Fonticula group										0.43*
Ochrophyta	-0.45*			0.32*										0.24*
Peronosporomycetes
Phragmoplastophyta		0.32*
Picozoa	-0.25*			0.37*				-0.3*
Platyhelminthes	0.38*			-0.24*
Porphyridiophyceae	0.26*	0.37*			-0.5*				-0.51*	-0.3*				0.33*
Protalveolata		0.46*			-0.25*				-0.33*					0.29*
Protosporangiida		0.35*			-0.3*				-0.33*			0.35*	0.24*
Prymnesiophyceae							-0.26*										-0.25*
Prymnesiophytes							-0.26*										-0.25*
Retaria										0.27*
Rhodellophyceae	-0.3*			0.28*				-0.24*			-0.26*	-0.23*
Rotifera		-0.3*			0.28*				0.26*								0.26*
SA1.3C06	0.3*			-0.25*					-0.26*			0.25*
SAR
Tardigrada	0.26*								-0.24*
Total Phytoplankton	-0.34*		0.26*										-0.24*
Tunicata		0.28*
Vertebrata		0.25*														0.26*
Others	0.37*			-0.34*					-0.3*				0.24*
* P<0.01

## Sheet: TABLE  S4
TABLE S4. Relative abundance of eukaryotic taxa in the Chesapeake Bay. Station names are coded with sampling station and time (month and year). For instance, 908_303 represents a sample from station 908 in March 2003. Potential HAB species are also identifed and listed.
Labels	Summed relative abundance	Taxon	Potential HAB species	908_303	834_803	818_303	818_603	818_803	818_1003	744_303	744_603	744_803	744_1003	724_303	908_603	724_603	724_803	724_1003	707_303	707_803	707_1003	908_504	908_804	908_1004	908_803	845_204	845_504	845_804	845_1004	834_204	834_504	834_804	834_1004	818_204	818_504	908_1003	818_804	818_1004	744_204	744_504	744_804	744_1004	724_204	724_504	724_804	724_1004	845_303	707_204	707_504
ASV1	0.000756205	uncultured; uncultured; uncultured; uncultured; uncultured; uncultured_Goniomonas		0	0	0	0	0	0	0	0	0	0	0	0	0	0	0	0	0	0	0	0	0	0	0	0	0	0	0	0	0	0	0	0	0	0	0	0	0	0	0	0	0	0	0	0	0	0
ASV2	0.000297523	uncultured; uncultured; uncultured; uncultured; uncultured; uncultured_Goniomonas		0	0	0	0	0	0	0	0	0	0	0	0	0	0	0	0	7.43808e-05	0	0	0	0	0	0	0	0	0	0	0	0	0	0	0	0	0	0	0	0	6.1984e-05	0	0	0	0	0	0	0	0
ASV3	0.0362358	uncultured; uncultured; uncultured; uncultured; uncultured; uncultured_Cryptophyta		0.000607443	0.000185952	0	4.95872e-05	0.000223142	0.000334714	0	0	0.000247936	0.000471078	8.67776e-05	0.000520665	0.000173555	0.000111571	0.000223142	0	0.000632237	0.000260333	0.00337193	0.00441326	0.000855379	0.00177274	0.000210746	0.000247936	0.0011529	0.00146282	0.000359507	9.91744e-05	0.00307441	0.00223142	0.000260333	0.000793395	0	0.000979347	0.000595046	0.00114051	0.000743808	0.000247936	4.95872e-05	0.000136365	0	1.23968e-05	0	0.000892569	0.000247936	0
ASV4	0.00665708	uncultured; uncultured; uncultured; uncultured; uncultured; uncultured_Cryptophyta		0.000421491	0	0	0	0	0	0	0	0	0	0	0	0	0	0	0	0	0	0.00121489	0.00128927	0.000582649	0	0	0	0	0.00121489	0	0	0	0.000582649	0	0	0	0	0.000421491	0	0	0	0	0	0	0	0	0	0	0
ASV5	0.0015496	uncultured; uncultured; uncultured; uncultured; uncultured; uncultured_Cryptophyta		0	0	0	0	0	0	0	0	0	0	0	0	0	0	0	0	0	0	0	0	0	0	0	0	0	0.000545459	0	0	0	0.00030992	0	0	0	0	0	0	0	0	0	0	0	0	0	0	0	0
ASV6	0.00110331	uncultured; uncultured; uncultured; uncultured; uncultured; uncultured_Basidiobolus		0	0	0	0	0	0	0	0	0	0	0	0	0	0	0	0	0	0	0	0	0	0	0	0	0	0	0	0	0	0	0	0	0	0	0	0	0	0	0	0	0	4.95872e-05	0	0	0	0
ASV7	0.000867776	uncultured; uncultured; uncultured; uncultured; uncultured; uncultured_Basidiobolus		0	0	0	0	0	0	0	0	0	0	0	0	0	0	0	0	0	0	0	0	0	0	0	0	0	0	0	0	0	0	0	0	0	0	0	0	0	3.71904e-05	0	0	0	0	0	0	0	0
ASV8	0.000223142	uncultured; uncultured; uncultured; uncultured; uncultured; uncultured_Basidiobolus		0	0	0	0	0	0	0	0	0	0	0	0	0	0	0	0.000161158	0	0	0	0	0	0	0	0	0	0	0	0	0	0	0	0	0	0	0	0	0	0	0	0	0	0	0	0	0	0
ASV9	0.160935	uncultured; uncultured; uncultured; uncultured; uncultured; uncultured_alveolate		0	0.000247936	0	0.00930999	0.00224382	0.00352069	0	0.00146282	0.00199588	0.00288845	0.000842982	0.00614881	0.00096695	0.00252895	0.00215704	0	0.000285126	0.00792155	0.02793	0.0042645	0.00498351	0.00256614	0	0.00897528	0.00452483	0.00278928	0.00034711	0.000719014	0.0215208	0.0141447	0	0	0.000210746	0.00123968	0.00280168	0	0.0011529	0.000830585	0.00199588	0.000136365	0	0	0.00421491	0.000334714	0	0.000433888
ASV10	0.142042	uncultured; uncultured; uncultured; uncultured; uncultured; uncultured_alveolate		0	0	0	0.00427689	0.00195869	0.00312399	0.00027273	0	0.00163638	0.00264052	0	0.00410334	0.000719014	0.00244217	0.00215704	0.000322317	0	0.00723973	0.0344755	0.00208266	0.00404136	0.00112811	0.000247936	0.00934718	0.00431409	0.00257853	0	0.000880173	0.0180125	0.0127191	0.000384301	0.000880173	0	0.00122728	0.00265291	0	0.00107852	0.000520665	0.00146282	0	0.000421491	0	0.00318598	0	0	0
ASV11	0.0572112	uncultured; uncultured; uncultured; uncultured; uncultured; eukaryotic_picoplankton		0.000223142	8.67776e-05	9.91744e-05	0	0.000198349	0.000483475	1.23968e-05	0	0.00065703	0.00030992	0.000148762	0.000198349	0	7.43808e-05	0.000210746	0	0.000731411	0.000123968	0.00804552	0.00397937	0.00105373	0.0023182	0.000508269	0.000297523	0.00167357	0.00329755	0.000855379	0	0.00221903	0.00210746	0.000768601	0.000322317	0.000136365	0.00188431	0.00261572	0.00298763	0.000123968	0.000780998	0.00106612	0.00100414	0	8.67776e-05	0.00111571	0.000433888	0.000942157	0
ASV12	0.0115538	uncultured; uncultured; uncultured; uncultured; uncultured		0	0	0	0	0.000557856	0	0	0	0.000508269	0	0	0.000384301	0	0	0	0	0.000322317	0	0.00420251	0.00150001	0	0.001562	0	0	0	0.000185952	0	0	0	0.000409094	0	0	0	0	0	0	0	0	0	0	0	0	0	0	0	0
ASV13	0.000979347	uncultured; uncultured; uncultured; uncultured; uncultured		0	0	0	0	0	0	0	0	0	0	0	0	0	0	0	0	0	0	0.000805792	0	0	0.000173555	0	0	0	0	0	0	0	0	0	0	0	0	0	0	0	0	0	0	0	0	0	0	0	0
ASV14	0.00273969	Tunicata; Ascidiacea; Stolidobranchia; Stolidobranchia; Stolidobranchia; Molgula_retortiformis		0	0	0.000223142	0.000942157	0	0	0	0	0	0	7.43808e-05	0	0	0	0	0	0	0	0	0	0	0	0	0	0	0	0	0	0	0	0	0	0	0	0	0	0	0	0	0	3.71904e-05	0.000148762	0	0.000247936	0	0
ASV15	0.00728932	Tunicata; Appendicularia; Copelata; Oikopleuridae; Oikopleuridae; Oikopleura_sp.		0	0	0	0	0	0	0	0	0	0	0	6.1984e-05	0	0	0	0	0	0	0	0	0	0	0	0	0	0	0	0	0	0	0	0	0	0	0	0	0	0	0	0	0	0	0	0	0	0
ASV16	0.00528104	Tunicata; Appendicularia; Copelata; Oikopleuridae; Oikopleuridae; Oikopleura_sp.		0	0	0	0.00483475	0	0	0	0	0	2.47936e-05	0	0	0	0	0	0	0	0	0	0	0	0	0	0	0	0	0	0	0	0	0	0	0	0	0	0	0	0	0	0	0	0	0	0	0	0
ASV17	0.00110331	Tardigrada; Eutardigrada; Parachela; Parachela; Parachela; Apodibius_confusus		0	0	0	0	0	0	0	0	0	0	0	0	0	0	0	0	0	0	0	0	0	0	0	0	0	0	0	0	0	0	0	0	0	0	0	0	0	0	0	0	0	0	0	0	0	0
ASV18	0.0113927	Tardigrada; Eutardigrada; Parachela; Parachela; Parachela		0	0	0	0	0	0	0	0	0	0	0	0	0	0	0	0	0	0	0	0	0	0	0	0	0	0	0	0	0	0	0	0	0	0	0	0	0	0	0	0	0	0	0	0	0	0
ASV19	0.00106612	Tardigrada; Eutardigrada; Parachela; Parachela; Parachela		0	0	0	0	0	0	0	0	0	0	0	0	0	0	0	0	0	0	0	0	0	0	0	0	0	0	0	0	0	0	0	0	0	0	0	0	0	0	0	0	0	0	0	0	0	0
ASV20	0.000136365	Tardigrada; Eutardigrada; Parachela; Parachela; Parachela		0	0	0	0	0	0	0	0	0	0	0	0	0	0	0	0	0	0	0	0	0	0	0	0	0	0	0	0	0	0	0	0	0	0	0	0	0	0	0	0	0	0	0	0	0	0
ASV21	0.000334714	SAR; Labyrinthulomycetes; Labyrinthulomycetes; Labyrinthulomycetes; Sorodiplophrys; uncultured_freshwater		0	0	0	0	0	0	0	0	0	0	0	0	0	0	0	0	0	0	0	0	0	0	0	0	0	0	0	0	0	0	0	0	0	0	0	0	0	0	0	0	0	0	0	0	0	0
ASV22	0.000111571	SAR; Labyrinthulomycetes; Labyrinthulomycetes; Labyrinthulomycetes; Sorodiplophrys; uncultured_freshwater		0	6.1984e-05	0	0	4.95872e-05	0	0	0	0	0	0	0	0	0	0	0	0	0	0	0	0	0	0	0	0	0	0	0	0	0	0	0	0	0	0	0	0	0	0	0	0	0	0	0	0	0
ASV23	8.67776e-05	SAR; Labyrinthulomycetes; Labyrinthulomycetes; Labyrinthulomycetes; Sorodiplophrys; uncultured_freshwater		0	2.47936e-05	0	0	6.1984e-05	0	0	0	0	0	0	0	0	0	0	0	0	0	0	0	0	0	0	0	0	0	0	0	0	0	0	0	0	0	0	0	0	0	0	0	0	0	0	0	0	0
ASV24	0.00172315	SAR; Labyrinthulomycetes; Labyrinthulomycetes; Labyrinthulomycetes; Sorodiplophrys; uncultured_Eimeriidae		0	0	0	0	0	0	0	0	0	0	0	0	0	0	0	0	0	0	0	0	0	0	0	0	0	0	0	0	0	0	0	0	0	0	0	0	0	0	0	0	0	0	0	0	0	0
ASV25	0.00151241	SAR; Labyrinthulomycetes; Labyrinthulomycetes; Labyrinthulomycetes; Sorodiplophrys; uncultured_Eimeriidae		0	0	0	0	0	0	0	0	0	0	0	0	0	0	0	0	0	0	0	0	0	0	0	0	0	0	0	0	0	0	0	0	0	0	0	0	0	0	0	0	0	0	0	0	0	0
ASV26	0.000161158	SAR; Labyrinthulomycetes; Labyrinthulomycetes; Labyrinthulomycetes; Sorodiplophrys; uncultured_Eimeriidae		0	0	0	0	0	0	0	0	0	0	0	0	0	0	0	0	0	0	0	0	0	0	0	0	0	0	0	0	0	0	0	0	0	0	0	0	0	4.95872e-05	0	0	0	0	4.95872e-05	0	6.1984e-05	0
ASV27	0.00239258	SAR; Labyrinthulomycetes; Labyrinthulomycetes; Labyrinthulomycetes; Sorodiplophrys		0	0	0	0	0	0	0	0	0	0	0	0	0	0	0	0	0	0	0	0	0	0	0	0	0	0	0	0	0	0	0	0	0	0	0	0	0	0	0	0	0	0	0	0	0	0
ASV28	0.000247936	SAR; Labyrinthulomycetes; Labyrinthulomycetes; Labyrinthulomycetes; Sorodiplophrys		0	0	0	0	0	0	0	0	0	0	0	0	0	0	0	0	0	0	0	0	0	0	0	0	0	0	0	0	0	0	0	0	0	0	0	0	0	0	0	0	0	0	0	0	0	0
ASV29	0.000322317	SA1-3C06; SA1-3C06; SA1-3C06; SA1-3C06; SA1-3C06; uncultured_marine		0	0	0	0	0	0	0	0	0	0	0	0	0	0	0	0	0	0	0	0	0	0	0	0	0	0	0	0	0	0	0	0	0	0	0	0	0	0	0	0	0	8.67776e-05	1.23968e-05	0	0	0
ASV30	0.00061984	SA1-3C06; SA1-3C06; SA1-3C06; SA1-3C06; SA1-3C06		0	0	0	0	0	0	0	0	0	0	0	0	0	0	0	0	0	0	0	0	0	0	0	0	0	0	0	0	0	0	0	0	0	4.95872e-05	6.1984e-05	0	0	6.1984e-05	0	0	0	0	0	0	0	0
ASV31	0.000185952	SA1-3C06; SA1-3C06; SA1-3C06; SA1-3C06; SA1-3C06		0	0	0	0	0	0	0	0	0	0	0	0	0	0	0	0	0	0	0	9.91744e-05	0	0	0	0	8.67776e-05	0	0	0	0	0	0	0	0	0	0	0	0	0	0	0	0	0	0	0	0	0
ASV32	0.0564178	Rotifera; Monogononta; Ploimida; Ploimida; Ploimida		0	0	0	0	0	0	0	0	0	0	0	0	0	0	0	0	0	0	0	0	0	0	0	0	0	0	0	0	0	0	0	0	0	0	0	0	0	0	0	0	0	0	0	0	0	0
ASV33	0.0481244	Rotifera; Monogononta; Ploimida; Ploimida; Ploimida		0	0.0132026	0	0.000123968	0.0199588	0.000235539	0	0	0.000483475	0	0	0	0	0	0.000111571	4.95872e-05	0	0	0	0.000285126	0	0	0	0	0.0031116	0	0	0	0.000570253	0.000446285	4.95872e-05	0.000483475	0	0.000111571	0	0	0	0	0.000210746	0	0	0	0.000173555	0	0	0
ASV34	0.0492277	Rotifera; Monogononta; Ploimida; Ploimida; Ploimida		0	0.000384301	0	0	0.00065703	0	0	0	0	0	0	0.000371904	0	0.000123968	0	0	0.000136365	0	0	0	0	0	0	0	0	0.000508269	0	0.00138844	0.000359507	0.000830585	0	0.0400045	0	0.000161158	0	0	0.00109092	0	0	0	0	0	0	0	0	0.00145043
ASV35	0.0368681	Rotifera; Monogononta; Ploimida; Ploimida; Ploimida		0.00249176	0	0.00164877	0	0	0	0	0	0	0	0	0	0	0	0	0	0	0	0	0	0	0	0.000979347	0.000842982	0	0.00276449	0	0.00432648	0	0.00208266	0	0.000756205	0	0	0.00142563	0	0	0	0	0.00150001	0.00213225	0	0	0	0.000409094	0
ASV36	0.0272358	Rotifera; Monogononta; Ploimida; Ploimida; Ploimida		0	0.000297523	0.00433888	0	0	0.000780998	0.00169836	0	0	0	0	0	0	0	0	0	0	0	0	0	0	0	0.000148762	0.000322317	0	0	0	0.00291325	0	0	0	0.00639675	0	0	0	0	0.00287606	0	0.000235539	0	0.000173555	9.91744e-05	0.000433888	0.0023306	0	0
ASV37	0.0219919	Rotifera; Monogononta; Ploimida; Ploimida; Ploimida		0	0.016277	0	0	0.0030868	0	0	6.1984e-05	0	7.43808e-05	0	0	0	0	0	0	0	4.95872e-05	0	0	0	0	0	0	0.000409094	0	0	0	0.000185952	0	0	0.000161158	0	0.000148762	0	0	0	0	0	0	0	0	0	0	0	0
ASV38	0.0159299	Rotifera; Monogononta; Ploimida; Ploimida; Ploimida		0	0	0	0	0	0	0	0	0	0	0	0	0	0	0	0	0	0	0	0	0	0	0	0	0	0	0	0	0	0	0	0	0	0	0	0	0	0	0	0	0	0	0	0	0	0
ASV39	0.0107356	Rotifera; Monogononta; Ploimida; Ploimida; Ploimida		0	0.000433888	0	0	0.00142563	0	0	0	0	0	0	0	0	0	0	0	0	0	0	0	0	0.00469839	0	0	0	0	0	0	0	0	0	0	0	0	0	0	0	0	0	0	0	0	0	0	0	0
ASV40	0.00901247	Rotifera; Monogononta; Ploimida; Ploimida; Ploimida		0	0	0	0	0	0	0	0	0	0	0	0	0	0	0	0	0	0	0	0	0	0	0	0	0	0	0	0	0	0	0	0	0	0	0	0	0	0	0	0	0	0	0	0	0	0
ASV41	0.00655791	Rotifera; Monogononta; Ploimida; Ploimida; Ploimida		0	0.000471078	0	0	0.000855379	0	0	0	0	0	0	0	0	0	0	0	0	0	0	0	0	0.000198349	0	0	0	0	0	0	0	0	0	0	0	0	0	0	0	0	0	0	0	0	0	0	0	0
ASV42	0.00675625	Rotifera; Monogononta; Ploimida; Ploimida; Ploimida		0	7.43808e-05	0	0	0	0	0	0	0	0	0	0	0	0	0	0	0	0	0	0.000409094	0	0.000644633	0	0	0.000334714	0	0	0	0	0	0	0	0	0	0	0	0	0	0	0	0	0	0	0	0	0
ASV43	0.0058141	Rotifera; Monogononta; Ploimida; Ploimida; Ploimida		0	0.000979347	0	0	0	0.000644633	0	0	0	0	0	0	0	0	0	0	0	0	0	0.00158679	0.000359507	0.000694221	0	0	0.000322317	0	0	0	0	0	0	0	0	0	0	0	0	0	0	0	0	0	0	0	0	0
ASV44	0.00392978	Rotifera; Monogononta; Ploimida; Ploimida; Ploimida		0	4.95872e-05	0	0	0	0	0	0	0	0	0.000123968	0	0	0	0	0	0	0	0	0	0	0	0	0	0	0	0	0.000260333	0	0	0	0.00203307	0	0	0	0	0.000371904	0	0	0	0	0	0	0	0	0
ASV45	0.00256614	Rotifera; Monogononta; Ploimida; Ploimida; Ploimida		0	0.000111571	0	0	7.43808e-05	0	0	0	0.00100414	0	0	0	0	0	0	0	0	0	0	0	0	0	0	0	0	0	0	0	0	0	0	0	0	0	0	0	0	0	0	0	0	0	0	0	0	0
ASV46	0.00220663	Rotifera; Monogononta; Ploimida; Ploimida; Ploimida		0	0.000607443	0	0	0.000297523	0	0	0	0.00106612	0	0	0	0	0	0	0	0	0	0	0	0	0	0	0	8.67776e-05	0	0	0	0	0	0	0	0	0	0	0	0	0	0	0	0	0	0	0	0	0
ASV47	0.00188431	Rotifera; Monogononta; Ploimida; Ploimida; Ploimida		0	0	0	0	0	0	0	0	0	0	0	0	0	0	0	0	0	0	0	0.000371904	0	0	0	0	0.000867776	0	0	0	0	0	0	0	0	0	0	0	0	0	0	0	0	0	0	0	0	0
ASV48	0.00180993	Rotifera; Monogononta; Ploimida; Ploimida; Ploimida		0	0	0	0	0	0	0	0	0	0	0	0	0	0	0	0	0	0	0	0	0	0.00161158	0	0	0	0	0	0	0	0	0	0	0	0	0	0	0	0	0	0	0	0	0	0	0	0
ASV49	0.00178514	Rotifera; Monogononta; Ploimida; Ploimida; Ploimida		0	0	0	0	0	0	0	0	0	0	0	0	0	0	0	0	0	0	0	0	0	0	0	0	0	0	0	0	0	0	0	0	0	0	0.000570253	0	0	0	0.000384301	0	0	0	0	0	0	0
ASV50	0.00107852	Rotifera; Monogononta; Ploimida; Ploimida; Ploimida		0.000681824	0	0	0	0	0	0	0	0	0	0	0	0	0	0	0	0	0	0	0	0	0	0.000396697	0	0	0	0	0	0	0	0	0	0	0	0	0	0	0	0	0	0	0	0	0	0	0
ASV51	0.00107852	Rotifera; Monogononta; Ploimida; Ploimida; Ploimida		0	0.000111571	0	0	0	0.000446285	0	0	0	0	0	0	0	0	0	0	0	0	0	0	0.000185952	0	0.000161158	0	0	0	0	0	0	0	0	0	0	0	0	0	0	0	0	0	0	0	0	0	0	0
ASV52	0.000805792	Rotifera; Monogononta; Ploimida; Ploimida; Ploimida		0	8.67776e-05	0	0	0.000297523	0	0	0	0	0	0	0	0	0	0	0	0	0	0	0	0	0	0	0	0	0	0	0	0	0	0	0	0	0	0	0	0	0	0	0	0	0	0	0	0	0
ASV53	0.000359507	Rotifera; Monogononta; Ploimida; Ploimida; Ploimida		0	0	0	0	0.000111571	0	0	0	0	0	0	0	0	0	0	0	0	0	0	0	0	0	0	0	0	0	0	0	0	1.23968e-05	0	0.000148762	0	0	0	0	0	0	0	0	0	0	0	0	0	0
ASV54	0.0137357	Rotifera; Bdelloidea		0	0	0	0	0	0	0	0	0	0	0	0	0	0	0	0	0	0	0	0	0	0	0	0	0	0	0	0	0	0	0	0	0	0	0	0	0	0	0	0	0	0	0	0	0	0
ASV55	0.00145043	Rotifera; Bdelloidea		0	0	0	0	0	0	0	0	0	0	0	0	0	0	0	0	0	0	0	0	0	0	0	0	0	0	0	0	0	0	0	0	0	0	0	0	0	0	0	0	0	0	0	0	0	0
ASV56	0.000111571	Rotifera; Bdelloidea		0	0	0	0	0	0	0	0	0	0	0	0	0	0	0	0	0	0	0	0	0	0	0	0	0	0	0	0	0	0	0	0	0	0	0	0	0	3.71904e-05	0	0	7.43808e-05	0	0	0	0	0
ASV57	0.000446285	Rhodellophyceae; Rhodellophyceae; Rhodellophyceae; Rhodellophyceae; Rhodella; Rhodella_violacea		0	0	0	0	0	0	0.000198349	0	0	0	0	0	0	0	0	0	0	0	0	0	0	0	0	0	0	0	3.71904e-05	0	0	0	0	0	0	0	0	0	3.71904e-05	0	0	0	0	0	0	0.000173555	0	0
ASV58	0.000247936	Retaria; Acantharia		0	0	0	0	0	0	0	0	0	0	0	0	0	0	0	0	0	0	0	0	0	0	0	0	0	0	0	0	0	0	0	0	0	0	0	0	0	0	0	0	0	0	0	0	0	0
ASV59	0.000247936	Prymnesiophyceae; Prymnesiophyceae; Prymnesiophyceae; Prymnesiophyceae; Phaeocystis; Haptophyta_environmental	Yes	0	0	0	0	0	0	0	0	0	0	0	0	0	0	0	0	0	0	0	0	0	0	0	0	0	0	0	0	0	0	0	0	0	0	0	0	0	0	0	0	0	0	0	0	0	0
ASV60	0.000185952	Prymnesiophyceae; Prymnesiophyceae; Prymnesiales; Prymnesiales; Prymnesium; Haptophyta_environmental	Yes	0	0	0	0	0	0	0	0	0	0	0	0	0	0	6.1984e-05	0	0	0.000123968	0	0	0	0	0	0	0	0	0	0	0	0	0	0	0	0	0	0	0	0	0	0	0	0	0	0	0	0
ASV61	0.00303722	Prymnesiophyceae; Prymnesiophyceae; Prymnesiales; Prymnesiales; Prymnesium	Yes	0	0	0	0.00157439	0	0	0	0	0	0	0	0	0	0	0	0	0	0	0	0	0	0	0	0	0	0	0	0	0	0	0	0.000223142	0	0	0	0	0.000173555	0	0	0	0	0	0	0	0	0
ASV62	0.00109092	Prymnesiophyceae; Prymnesiophyceae; Prymnesiales; Prymnesiales; Prymnesium	Yes	0	0	0	0	0	0	0	0	0	0.000123968	0	0	0	8.67776e-05	0.000111571	0	0	0.000396697	0	0	0	0	0	0	0	0	0	0	0	0	0	0	0	0	0	0	0	0	0	0	0	0.000173555	0	0	0	0
ASV63	0.00159919	Prymnesiophyceae; Prymnesiophyceae; Prymnesiales; Prymnesiales; OLI16029	Yes	0	0	0	0	0	0.000235539	0	0	0	0	0	0	0	0	0	0	0	0	0	0	0	0	0	0	0	0	0	0	0	0	0	0	0	0	0	0	0	0	0	0	0	0	0	0	0	0
ASV64	0.000322317	Prymnesiophyceae; Prymnesiophyceae; Prymnesiales; Prymnesiales; OLI16029	Yes	0	0	0	0	0	0.000148762	0	0	0	0	0	0	0	0	0	0	0	0	0	0	0	0	0	0	0	0	0	0	0	0	0	0	0	0	0	0	0	0	0	0	0	0	0	0	0	0
ASV65	0.00722733	Prymnesiophyceae; Prymnesiophyceae; Prymnesiales; Prymnesiales; Haptolina	Yes	0	0	0	0	0	0.000545459	0	0	0	0	0.00030992	0	0	0	0	0	0	6.1984e-05	0	0.000136365	0	0	0	0.00323556	8.67776e-05	0	0	0	0.000247936	0	0	0.000173555	0	0	0	0	0.000210746	0	0.000111571	0	0.00034711	0.000136365	0	0	0	0.000136365
ASV66	0.00369425	Prymnesiophyceae; Prymnesiophyceae; Prymnesiales; Prymnesiales; Haptolina	Yes	0	0	0	0	0	0	0	0	0	0	0	0	0	0	0	0	0	0	0	0	0	0	0	0	0	0	0	0	0	0	0	0	0	0	0	0	0.000185952	0	0	0	0.00147522	0	0	0	0	0.00178514
ASV67	0.00114051	Prymnesiophyceae; Prymnesiophyceae; Prymnesiales; Prymnesiales; Haptolina	Yes	0	0	0	0	0	0.000756205	0	0	0	0	0	0	0	0	0	0	0	0	0	0	0	0	0	0	8.67776e-05	0	0	0	0	0	0	0	0	0	0	0	0	0	0	0	0.000223142	0	0	0	0	0
ASV68	0.000867776	Prymnesiophyceae; Prymnesiophyceae; Prymnesiales; Prymnesiales; Haptolina	Yes	0	0	0	0	0	0.000384301	0	0	0	0.000223142	0	0	0	0	0	0	0	0	0	0	0	0	0	0	0	0	0	0	0	0	0	0	0	0.000136365	0	0	0	0	0	0	0	0	0	0	0	0
ASV69	0.0375127	Prymnesiophyceae; Prymnesiophyceae; Prymnesiales; Prymnesiales; Chrysochromulina; uncultured_eukaryote	Yes	0	0	0	0	2.47936e-05	0.000297523	0.000743808	0	0.000111571	0.000161158	0.00061984	0	0	0	0.000136365	0	0	0.000136365	0.000173555	0.000508269	0.000359507	8.67776e-05	0	0.00142563	0.000334714	0.000322317	0.000173555	0.0034959	0.000148762	0.000557856	0.000148762	0.00400417	0	9.91744e-05	0.000210746	0.000396697	0.00133885	6.1984e-05	6.1984e-05	0.000669427	0.000942157	0	4.95872e-05	0.000247936	0.00189671	0.000433888
ASV70	7.43808e-05	Prymnesiophyceae; Prymnesiophyceae; Prymnesiales; Prymnesiales; Chrysochromulina; uncultured_eukaryote	Yes	0	0	0	0	0	0	0	0	0	0	0	0	0	0	0	0	0	0	0	0	0	0	0	0	0	0	0	0	0	0	0	0	0	0	0	0	0	0	0	0	3.71904e-05	0	0	0	0	0
ASV71	0.000743808	Prymnesiophyceae; Prymnesiophyceae; Prymnesiales; Prymnesiales; Chrysochromulina	Yes	0	0	0	0	0	0.000495872	0	0	0	0	0	0	0	0	0	0	0	0	0	0	0	0	0	0	0	0	0	0	0	0	0	0	0	0	0	0	0	0	0	0	0	0	0	0	0	0
ASV72	0.00343391	Prymnesiophyceae; Prymnesiophyceae; Prymnesiales; Prymnesiales; Chrysocampanula; Chrysocampanula_spinifera	Yes	0	0	0	0	0	0	0.000223142	0	0	0	0.000260333	0	0	0	0	0	0	0	0	0	0	0	0	0	0	0	0	0	0	0	0	0	0	0	0	0	0	0	0	0	0	0	0	0	0.000123968	8.67776e-05
ASV73	0.0286986	Prymnesiophyceae; Prymnesiophyceae; Prymnesiales; Prymnesiales		0	0	4.95872e-05	0	0	0.00712816	0.000111571	0	0	0.000892569	0.00137604	0	0	6.1984e-05	0.000285126	0	0.000210746	0.000371904	0	0.000260333	0.000334714	1.23968e-05	0	0.000719014	0	0.000409094	0	0.00285126	0.00030992	0.00101654	0	0.00114051	0	0	0.000867776	0	0.00102893	0	0.0011529	0.000123968	0.000644633	0	0.000867776	0	0.000297523	0.000495872
ASV74	0.00184712	Prymnesiophyceae; Prymnesiophyceae; Prymnesiales; Prymnesiales		3.71904e-05	0	0	0	0	0	0	0	0	0	0	0	0	0	0	0	0	0	0.000123968	0	0	0	0.000247936	0	0	0	0.00061984	0	0	0	0.000508269	0	0	0	0	0.000161158	0	0	0	0	0	0	0	0	0	0
ASV75	0.000731411	Prymnesiophyceae; Prymnesiophyceae; Prymnesiales; Prymnesiales		0	0	0	0	0	0	0	0	0	0	0	0	0	0	0	0	0	0	0	0	0	0	0	0	0	0	0	0.000161158	0	0	0	0	0	0	0	0	0	0	0	0	0	0	0	0	0	0
ASV76	0.000719014	Prymnesiophyceae; Prymnesiophyceae; Prymnesiales; Prymnesiales		0	0	0	0	0	0	0	0	0	0	0	0	0	0	0	0	0	0	0	0	0	0	0	0	0	0	0	0	0	0	0	0	0	0	0	0	0	0	0	0	0.000334714	0	0	0	0	0.000322317
ASV77	0.000185952	Prymnesiophyceae; Prymnesiophyceae; Prymnesiales; Prymnesiales		0	0	0	0	0	0	0	0	0	0	4.95872e-05	0	0	0	0	0	0	0	0	0	0	0	0	0	0	0	0	0	0	0	0	0	0	0	0	0	0	0	0	3.71904e-05	0	0	0	0	1.23968e-05	0
ASV78	0.0202812	Prymnesiophyceae; Prymnesiophyceae; Isochrysidales; Isochrysidales; Isochrysis; Isochrysis_galbana		0	0	0	0	0	0	0	0.00252895	0	0	0	0.000210746	0.00229341	0	0	0	0	0	0	0	0	0	0	0.000247936	0	0	0	0.000768601	0	0	0	0.000396697	0	0	0	0	0.00158679	0	0	0	0.000880173	0	0	0	0	9.91744e-05
ASV79	0.00728932	Prymnesiophyceae; Prymnesiophyceae; Isochrysidales; Isochrysidales; Emiliania; Emiliania_huxleyi		0	0	0	0	0	0	0	0	0	0	0	0	0	0	0	0	0	0	0	0	0	0	0	0	0	0	0	0	0	0	0	0	0	0	0	0	0.000136365	0	0	0	0.00295044	0	0	0	0	0.00420251
ASV80	0.000235539	Prymnesiophyceae; Coccolithales; Coccolithales; Coccolithales; Pleurochrysis; Pleurochrysis_dentata		0	0	0	0	0	0	0	0	0	0	0	0	0	0	0	0	0	0	0	0	0	0	0	0	0	0	0	0	0	3.71904e-05	0	0	0	0	0	0	0	0	0	0	0	0	0	0	0	0
ASV81	0.000111571	Prymnesiophyceae; Coccolithales; Coccolithales; Coccolithales; Coccolithales; Calyptrosphaera_sp.		0	0	0	0	0	0	0	0	0	0	0	0	0	0	0	0	3.71904e-05	0	0	0	0	0	0	0	0	0	0	0	0	0	0	0	0	0	0	0	0	0	0	0	0	7.43808e-05	0	0	0	0
ASV82	0.00477277	Prymnesiophyceae		0	0	0	0	0.000111571	0.000173555	0	0	4.95872e-05	0.000111571	0	0	0.000570253	4.95872e-05	9.91744e-05	0	0.000123968	9.91744e-05	0	0	0	0	0	0	0.000545459	4.95872e-05	0	0	8.67776e-05	0.000111571	0	0	0	7.43808e-05	0	0	7.43808e-05	9.91744e-05	0	0	0.000198349	0.000111571	6.1984e-05	0	0	0.000223142
ASV83	0.000458681	Prymnesiophyceae		0	0	0	0	0	0	0	0	0	0	0.000359507	0	0	0	0	0	0	0	0	0	0	0	0	0	0	0	0	0	0	0	0	0	0	0	0	0	0	0	0	0	0	0	0	0	9.91744e-05	0
ASV84	0.000123968	Prymnesiophyceae		0	0	0	0	0	0	0	0	0	0	0	0	0	0	0	0	0	0	0	0	0	0	0	0	0	0	0	0	0	0	0	0	0	0	0	0	0	0	0	0	0	0	0	0	0	0
ASV85	0.00783478	Protosporangiida; Protosporangiidae; Protosporangiidae; Protosporangiidae; Protosporangium; uncultured_marine		0	0	0	0	0	0.00287606	0	0	0	3.71904e-05	0	0	0	2.47936e-05	6.1984e-05	0	0.000198349	0.000260333	0	0	0	0	0	0	0	2.47936e-05	0	0	0	0	0	0	0	0.000235539	4.95872e-05	0	0	0	0.00027273	0	0	2.47936e-05	0.000694221	0	0	0
ASV86	0.00034711	Protosporangiida; Protosporangiidae; Protosporangiidae; Protosporangiidae; Protosporangium; uncultured_marine		2.47936e-05	0	0	0	0	0.000322317	0	0	0	0	0	0	0	0	0	0	0	0	0	0	0	0	0	0	0	0	0	0	0	0	0	0	0	0	0	0	0	0	0	0	0	0	0	0	0	0
ASV87	0.000644633	Protalveolata; Syndiniales; Syndiniales; Syndiniales_Group_III; Syndiniales_Group_III; uncultured_Rhizaria		0	0	0	0	0	0	0	0	0	0	0	0	0	0	0	0	0	0	0	0	4.95872e-05	0	0	0	0	0	0	0	0	0	0	0	0	0	0	0	0	0	0	0	0	0	0	0	0	0
ASV88	0.0332606	Protalveolata; Syndiniales; Syndiniales; Syndiniales_Group_III; Syndiniales_Group_III; uncultured_marine		0	0	0	0	0	0	0	0	0	0.000247936	0	1.23968e-05	0	0.000198349	0.000136365	0	0	0.00136365	0	3.71904e-05	3.71904e-05	0	0	0	0	4.95872e-05	0	0	0	0	0	0	0	0.000173555	0.000148762	0	0	0.00490913	3.71904e-05	8.67776e-05	0.000235539	0.00211985	0.000285126	0	4.95872e-05	0.000756205
ASV89	0.000557856	Protalveolata; Syndiniales; Syndiniales; Syndiniales_Group_III; Syndiniales_Group_III; uncultured_marine		0	0	0	0	0	0	0	0	0	0	0.000285126	0	0	0	0	0.00027273	0	0	0	0	0	0	0	0	0	0	0	0	0	0	0	0	0	0	0	0	0	0	0	0	0	0	0	0	0	0
ASV90	0.00197109	Protalveolata; Syndiniales; Syndiniales; Syndiniales_Group_III; Syndiniales_Group_III; uncultured_eukaryote		0	0	0	0	0	3.71904e-05	0	0	0	8.67776e-05	0	0	0	4.95872e-05	0	0	0	0	0	0	0	0	0	0	8.67776e-05	0	0	0	3.71904e-05	6.1984e-05	0	0	0	2.47936e-05	0	0	0	7.43808e-05	0	0	0	0	0	0	0	0
ASV91	0.000446285	Protalveolata; Syndiniales; Syndiniales; Syndiniales_Group_III; Syndiniales_Group_III; uncultured_eukaryote		0	0	0	0	0	0	0	0	0	0	0	0	0	0	2.47936e-05	0	6.1984e-05	0	0	0	0	0	0	0	0	0	0	0	0	0	0	0	0	0	0	0	0	0	0	0	0	0.000123968	0	0	0	0
ASV92	0.000508269	Protalveolata; Syndiniales; Syndiniales; Syndiniales_Group_III; Syndiniales_Group_III; uncultured_eukaryote		0	0	0	0	0	0	0	0	0	0	0	0	0	0	0	0	0	0	0	0	0	0	0	0	0	0	0	0	0	0	0	0	0	0	0	0	0	0	0	0	0	0	0	0	0	0
ASV93	0.000954553	Protalveolata; Syndiniales; Syndiniales; Syndiniales_Group_II; Syndiniales_Group_II; uncultured_Syndiniales		0	0	0	0	0	0	0	0	0	0	0	0	0	0	0	0	0	3.71904e-05	0	0	0	0	0	0	0	0	0	0	0	0	0	0	0	0	0	0	0	0	0	0	0.000247936	0	0	0	0	0.000582649
ASV94	0.000223142	Protalveolata; Syndiniales; Syndiniales; Syndiniales_Group_II; Syndiniales_Group_II; uncultured_Syndiniales		0	0	0	0	0	0	0	0	0	0	0	0	0	0	0	0	0	0	0	0	0	0	0	0	0	0	0	0	0	0	0	0	0	0	0	0	0	0	0	0	0	0	0	0	0	0
ASV95	0.0182233	Protalveolata; Syndiniales; Syndiniales; Syndiniales_Group_II; Syndiniales_Group_II; uncultured_marine		0	0	0	0	0	0	0	0	0	0	0	0	0	0	0	0	0	0	0	0	0	0	0	0	0	0	0	0	0	0	0	0	0	0	0	0	0.000148762	0.00061984	9.91744e-05	0	0.000148762	0.0154836	6.1984e-05	0	0	0.000161158
ASV96	0.0133761	Protalveolata; Syndiniales; Syndiniales; Syndiniales_Group_II; Syndiniales_Group_II; uncultured_marine		0	0.000223142	4.95872e-05	0.0027273	0.000533062	8.67776e-05	0	0	0.000148762	0	0.000123968	0	0	6.1984e-05	0	3.71904e-05	9.91744e-05	7.43808e-05	0	9.91744e-05	0	0	0	0	0.00326036	0	3.71904e-05	0.000136365	0.000396697	0.000148762	0	0.000136365	0	0.000371904	0	0	0	7.43808e-05	0	0	0	0.000743808	0	0	0	0
ASV97	0.0107232	Protalveolata; Syndiniales; Syndiniales; Syndiniales_Group_II; Syndiniales_Group_II; uncultured_marine		3.71904e-05	0	0.000136365	0	0	0	0.00027273	0	0	6.1984e-05	0.0089133	3.71904e-05	0	0	0	3.71904e-05	0	0	0	8.67776e-05	0	0	0	2.47936e-05	0	7.43808e-05	0	9.91744e-05	0	0	2.47936e-05	0.000136365	0	1.23968e-05	0	0	0.000285126	0	0	0	3.71904e-05	0	0	0	0	0
ASV98	0.00857858	Protalveolata; Syndiniales; Syndiniales; Syndiniales_Group_II; Syndiniales_Group_II; uncultured_marine		0	0	0	0	0	0	0	0	0	0	0	0	0	0	0	0	0	0	0	0.000148762	0	0	0	4.95872e-05	0	0	0	0.00126447	0	0	0	0.00333474	0	8.67776e-05	0	0	0.00290085	0	0	0	0	0	0	0	0	0
ASV99	0.00445045	Protalveolata; Syndiniales; Syndiniales; Syndiniales_Group_II; Syndiniales_Group_II; uncultured_marine		3.71904e-05	1.23968e-05	0	0	0.000148762	0.000111571	0	0	0	0.000136365	0	0	0	0	3.71904e-05	0	0	8.67776e-05	0	0	0	0	0	0	0.0034835	0	0	0	0.000148762	0.000247936	0	0	0	0	0	0	0	0	0	0	0	0	0	0	0	0
ASV100	0.00333474	Protalveolata; Syndiniales; Syndiniales; Syndiniales_Group_II; Syndiniales_Group_II; uncultured_marine		0	0	0	0	0	0	0	0	0	0	0	0	0	0	0	0	0	0	0	0	0	0	0	0	0	0	0	0	0	0	0	0	0	0	0	0	0	0	0	0	0	0.000111571	0	0	0	0
ASV101	0.00210746	Protalveolata; Syndiniales; Syndiniales; Syndiniales_Group_II; Syndiniales_Group_II; uncultured_marine		0	0	0	0	0	0	0	0	0	0	0	0	0.000533062	0	0	0	0	0	0	0	0	0	0	0	0	0	0	0	0	0	0	0	0	0	0	0	0.000123968	3.71904e-05	0	0	0.000818189	0	0	0	0	0.000384301
ASV102	0.00141323	Protalveolata; Syndiniales; Syndiniales; Syndiniales_Group_II; Syndiniales_Group_II; uncultured_marine		0	0	0	0	0.000545459	0	0	0	0.000458681	0	0	0	0	0	0	0	0	0	0	0	0	0	0	0	0	3.71904e-05	0	0	0.000111571	0	0	0	0	0	0	0	0	0	0	0	0	0	0	0	0	0
ASV103	0.000793395	Protalveolata; Syndiniales; Syndiniales; Syndiniales_Group_II; Syndiniales_Group_II; uncultured_marine		0	0	0	0	0	0	6.1984e-05	0	0	0	0.000334714	0	0	0	0	0.000396697	0	0	0	0	0	0	0	0	0	0	0	0	0	0	0	0	0	0	0	0	0	0	0	0	0	0	0	0	0	0
ASV104	0.00065703	Protalveolata; Syndiniales; Syndiniales; Syndiniales_Group_II; Syndiniales_Group_II; uncultured_marine		0	0	0	0	0	0	0	0	0	0	0	0	0	0	0	0	0	0	0	0	0	0	0	0	0	0	0	0	0	0	0	0	0	0	0	0	0	0	0	0	0	0	0	0	0	0
ASV105	0.000570253	Protalveolata; Syndiniales; Syndiniales; Syndiniales_Group_II; Syndiniales_Group_II; uncultured_marine		0	0	0	0	0	0	0	0	0	0	0	0	0	0	0	0	0	0	0	0	0	0	0	0	0	0	0	0	0	0	0	0	0	0	0	0	0	0	0	0	0	0	0	0	0	0
ASV106	0.000371904	Protalveolata; Syndiniales; Syndiniales; Syndiniales_Group_II; Syndiniales_Group_II; uncultured_marine		0	0	0	0	0.000123968	0	0	0	0	0	0	0	0	2.47936e-05	0	0	0	0	0	0	0	0	0	0	0	0	0	0	0	0	0	0	0	0	0	0	0	0	0	0	0	0	0	0	0	0
ASV107	0.000334714	Protalveolata; Syndiniales; Syndiniales; Syndiniales_Group_II; Syndiniales_Group_II; uncultured_marine		0	0	0	0	0	0	0	0	0	0	0	0	0	0	0	0	0	0	0	0	0	0	0	0	0	0	0	0	0	0	0	0	0	0	0	0	0	0	0	0	0	0	0	0	0	0.000210746
ASV108	0.000247936	Protalveolata; Syndiniales; Syndiniales; Syndiniales_Group_II; Syndiniales_Group_II; uncultured_marine		0	0	0	0	0	0	0	0	0	0	0	0	0	0	0	0	0	0	0	0	0	0	0	0	0	0	0	0	0	0	0	0	0	0	0	0	0	0	0	0	0	0.000123968	0	0	0	0
ASV109	0.000185952	Protalveolata; Syndiniales; Syndiniales; Syndiniales_Group_II; Syndiniales_Group_II; Uncultured_marine		0	0	0	0	0	0	0	0	0	0	0	0	0	0	0	0	0	0	0	0	0	0	0	0	0	0	0	0	0	0	0	0	0	0	0	0	0	0	3.71904e-05	0	0	0	7.43808e-05	0	0	0
ASV110	0.000136365	Protalveolata; Syndiniales; Syndiniales; Syndiniales_Group_II; Syndiniales_Group_II; Uncultured_marine		0	0	0	0	0	0	0	0	0	0	0	0	0	0	0	0	0	0	0	0	0	0	0	0	0	0	0	0	0	0	0	0	0	0	0	0	0	0	0	0	0	0	0	0	0	0
ASV111	0.00661989	Protalveolata; Syndiniales; Syndiniales; Syndiniales_Group_II; Syndiniales_Group_II; uncultured_dinoflagellate		0	0	0	0	0	0	0	0	0	0	0	0	0	0	0	0	0	0	0	0	0	0	0	0	0	0	0	0	0	0	0	0	0	0	0	0	0	0.000148762	0	0	0	0.000867776	0	0	0	0
ASV112	0.0120373	Protalveolata; Syndiniales; Syndiniales; Syndiniales_Group_II; Syndiniales_Group_II; phytoplankton_environmental		0	0	0	0	0.000210746	0.000669427	0	0	9.91744e-05	0.000198349	0	4.95872e-05	0	0	8.67776e-05	0	0.000148762	0	0	0.000607443	0.000570253	0	4.95872e-05	0	0.000111571	0.00121489	0	0	0.000123968	0.000818189	0	0	0	0.000148762	0.000805792	0	2.47936e-05	0	0.000570253	0	0	3.71904e-05	0.000260333	0	0	0
ASV113	0.000830585	Protalveolata; Syndiniales; Syndiniales; Syndiniales_Group_II; Syndiniales_Group_II; phytoplankton_environmental		0	0	0	0	0	0	0	0	0	0	0	0	0	0	0	0	0	0	0	0	0	0	0	0	0	0	0	0	0	0	0	0	0	0	0	0	0	0	0	0	0	0	0	0	0	0
ASV114	0.00027273	Protalveolata; Syndiniales; Syndiniales; Syndiniales_Group_II; Syndiniales_Group_II; phytoplankton_environmental		0	0	0	0	0	0	0	0	0	0	0	0	0	0	0	0	0	0	0	0	0	0	0	0	0	0	0	0	0	0	0	0	0	0	0	0	0	0	0	0	0.000136365	0	0	0	0	0.000136365
ASV115	0.00876454	Protalveolata; Syndiniales; Syndiniales; Syndiniales_Group_II; Syndiniales_Group_II; marine_metagenome		0	0	0	0	0.000148762	0.000185952	0	0	0.00034711	0.000508269	0	0	0	0.000161158	0.000359507	0	0.00128927	0.000508269	0	0	0	0	0	0	0	0.000533062	0	0	0	0.00030992	0	0	0	0.000768601	0.000260333	0	7.43808e-05	0.000520665	0	0	0	0.000818189	0.00027273	0	0	0
ASV116	0.00477277	Protalveolata; Syndiniales; Syndiniales; Syndiniales_Group_II; Syndiniales_Group_II; marine_metagenome		0	0	0	0	0	0.000681824	0	0	0.000161158	0.000260333	0	0	0	8.67776e-05	0.000123968	0	6.1984e-05	0.000495872	0	0	0.00030992	0	0	0	3.71904e-05	9.91744e-05	0	0	0	0.000210746	0	0	0	0.000123968	0.000210746	0	0	0	4.95872e-05	0	0	0	0.00027273	0	0	0
ASV117	0.000495872	Protalveolata; Syndiniales; Syndiniales; Syndiniales_Group_II; Syndiniales_Group_II; marine_metagenome		0	0	0	0	0	0	0	0	0	0	0	0	0	0	0	0	0	0	0	0	0	0	0	0	0.000148762	0	0	0	0.000136365	0	0	0	0	0	0	0	0	0.000210746	0	0	0	0	0	0	0	0
ASV118	0.000371904	Protalveolata; Syndiniales; Syndiniales; Syndiniales_Group_II; Syndiniales_Group_II; Amoebophrya_sp.		0	0	0	0	0	0	0	0	0	0	0	0	0	0	0	0	0	0	0	0	0	0	0	0	0	0	0	0	3.71904e-05	0	0	0	0	0	0	0	0	0	0	0	0	2.47936e-05	0	0	0	0
ASV119	0.000223142	Protalveolata; Syndiniales; Syndiniales; Syndiniales_Group_II; Syndiniales_Group_II; Amoebophrya_sp.		0	0	0	0	0	0	0	0	0	0	0	0	0	0	0	0	0	0	0	0	0	0	0	0	0	0	0	1.23968e-05	0	0	0	0	0	0	0	0	4.95872e-05	0	0	0	0	0	0	0	0	3.71904e-05
ASV120	0.0116034	Protalveolata; Syndiniales; Syndiniales; Syndiniales_Group_II; Syndiniales_Group_II		0	0	0	0	0.000111571	0	0	0	0	0	0	0	0	0.000136365	0	0	7.43808e-05	4.95872e-05	0	0	0	0	0	0	0	0	0	0	0	0	0	0	0	0	0	0	0	0.000235539	0	0	0	0.000161158	0	0	0	0
ASV121	0.00596286	Protalveolata; Syndiniales; Syndiniales; Syndiniales_Group_II; Syndiniales_Group_II		0	0	0	0	0	3.71904e-05	0	0	0	9.91744e-05	0	0	0.000210746	0	0	0	0	0.00030992	0	0	0	0	0	0	0	0	0	0	0	0	0	0	0	0	0	0	0	0	0	0	0.00314879	0	0	0	6.1984e-05	0.00177274
ASV122	0.00478516	Protalveolata; Syndiniales; Syndiniales; Syndiniales_Group_II; Syndiniales_Group_II		0	0	0	0	9.91744e-05	0	0	0	8.67776e-05	0	0	0	0.000260333	0	0	0	0.000123968	0	0	0.000260333	0	0	0	6.1984e-05	0.000644633	0	0	0	7.43808e-05	0	0	0	0	0	0	0	0	7.43808e-05	0	0	0	4.95872e-05	0	0	0	0
ASV123	0.00374383	Protalveolata; Syndiniales; Syndiniales; Syndiniales_Group_II; Syndiniales_Group_II		0	0	0	0	0	0	0	0	0	6.1984e-05	4.95872e-05	0	0	0	0	0	0	0	0	0	0	0	0	4.95872e-05	0	0	2.47936e-05	0.000842982	0	0	3.71904e-05	0.000111571	0	0	0	6.1984e-05	0.00096695	0	0	0.000384301	0.000148762	2.47936e-05	0	0	0.000111571	0.000173555
ASV124	0.00350829	Protalveolata; Syndiniales; Syndiniales; Syndiniales_Group_II; Syndiniales_Group_II		0	0	0	0	0	0	0	0	0	0	0	0	0	0	0	0	0	0	0	0	0	0	0	0	0	0	0	0	0	0	0	0	0	0	0	0	0	0	0	0	0	0	0	0	0	0
ASV125	0.00324796	Protalveolata; Syndiniales; Syndiniales; Syndiniales_Group_II; Syndiniales_Group_II		0	0	0	0	0	0	0	0	0	0	0	0	0	0	0	0	0	0	0	0	0	0	0	0	0	0	0	0	0	0	0	0	0	0	0	0	0	0	0	0	0	0	0	0	0	0
ASV126	0.00247936	Protalveolata; Syndiniales; Syndiniales; Syndiniales_Group_II; Syndiniales_Group_II		0	0	0	0	0	0	0	0	0	0	0	0	0.000223142	0	0	0	3.71904e-05	0	0	0	0	0	0	0	0	0	0	0.000161158	0	0	0	0	0	0	0	0	0.000805792	0	0	0	0	0	0	0	0	0
ASV127	0.00281407	Protalveolata; Syndiniales; Syndiniales; Syndiniales_Group_II; Syndiniales_Group_II		0	0	0	0	0	0	0	0	0	0	0	0	0	0	0	0	0	0	0	0	0	0	0	0	0	0	0	0	0	0	0	0	0	0	0	0	0	0	0	0	0.000371904	0	0	0	0	0.000173555
ASV128	0.00207027	Protalveolata; Syndiniales; Syndiniales; Syndiniales_Group_II; Syndiniales_Group_II		0	0	0	0	0	0	0	0	0	0	0	0	0	0	0	0	0	0	0	0	0	0	0	0	0	0	0	0	0	0	0	0	0	0	0	0	0	0	0	0	0	0	0	0	0	0
ASV129	0.00203307	Protalveolata; Syndiniales; Syndiniales; Syndiniales_Group_II; Syndiniales_Group_II		0	0.000632237	0	0	0.000756205	0	0	0	0	2.47936e-05	0	0	0	4.95872e-05	9.91744e-05	0	3.71904e-05	6.1984e-05	0	0	0	0	0	0	7.43808e-05	0	0	0	0	0	0	0	0	0	0	0	0	0	0	0	0	0	0	0	0	0
ASV130	0.0019463	Protalveolata; Syndiniales; Syndiniales; Syndiniales_Group_II; Syndiniales_Group_II		0	0	0	0	0	0	0	0	0	0	0	0	0	0	0	0	0	0	0	0	0	0	0	0	0	0	0	0	0	0	0	0	0	0	0	0	0	0	0	0	0	8.67776e-05	0	0	0	0
ASV131	0.00220663	Protalveolata; Syndiniales; Syndiniales; Syndiniales_Group_II; Syndiniales_Group_II		0	0	0	0	0	0	0	0	0	0	0	0	0	0	0	0	0	0	0	0	0	0	0	0	0	0	0	0	0	0	0	0	0	0	0	0	0.00202068	0	0	0	6.1984e-05	0	0	0	0	0.000123968
ASV132	0.00180993	Protalveolata; Syndiniales; Syndiniales; Syndiniales_Group_II; Syndiniales_Group_II		0	0	0	0	0	8.67776e-05	0	0	0	0	0	0	0	2.47936e-05	0	0	3.71904e-05	0.000111571	0	0	7.43808e-05	0	0	0	0	0	0	0	0	0	0	0	0	0.000123968	0	0	0	0.000433888	0	0	0	0	0	0	0	0
ASV133	0.00107852	Protalveolata; Syndiniales; Syndiniales; Syndiniales_Group_II; Syndiniales_Group_II		0	0	0	0	0	0.000185952	0	0	3.71904e-05	0.000111571	0	0	0	0	0	0	4.95872e-05	0	0	0	0	0	0	0	0	0.000123968	0	0	0	6.1984e-05	0	0	0	0	6.1984e-05	0	0	0	0	0	0	6.1984e-05	0	0	0	0
ASV134	0.00109092	Protalveolata; Syndiniales; Syndiniales; Syndiniales_Group_II; Syndiniales_Group_II		0	0	0	0	0	0	0	0	0.000198349	0	0	0	0	0	0	0	0	0	0	0	0	0	0	0	0	0	0	0	0	0	0	0	0	0	0	0	0	0	0	0	0	0	0	0	0	0
ASV135	0.000979347	Protalveolata; Syndiniales; Syndiniales; Syndiniales_Group_II; Syndiniales_Group_II		0	0	0	0	0	0	0	0	0	0	0	0	0	0	0	0	0	0	0	0	0	0	0	0	0	0	0	0	0	0	0	0	0	0	0	0	0	0	0	0	0	7.43808e-05	0	0	0	0
ASV136	0.000830585	Protalveolata; Syndiniales; Syndiniales; Syndiniales_Group_II; Syndiniales_Group_II		0	0	0	0	0	0	0	0	0	0	0	0	0	0	0	0	0	0	0	0	0	0	0	0	0	0	0	0	0	0	0	0	0	0	0	0	0	0	0	0	0	0	0	0	0	0
ASV137	0.000904966	Protalveolata; Syndiniales; Syndiniales; Syndiniales_Group_II; Syndiniales_Group_II		0	0	0	0	0	0	0	0	0	0	0	0	0	0	0	0	0	0	0	0.000223142	0	0	0	0	0.000235539	0	0	0	0.000111571	0.000123968	0	0	0	0	0	0	0	7.43808e-05	0	0	0	0	0	0	0	0
ASV138	0.000768601	Protalveolata; Syndiniales; Syndiniales; Syndiniales_Group_II; Syndiniales_Group_II		0	9.91744e-05	0	0	0.000161158	0	0	0	3.71904e-05	0	0	0	0.000285126	0	0	0	0	0	0	0	0	0	0	0	3.71904e-05	0	0	0	0	0	0	0	0	0	0	0	0	0	0	0	0	0	0	0	0	0
ASV139	0.000694221	Protalveolata; Syndiniales; Syndiniales; Syndiniales_Group_II; Syndiniales_Group_II		0	0	0	0	0	0	0	0	0	0	0	0	0	0	0	0	0	0	0	0	0	0	0	0	0	0	0	0	0	0	0	0	0	0	0	0	0	0	0	0	0	0	0	0	0	0
ASV140	0.000607443	Protalveolata; Syndiniales; Syndiniales; Syndiniales_Group_II; Syndiniales_Group_II		0	0	0	0	0	0	0	0	0	0	0	0	0	0.000185952	0.000210746	0	0	0.000210746	0	0	0	0	0	0	0	0	0	0	0	0	0	0	0	0	0	0	0	0	0	0	0	0	0	0	0	0
ASV141	0.000570253	Protalveolata; Syndiniales; Syndiniales; Syndiniales_Group_II; Syndiniales_Group_II		0	0	0	0	0	0	0	0	0	0	0	0	0	0	0	0	0	0	0	0	0	0	0	0	0	0	0	0	0	0	0	0	0	0	0	0	3.71904e-05	0	0	0	0.000235539	0	0	0	0	0.000161158
ASV142	0.000557856	Protalveolata; Syndiniales; Syndiniales; Syndiniales_Group_II; Syndiniales_Group_II		0	0	0	0	0	0	0	0	0	0	0	0	0	0	0	0.000396697	0	0	0	0	0	0	0	0	0	0	0	0	0	0	0	0	0	0	0	0	0	0	0	0	0	0	8.67776e-05	0	0	0
ASV143	0.000595046	Protalveolata; Syndiniales; Syndiniales; Syndiniales_Group_II; Syndiniales_Group_II		0	0	0	0	0	0	0	0	0	0	0	0	0	0	0	0	0	0	0	0	0	0	0	0	0	0	0	0	0	0	0	0	0	0	0	0	0	0	0	0	0	9.91744e-05	0	0	0	0
ASV144	0.000433888	Protalveolata; Syndiniales; Syndiniales; Syndiniales_Group_II; Syndiniales_Group_II		0	0	0	0	0	0	0	0	0	0	0	0	0	0	0	0	0	0	0	0	0	0	0	0	0	0	0	0	0	0	0	0	0	0	0	0	0	0	0	0	0	0	0	0	0	0
ASV145	0.000297523	Protalveolata; Syndiniales; Syndiniales; Syndiniales_Group_II; Syndiniales_Group_II		0	0	0	0	0	0	0	0	0	0	0	0	0	0	0	0	0	0	0	0	0	0	0	0	0	0	0	0	0	0	0	0	0	0	0	0	0	0	0	0	0	0	0	0	0	0
ASV146	0.000285126	Protalveolata; Syndiniales; Syndiniales; Syndiniales_Group_II; Syndiniales_Group_II		0	0	0	0	0	0	0	0	0	0	0	0	0	0	0	0	0	0	0	0	0	0	0	0	0	0	0	0	0	0	0	0	0	0	0	0	0	0	0	0	0	0	0	0	0	0
ASV147	0.000285126	Protalveolata; Syndiniales; Syndiniales; Syndiniales_Group_II; Syndiniales_Group_II		0	0	0	0	0.000123968	0	0	0	0	0	0	0	0	0	0	0	0	0	0	0	0	0	0	0	0	0	0	0	0	0	0	0	0	0	0	0	0	0	0	0	0	0	0	0	0	0
ASV148	0.000247936	Protalveolata; Syndiniales; Syndiniales; Syndiniales_Group_II; Syndiniales_Group_II		0	0	0	0	0	0	0	0	0	0	0	0	0	0	0	0	0	0	0	0	0	0	0	0	0	0	0	0	0	0	0	0	0	0	0	0	0	0	0	0	0	1.23968e-05	0	0	0	0
ASV149	0.000198349	Protalveolata; Syndiniales; Syndiniales; Syndiniales_Group_II; Syndiniales_Group_II		0	0	0	0	0	0	0	0	0	3.71904e-05	0	0	0	0	0	0	0	0	0	0	0	0	0	0	0	1.23968e-05	0	0	0	0	0	0	0	0	0	0	0	0	0	0	0	0	0	0	0	0
ASV150	0.000247936	Protalveolata; Syndiniales; Syndiniales; Syndiniales_Group_II; Syndiniales_Group_II		0	0	0	0	0	0	0	0	0	0	0	2.47936e-05	0	0	0	0	0	0	0	0.000185952	0	3.71904e-05	0	0	0	0	0	0	0	0	0	0	0	0	0	0	0	0	0	0	0	0	0	0	0	0
ASV151	0.000185952	Protalveolata; Syndiniales; Syndiniales; Syndiniales_Group_II; Syndiniales_Group_II		0	0	0	0	0	0	0	0	0	0	0	0	4.95872e-05	0	0	0	0	0	0	0	0	0	0	0	0	0	0	0	0	0	0	0	0	0	0	0	0	0	0	0	0	0	0	0	0	0
ASV152	0.00061984	Protalveolata; Syndiniales; Syndiniales; Syndiniales_Group_I; Syndiniales_Group_I; uncultured_Syndiniales		0	0	0	0	0	0	0	0	0	0	0	0	0	0	0	0	0	0	0	0	0	0	0	0	0	0	0	0	0	0	0	0	0	0	0	0	0	0	0	0	0	0	0	0	0	0
ASV153	0.00648352	Protalveolata; Syndiniales; Syndiniales; Syndiniales_Group_I; Syndiniales_Group_I; uncultured_marine		0	0	0	0	0	0.000223142	0	0	6.1984e-05	0.0023182	9.91744e-05	0	0	0.000123968	9.91744e-05	0	0.00297523	0.000458681	0	0	0	0	0	0	0	0	0	0	0	0	4.95872e-05	0	0	0	0	0	0	0	0	0	0	0	0	0	0	0
ASV154	0.00114051	Protalveolata; Syndiniales; Syndiniales; Syndiniales_Group_I; Syndiniales_Group_I; Uncultured_marine		0	0	0	0	0	0	0	0	0	0	0	0	0	0	0	0	0	0	0	0	0	0	0	0	0	0	0	0	0	0	0	0	0	0	0	0	0	0	0	0	0	0	0	0	0	0
ASV155	0.000285126	Protalveolata; Syndiniales; Syndiniales; Syndiniales_Group_I; Syndiniales_Group_I; uncultured_marine		0	0	0	0	0	0	0	0	0	0	0	0	0	0	0	0	0	0	0	0	0	0	0	0	0	0	0	0	0	0	0	0	0	0	0	0	0	0	0	0	0	0	0	0	0	0
ASV156	0.00111571	Protalveolata; Syndiniales; Syndiniales; Syndiniales_Group_I; Syndiniales_Group_I; phytoplankton_environmental		0	0	0	0	0	0	0	0	0	0	0	0	0.000371904	0	0	0	0	0	0	0	0	0	0	0	0	0	0	0	0	0	0	0	0	0	0	0	0	0	0	0	0	0	0	0	0	0.000173555
ASV157	1.39571	Protalveolata; Syndiniales; Syndiniales; Syndiniales_Group_I; Syndiniales_Group_I; Karlodinium_veneficum		0	0	0	0	0	0.000520665	0	0	8.67776e-05	0	0	0	0	0	8.67776e-05	0	0.000780998	0	0	0	0.000495872	0	0	0.000173555	0	0.000533062	0	0	0.000123968	0.000247936	0	0	0	7.43808e-05	0.000210746	0	0.00030992	0.000818189	0.000235539	0.00027273	0.000297523	0.0637691	0.00199588	0	0.000173555	0.000731411
ASV158	0.136563	Protalveolata; Syndiniales; Syndiniales; Syndiniales_Group_I; Syndiniales_Group_I; Karlodinium_veneficum		2.47936e-05	0	0.00604964	0.00686783	0	0.000161158	0.00107852	0	8.67776e-05	0.000198349	0.010153	0	0.000954553	0.000148762	0.000173555	0.0641534	0.000111571	0.000371904	0	9.91744e-05	0	0	6.1984e-05	6.1984e-05	0	7.43808e-05	9.91744e-05	7.43808e-05	0.000136365	7.43808e-05	6.1984e-05	9.91744e-05	0	0	0	7.43808e-05	0	0	0	0.000520665	9.91744e-05	0	7.43808e-05	8.67776e-05	0.00131406	0.000136365
ASV159	0.627761	Protalveolata; Syndiniales; Syndiniales; Syndiniales_Group_I; Syndiniales_Group_I		0	0	0	0	0	0	0	0	0	0	0	0	0	9.91744e-05	0	0.000495872	0	0	0	0	0	0	0	0	0	0	0	0	0	0	0	0	0	0	0.00101654	0	0	0.00128927	0.00228101	0.000223142	0	0.00704138	0.0734634	0	0.000123968	0.000334714
ASV160	0.491806	Protalveolata; Syndiniales; Syndiniales; Syndiniales_Group_I; Syndiniales_Group_I		0.000223142	0.000210746	0.000198349	1.23968e-05	9.91744e-05	0.0958272	0.00027273	7.43808e-05	0.000892569	0.0383557	0.00030992	0.000210746	0.000161158	0.00365706	0.00266531	0.000148762	0.00240498	0.00340912	0.000123968	0.000421491	0.000867776	6.1984e-05	0.000260333	0.000260333	0.000805792	0.0164258	0.000198349	0.00030992	0.000892569	0.00179754	0.000322317	0.000223142	6.1984e-05	0.00680584	0.0288721	0.000247936	0.00027273	0.00569013	0.0196861	0.000297523	0.000371904	0.00753725	0.0198845	0.000136365	8.67776e-05	0.00065703
ASV161	0.0824139	Protalveolata; Syndiniales; Syndiniales; Syndiniales_Group_I; Syndiniales_Group_I		0	0	0	0.00370664	0	0	0	0.00143803	0	0	0	0.000185952	0	0	0	0	0	0	0	0	0	0	0	0	0	0	0	0	0	0	0	0	0	0	0	0	0	0.00370664	0	0	0	0.00780998	0	0	0	0.000123968
ASV162	0.0384549	Protalveolata; Syndiniales; Syndiniales; Syndiniales_Group_I; Syndiniales_Group_I		0	0	0	0	0	0	0	0	0	0	0	0	0	0	0	0	0	0	0	0	0	0	0	0	0	0	0	0	0.000111571	0	0	0	0	0.00210746	0	0	0.000123968	0.00435128	7.43808e-05	3.71904e-05	4.95872e-05	0.00802073	6.1984e-05	0	3.71904e-05	0.000123968
ASV163	0.00668187	Protalveolata; Syndiniales; Syndiniales; Syndiniales_Group_I; Syndiniales_Group_I		0	0	0	0	0	0	0	0	0	0	0	0	0	0	0	0	0	0	0	0	0	0	0	0	0	0	0	0	0	0	0	0	0	0	0.000409094	0	0	0.00125208	0	0	0	0.00241738	0.00151241	0	0	0
ASV164	0.00567773	Protalveolata; Syndiniales; Syndiniales; Syndiniales_Group_I; Syndiniales_Group_I		0	0	0	0	0	0	0	0	0	0.00105373	0	0	0	0.000433888	0.000247936	0	0	0.000991744	0	0	0.000508269	0	0	0	0	0.000322317	0	0	0	0	0	0	0	0	0	0	0	0.00122728	0	0	0	0	0.000644633	0	0	0
ASV165	0.00397937	Protalveolata; Syndiniales; Syndiniales; Syndiniales_Group_I; Syndiniales_Group_I		0	0	0	0	0	0	0	0	0	0	0	0	0	0	0	0	0	0	0	0	0	0	0	0	0	0	0	0	0	0	0	0	0	0	0	0	0	0	0	0	0	0	0	0	0	0
ASV166	0.00251655	Protalveolata; Syndiniales; Syndiniales; Syndiniales_Group_I; Syndiniales_Group_I		0	0	0	0	0	0	0	0	0	0	0	0	0	0	0	0	0	0	0	0	0	0	0	0	0	0	0	0	0	0	0	0	0	0	0	0	0	0	0	0	0	0	0	0	0	0
ASV167	0.000743808	Protalveolata; Syndiniales; Syndiniales; Syndiniales_Group_I; Syndiniales_Group_I		0	0	0	0	0	0	0	0	0	0	0	0	0	0	0	0	0	0	0	0	0	0	0	0	0	0	0	0	0	0	0	0	0	0	0	0	0	0	0	0	0	0	0	0	0	0
ASV168	0.00034711	Protalveolata; Syndiniales; Syndiniales; Syndiniales_Group_I; Syndiniales_Group_I		0	0	0	0	0	0	0	0	0	0	0	0	0	0	0	0	0	0	0	0	0	0	0	0	0	0	0	0	0	0	0	0	0	0	0	0	0	0	0	0	0	6.1984e-05	0	0	0	0
ASV169	0.00030992	Protalveolata; Syndiniales; Syndiniales; Syndiniales_Group_I; Syndiniales_Group_I		0	0	0	0	0	0	0	0	0	0	0	0	0	0	0	0	0	0	0	0	0	0	0	0	0	0	0	0	0	0	0	0	0	0	0	0	0	0	0	0	0	0	0	0	0	0
ASV170	0.000756205	Protalveolata; Syndiniales; Syndiniales; Syndiniales; Syndinium		0	0	0	0	0	0	0	0	0	0	0	0	0	0	0	0	0	0	0	0	0	0	0	0	0	0	0	0	0	0	0	0	0	0	0	0	0	0	0	0	0	0	0	0	0	0
ASV171	0.00513227	Protalveolata; Syndiniales; Syndiniales; Syndiniales; Duboscquella; uncultured_eukaryote		0	0	0	0	0	0	0	0	0	0	0	0	0	0	0	0	0	0	0	0	0	0	0	0	0	0	0	0	0	0	0	0	0	0	0	0	0	9.91744e-05	0	0	0	0.000607443	0	0	0	0
ASV172	0.00448764	Protalveolata; Syndiniales; Syndiniales; Syndiniales; Duboscquella; uncultured_eukaryote		0	0	0	0	0	0	0	0	0	6.1984e-05	0	0	0.000260333	0	0	0	6.1984e-05	0	0	0	0	0	0	0.000681824	0	0	0	0	0	0	0	0.00179754	0	0	7.43808e-05	0	0.00128927	0	0	0	0	0	0	0	0	0
ASV173	0.00185952	Protalveolata; Syndiniales; Syndiniales; Syndiniales; Duboscquella; uncultured_eukaryote		0	0	0	0	0	0	0	0	0.000173555	0	0	0	0	0	0	0	0	0	0	0	0	0	0	0	0	0	0	0	0	0	0	0	0	0	0	0	0	0	0	0	0	0	0	0	0	0
ASV174	0.000198349	Protalveolata; Syndiniales; Syndiniales; Syndiniales; Duboscquella; uncultured_eukaryote		0	0	0	0	0	0	0	0	0	0	0	0	0	0	0	0	0	0	0	0	0	0	0	0	0	0	0	0	0	0	0	0	0	0	0	0	0	0	0	0	0	0	0	0	0	0
ASV175	0.0187192	Protalveolata; Syndiniales; Syndiniales; Syndiniales; Duboscquella; Euduboscquella_crenulata		0	0	0	0	0.00146282	0.000297523	0	0	0.000520665	0.000780998	0	0	0	0.000433888	0.000520665	0	0.00437607	0.000706617	0	0	8.67776e-05	0	0	0	0.00027273	0.000161158	0	8.67776e-05	0	0.000148762	0	0.000123968	0	0.000595046	0.000136365	0	0	0.001562	0	0	0.000173555	0.00176035	0.000582649	0	0	0
ASV176	0.00319837	Protalveolata; Syndiniales; Syndiniales; Syndiniales; Duboscquella; Euduboscquella_crenulata		0	0	0	0	0.000805792	0	0	0	0	0	0	0	0	0	0	0	0	0	0	0	0	0	0	0	0.00203307	0	0	0	0.000148762	0	0	0	0	0	0	0	0	0	0	0	0	0	0	0	0	0
ASV177	0.0023058	Protalveolata; Syndiniales; Syndiniales; Syndiniales; Duboscquella; Euduboscquella_crenulata		0	0	0	0	0	0	0	0	0	0	0	0	0	0	0	0	0	0	0	0	0	0	0	0	0	0	0	0	0	0	0	0	0	0	0.000173555	0	0.00157439	0	0.000359507	0	0	0	0	0	0	0
ASV178	0.00111571	Protalveolata; Syndiniales; Syndiniales; Syndiniales; Duboscquella; Euduboscquella_crenulata		0	0	0	0	0	0	0	0	0	0	0	0	0	0	0	0	0	0	0	0	0	0	0	0	0	0	0	0	0	0	0	0	0	0	0	0	0	0.000520665	0	0	0	0.000260333	0	0	0	0
ASV179	0.000545459	Protalveolata; Syndiniales; Syndiniales; Syndiniales; Duboscquella; Euduboscquella_crenulata		0	0	0	0	0	0	0	0	0	0	0	0	0	0	0	0	0	0	0	0	0	0	0	0	0	0	0	0	0	0	0	0	0	0	0	0	0	0.000247936	0	0	0	0.000297523	0	0	0	0
ASV180	0.0621575	Protalveolata; Syndiniales; Syndiniales; Syndiniales; Duboscquella; Euduboscquella_cachoni		0	0.000471078	4.95872e-05	0	0.000557856	0.00262812	0	0	0.00210746	0.00595046	4.95872e-05	2.47936e-05	0	0.00133885	0.00163638	0	0.00323556	0.000371904	4.95872e-05	0.000210746	0.000161158	0	2.47936e-05	9.91744e-05	0.00344631	0.00182233	0	4.95872e-05	0.0085166	0.00312399	3.71904e-05	0.000123968	4.95872e-05	0.00203307	0.00199588	0	0.000185952	0.0105621	0.000694221	3.71904e-05	0.000235539	0.00292564	0.000644633	0	0	0
ASV181	0.0144175	Protalveolata; Syndiniales; Syndiniales; Syndiniales; Duboscquella; Euduboscquella_cachoni		0	0	0	0	0	0.000768601	0	0	0.000545459	0.00219423	0	0	0	0.000409094	0.000557856	0	0.000880173	0	0	0	0	0	0	0	0.000793395	0.000582649	0	0	0.00234299	0.000830585	0	0	0	0.000471078	0.000458681	0	0	0.00189671	0	0	0	0.000359507	0	8.67776e-05	0	0
ASV182	0.0890834	Protalveolata; Syndiniales; Syndiniales; Syndiniales; Duboscquella		0	0.000260333	0	0	0.000719014	0	0	0	0	0.000260333	2.47936e-05	0.000768601	0.000322317	8.67776e-05	0.00030992	0	0.00111571	0.000371904	0.000285126	0.00119009	0.00102893	0	0	0.000557856	0	0.00335953	0	0.000533062	0.000396697	0.00157439	0	0.000954553	0.000123968	0.000508269	0.0034835	0	0.0227109	0.000793395	0.000520665	0	0.0158679	0.000508269	0.000954553	0.00179754	8.67776e-05	0.005405
ASV183	0.034835	Protalveolata; Syndiniales; Syndiniales; Syndiniales; Duboscquella		0	0	0	0	0	0	0	0	0	0	0	0	0	0	0	0	0	0	0	0	0	0	0	0	0	0.00136365	0	0.000371904	0	0.000731411	0	0.000520665	0	0	0.0015372	0	0.013277	0	0	0	0.00536781	0	0.000396697	0	0	0.00213225
ASV184	0.0108472	Protalveolata; Syndiniales; Syndiniales; Syndiniales; Duboscquella		0	6.1984e-05	0	0	0.000111571	0	3.71904e-05	0	0	9.91744e-05	0	0	0	0.000495872	0.000557856	0	0.000421491	0.00164877	0	0	3.71904e-05	0	0	0.000111571	0	0.000136365	3.71904e-05	4.95872e-05	7.43808e-05	0.000161158	0	3.71904e-05	0	0.000111571	0.000123968	0	0.000148762	0.00277688	0	0	0.00030992	0.000446285	0.000136365	0	0	0
ASV185	0.00405375	Protalveolata; Syndiniales; Syndiniales; Syndiniales; Duboscquella		0	0.000148762	0	0	0.000842982	0	0.000136365	0	0.000111571	0	0	0	0	0	0	0.000533062	0.000185952	0.000483475	0	0	0	0	0	0	0	0	0	0	0	0	0	0	0	0	0	0	0	0	0	0	0	0	0	0	0	0
ASV186	0.000471078	Protalveolata; Syndiniales; Syndiniales; Syndiniales; Duboscquella		0	0	0	0	0	0	0	0	0	0	0	0	0	0	0	0	0	0	0	0	0	0	0	0	0	0	0	0	0	0	0	0	0	0	0	0	0	0	0	0	0	0	0	0	0	0
ASV187	0.00776039	Protalveolata; Syndiniales; Syndiniales; Syndiniales; Amoebophrya; uncultured_Syndiniales		0	0	0	0	0	0	0	0	0	0	0	0	0	0	0	0	0	0	0	0	0	0	0	0	0	0	0	0	0	0	0	0	0	0	0	0	0	0.000756205	0	0	0	0.00111571	0	0	0	0
ASV188	0.0042397	Protalveolata; Syndiniales; Syndiniales; Syndiniales; Amoebophrya; uncultured_Syndiniales		0	0	0	0	0	0	0	0	0.000123968	0	0	0	0	0	0	0	0	0	0	0	0	0	0	0	0.000359507	0	0	0	0	0	0	0	0	0	0	0	0	0.000409094	0	0	0	0.000471078	0	0	0	0
ASV189	0.00111571	Protalveolata; Syndiniales; Syndiniales; Syndiniales; Amoebophrya; uncultured_Syndiniales		0	0	0	0	0	0	0	0	0	0	0	0	0	0	0	0	0	0	0	0	0	0	0	0	0	0	0	0	0	0	0	0	0	0	0	0	0	0	0	0	0	0	0	0	0	0
ASV190	0.281172	Protalveolata; Syndiniales; Syndiniales; Syndiniales; Amoebophrya; uncultured_marine		0.0241614	4.95872e-05	0.00159919	7.43808e-05	0.000210746	0.000384301	0.000545459	0	0.000136365	0.000557856	0.00317358	0.000247936	8.67776e-05	0.000173555	0.000123968	1.23968e-05	0.000185952	0.000173555	8.67776e-05	0.000768601	0.000148762	9.91744e-05	0.0616369	0.000285126	0.000198349	0.000185952	0.086728	0.000136365	0.000198349	0.000322317	0.059641	0.000396697	0	0.000223142	0.000123968	0.00785957	0.000161158	0	6.1984e-05	0.000805792	0.000359507	0	0	0.00369425	0.000359507	0.000681824
ASV191	0.000644633	Protalveolata; Syndiniales; Syndiniales; Syndiniales; Amoebophrya; uncultured_marine		0	0	0	0	0	0	0	0	0	0	0	0	0	0	0	0	0	0	0	0	0	0	0	0	0	0	0	0	0	0	0	0	0	0	0	0	0	0	0	0	0	0.000148762	0	0	0	0
ASV192	0.00185952	Protalveolata; Syndiniales; Syndiniales; Syndiniales; Amoebophrya; uncultured_eukaryote		0	6.1984e-05	0	0	0	0	0	0	0.000173555	0	0	0	0	0	0	0	8.67776e-05	0	0	0	0	0	0	0	0	0	0	0	7.43808e-05	6.1984e-05	0	0	0	0	0	0	0	0.000173555	0	0	0	0.000247936	0	0	0	0
ASV193	0.000433888	Protalveolata; Syndiniales; Syndiniales; Syndiniales; Amoebophrya; uncultured_eukaryote		0	0	0	0	0	0	0	0	0	0	0	0	0	0	0	0	0	0	0	0	0	0	0	0	0	0	0	0	0	0	0	0	0	0	0	0	0	2.47936e-05	0	0	0	0.00027273	0	0	0	0
ASV194	0.000148762	Protalveolata; Syndiniales; Syndiniales; Syndiniales; Amoebophrya; uncultured_eukaryote		0	0	0	0	0	0	0	0	0	0	0	0	0	0	0	0	0	0	0	0	0	0	0	0	0	0	0	0	0	0	0	0	0	0	0	0	0	0	0	0	0	0	0	0	0	0
ASV195	0.0399921	Protalveolata; Syndiniales; Syndiniales; Syndiniales; Amoebophrya; uncultured_dinoflagellate		0	0.000161158	0	0	0.0011777	9.91744e-05	3.71904e-05	0	0.00096695	0.000198349	4.95872e-05	0	0	0	0.000148762	0	0.000235539	0	0	0.0232316	0	0	0	0	0.000582649	0	6.1984e-05	0	0.000297523	0	0	0	0	0.000123968	0	0	0	0	0	0	0	0	0	0	0	0
ASV196	0.0248184	Protalveolata; Syndiniales; Syndiniales; Syndiniales; Amoebophrya; uncultured_dinoflagellate		0	0	0	0	0.000359507	0	0	0	0.000173555	0	0	0	0	0	0	0	0	3.71904e-05	0	0.000830585	0	0	0	0	0.000136365	0	0	0	0.000123968	0	0	0	0	0.000123968	0	0	0	0.000706617	0	0	0	0.000173555	0	0	0	0
ASV197	0.0128307	Protalveolata; Syndiniales; Syndiniales; Syndiniales; Amoebophrya; uncultured_dinoflagellate		0	0	0	0	0.000954553	0	0	0	0.000632237	0	0	0	0	0	0	0	0	0	0	0.00200828	0	0	0	0	0	0.000148762	0	0	0.000210746	0.000111571	0	0	0	0	0	0	0	0	0	0	0	0	0	0	0	0.00061984
ASV198	0.00327275	Protalveolata; Syndiniales; Syndiniales; Syndiniales; Amoebophrya; uncultured_dinoflagellate		0	0	0	0	0	0	0	0	0	0	0	0	0	0	0	0	0	0	0	0	0	0	0	0.00061984	0	0	0	0	0	0	0	0.000371904	0	0	0	0	0	0	0	0	0	0	0	0	0	0
ASV199	0.00223142	Protalveolata; Syndiniales; Syndiniales; Syndiniales; Amoebophrya; uncultured_dinoflagellate		0	0	0	0	0	0	0	0	0	0	0	0	0	0	0	0	0	0	0	0	0	0	0	0	0	0	0	0	0	0	0	0	0	0	0	0	0	0	0	0	0.000595046	0	0	0	0	0.00163638
ASV200	0.00184712	Protalveolata; Syndiniales; Syndiniales; Syndiniales; Amoebophrya; uncultured_dinoflagellate		0	0	0	0	0.00104133	0	0	0	0.000198349	0	0	0	0	0	0	0	0	0	0	0	0	0	0	0	0	0	0	0	0	0	0	0	0	0	0	0	0	0	0	0	0	0	0	0	0	0
ASV201	0.00140084	Protalveolata; Syndiniales; Syndiniales; Syndiniales; Amoebophrya; uncultured_dinoflagellate		0	0	0	0	0	0	0	0	0	0	0	0	0	0	0	0	0	0	0	0	0	0	0	0	0	0	0	0	0	0	0	0	0	0	0	0	0	0	0	0	0.000260333	0	0	0	0	0.00114051
ASV202	0.000731411	Protalveolata; Syndiniales; Syndiniales; Syndiniales; Amoebophrya; uncultured_dinoflagellate		0	0	0	0	0	0	0	0	0	0	0	0	0	0	0	0	0	0	0	0	0	0	0	0	0	0	0	0	0	0	0	0	0	0	0	0	0.000644633	0	0	0	8.67776e-05	0	0	0	0	0
ASV203	0.0185952	Protalveolata; Syndiniales; Syndiniales; Syndiniales; Amoebophrya; uncultured_alveolate		0	0	0	0	0	0	0	0	0	0	0	0	0.000607443	0	0	0	0	0	0	0	0	0	0	0	0	0	0	0	0	0	0	0	0	0	0	0	0	0	0	0	0	0	0	0	0	0
ASV204	0.0197605	Protalveolata; Syndiniales; Syndiniales; Syndiniales; Amoebophrya; uncultured_alveolate		4.95872e-05	4.95872e-05	0	0	0	0.000161158	0	3.71904e-05	0.000123968	0.000123968	7.43808e-05	0.000111571	0	0.000495872	0.000756205	0	4.95872e-05	0.00189671	0	0.000322317	0.000260333	2.47936e-05	0	0.000260333	0	0.00205787	0	0.000223142	0.000111571	0.00368185	0	0.00159919	2.47936e-05	9.91744e-05	0.00137604	0	0.000359507	0.000471078	0	0	0.000111571	0.000582649	7.43808e-05	0	0	0
ASV205	0.0107976	Protalveolata; Syndiniales; Syndiniales; Syndiniales; Amoebophrya; uncultured_alveolate		0	0	0	0	0	0.000123968	0	0	0	0	0	6.1984e-05	0	0	0	0	0	3.71904e-05	0	0	0.00061984	0	4.95872e-05	0.00132646	0	0.000818189	0	0.000173555	7.43808e-05	0.00125208	0	0.00104133	0	0	0.00110331	0	0.00105373	7.43808e-05	6.1984e-05	0	0.000185952	0	0.000297523	0	0	0
ASV206	0.00431409	Protalveolata; Syndiniales; Syndiniales; Syndiniales; Amoebophrya; uncultured_alveolate		0	0	0	0	0.000520665	0	0	0	0	0	0	0	0	0	0	0	0	0	0	0	0	0	0	0	0.000743808	0	0	0	0	0	0	0	0	0	0	0	0	0	0	0	0	0	0	0	0	0
ASV207	0.0023182	Protalveolata; Syndiniales; Syndiniales; Syndiniales; Amoebophrya; uncultured_alveolate		0	0	0	0	0	0	0	0	0	0.000173555	0	0	0.000421491	0	0	0	0	0	0	0	0	0	0	0	0	0	0	0	0	0	0	0	0	0	0	0	0	0.000285126	0	0	0	3.71904e-05	0	0	0	0
ASV208	0.00065703	Protalveolata; Syndiniales; Syndiniales; Syndiniales; Amoebophrya; uncultured_alveolate		0	0	0	0	0	0	0	0	0	0	0	0	0	0	0	0	8.67776e-05	0	0	0	0	0	0	0	0	0	0	0	0	0	0	0	0	0	0	0	0	0	0	0	0	0	0	0	0	0
ASV209	0.0215456	Protalveolata; Syndiniales; Syndiniales; Syndiniales; Amoebophrya; phytoplankton_environmental		0	0	0	0	0.000198349	0.00148762	7.43808e-05	0	0	0.00111571	0.000247936	7.43808e-05	0.000421491	0	0.000148762	0	0.000123968	0	0	0.000756205	0.00130166	7.43808e-05	0	9.91744e-05	0.000285126	0.00438847	6.1984e-05	6.1984e-05	0.000396697	0.00254134	0.000136365	0.000161158	4.95872e-05	0.000198349	0.00298763	0	0	0	0	0	0	0	0	0	0	0
ASV210	0.00451243	Protalveolata; Syndiniales; Syndiniales; Syndiniales; Amoebophrya; phytoplankton_environmental		0	0	0	0	0	0.000694221	0	0	0	0	0	0	0	0.000148762	0	0	0	0	0	0	0	0	8.67776e-05	0	0.00027273	0	0	0	0	0.00065703	0	0	0	0	0	0	0	0	0.000458681	0	0	0	0.000235539	0	0	0
ASV211	0.000942157	Protalveolata; Syndiniales; Syndiniales; Syndiniales; Amoebophrya; phytoplankton_environmental		0	0	0	0	0	0	0	0	0	0.000805792	0	0	0	0	0	0	0	0	0	0	0	0	0	0	0	0	0	0	0	0	0	0	0	0	0	0	0	0	0	0	0	0	0	0	0	0
ASV212	0.000545459	Protalveolata; Syndiniales; Syndiniales; Syndiniales; Amoebophrya; phytoplankton_environmental		0	0	0	0	0	0	0	0	0	0	0	0	0	0	0	0	0	0	0	0	0	0	0	0	0	0	0	0	0	0	0	0	0	0	0	0	0	0	0	0	0	0	0	0	0	0
ASV213	0.000247936	Protalveolata; Syndiniales; Syndiniales; Syndiniales; Amoebophrya; phytoplankton_environmental		0	0	0	0	0	0	0	0	0	0	0	0	0	0	0	0	0	0	0	0	0	0	0	0	0	0	0	0	0	0	0	0	0	0	0	0	0	0	0	0	0	0	0	0	0	0
ASV214	0.00961991	Protalveolata; Syndiniales; Syndiniales; Syndiniales; Amoebophrya; eukaryote_clone		0	0	0	0	0	0	0	0	0	0	0	0	0	6.1984e-05	0.000123968	0	0	0.000433888	0	0	0	0	0	0	0	0	0	0	0	0	0	0	0	0	0	0	0.00136365	7.43808e-05	0	0	0.00150001	0	0	0	3.71904e-05	0.00567773
ASV215	0.0050331	Protalveolata; Syndiniales; Syndiniales; Syndiniales; Amoebophrya; eukaryote_clone		0	0	0	0	0	0	0	0	0	0	0	0	0	0	0	0	0	0	0	0	0	0	0	0	0	0	0	6.1984e-05	0	0	0	0.00061984	0	0	0	0	0.00286366	0	0	0	0.000198349	0	0	0	0	0.000384301
ASV216	0.000185952	Protalveolata; Syndiniales; Syndiniales; Syndiniales; Amoebophrya; eukaryote_clone		0	0	0	0	0	0	0	0	0	0	0	0	0	0	0	0	0	0	0	0	0	0	0	0	0	0	0	0	0	0	0	0	0	0	0	0	0	0	0	0	8.67776e-05	0	0	0	0	2.47936e-05
ASV217	0.0229093	Protalveolata; Syndiniales; Syndiniales; Syndiniales; Amoebophrya; Amoebophrya_sp.		0	0	0	0	0	0.000384301	0	0	0.000557856	8.67776e-05	0	0	0	0	0.000111571	0	0	0	0	3.71904e-05	0	0	0	0	0	3.71904e-05	0	0	0.000136365	2.47936e-05	0	0	0	0.000111571	0.000433888	0	0	0	0	0	0	0	0	0	0	0
ASV218	0.0148886	Protalveolata; Syndiniales; Syndiniales; Syndiniales; Amoebophrya; Amoebophrya_sp.		0	0	0	0	0.000533062	0.000111571	0	0	0	0	0	0.000520665	0	0	0	0	0	0	0	0.00575211	0	0	0	0	0	0	0	0	0	0	0	0	0	0	0	0	0	0	0	0	0	0	0	0	0	0
ASV219	0.00234299	Protalveolata; Syndiniales; Syndiniales; Syndiniales; Amoebophrya; Amoebophrya_sp.		0	0	0	0	0.00065703	0	0	0	0.00027273	0	0	0	0	0	0	0	0	0	0	0	0	0	0	0	0	0	0	0	0.000111571	0	0	0	0	0	0	0	0	0	0	0	0	0	0	0	0	0.000396697
ASV220	0.00152481	Protalveolata; Syndiniales; Syndiniales; Syndiniales; Amoebophrya; Amoebophrya_sp.		0	0	0	0	0.000793395	0	0	0	0	0	0	0	0	0	0	0	0	0	0	0	0	0	0	0	0	0	0	0	0	0.000235539	0	0	0	0	0	0	0	0	0	0	0	0	0	0	0	0
ASV221	0.0015372	Protalveolata; Syndiniales; Syndiniales; Syndiniales; Amoebophrya; Amoebophrya_sp.		0	0	0	0	0	0	0	0	0	0	0	0	0	0	0	0	0	0	0	0.000942157	0	0	0	0	0	0	0	0	0	0	0	0	0	0	0	0	0	0	0	0	0	0	0	0	0	0
ASV222	0.000247936	Protalveolata; Syndiniales; Syndiniales; Syndiniales; Amoebophrya; Amoebophrya_sp.		0	0	0	0	0	0	0	0	6.1984e-05	0	0	0	0	0	0	0	0	0	0	0	0	0	0	0	0	0	0	0	0	0	0	0	0	0	0	0	0	0	0	0	0	0	0	0	0	0
ASV223	0.0554385	Protalveolata; Syndiniales; Syndiniales; Syndiniales; Amoebophrya		0	0	0	0	0.00034711	0.0108348	0.000136365	0	0.000359507	0.00219423	9.91744e-05	0	0	0.000793395	0	4.95872e-05	0.000458681	0.000607443	0	0.00400417	0	6.1984e-05	0	0	0.000371904	0.0027025	0.000260333	0	0.000421491	0.00229341	0.000371904	0	0	0.000471078	0.00262812	7.43808e-05	0	0.000409094	0.000322317	0	0	0.00260333	0.000917363	4.95872e-05	0	0
ASV224	0.0483847	Protalveolata; Syndiniales; Syndiniales; Syndiniales; Amoebophrya		8.67776e-05	0	0	0	0	0	0	0	0	0	0	0.000867776	0	0	0	0	0	0	0.000334714	0	0.000161158	0	0.000185952	0.0050331	0	0	0	0.00110331	0	0	0	0.00959512	0	0	0	0	0.00177274	0	0	0	0.000830585	0	0	0	0	0.0015372
ASV225	0.0239258	Protalveolata; Syndiniales; Syndiniales; Syndiniales; Amoebophrya		0	0	0	0	0	0.000508269	0	0.00172315	8.67776e-05	0.00298763	0	0.00683063	0	0.000719014	0.00065703	0	0.000322317	0.00120249	0	0.000111571	0.000334714	0	9.91744e-05	0	0.00030992	8.67776e-05	0	0	0.000235539	0.000111571	0.000123968	0	0	0.000409094	7.43808e-05	0	0	0	0	0	0	0	0	0	0	0
ASV226	0.0199712	Protalveolata; Syndiniales; Syndiniales; Syndiniales; Amoebophrya		0	8.67776e-05	0	0	0	0.00521905	0	0	0	0.00110331	0	0	0	0	0.000421491	0	0	0	0	0.000644633	0	0	0	0	0	0.00128927	0	0	0	0.000979347	0	0	0	0	0.00105373	0	0	0	0	0	0	0.000706617	0.00027273	0	0	0
ASV227	0.01862	Protalveolata; Syndiniales; Syndiniales; Syndiniales; Amoebophrya		0	0.000123968	0	0	0.000285126	0.000260333	0	0	6.1984e-05	0.000136365	0	0.00030992	0.000371904	7.43808e-05	6.1984e-05	0	0	0	0	0.000842982	0	0	0	0.000570253	0.000285126	0.000533062	6.1984e-05	0.000483475	0.000198349	0.000446285	4.95872e-05	0.00141323	0	0	0.000433888	0	0.00290085	0	8.67776e-05	0	0.000458681	0	0	0	0	0.000520665
ASV228	0.0163886	Protalveolata; Syndiniales; Syndiniales; Syndiniales; Amoebophrya		0	0	0	0	0	6.1984e-05	0	0	4.95872e-05	0	0	0	0	0	8.67776e-05	0	7.43808e-05	0	0	0	0	0	0	0	0	0	0	0	0	0	0	0	0	4.95872e-05	0	0	0.000111571	0	0	0	0	0.0011653	9.91744e-05	0	0	9.91744e-05
ASV229	0.0107728	Protalveolata; Syndiniales; Syndiniales; Syndiniales; Amoebophrya		0	0	0	0	0	0.00273969	0	0	0	0.000731411	0	0	0	0	7.43808e-05	0	0	0	0	0.00114051	0	0	0	0	0	0.000644633	0	0	0	0.000780998	0	0	0	0	0	0	0	0	0	7.43808e-05	0	0.000756205	0	0	0	0
ASV230	0.00821908	Protalveolata; Syndiniales; Syndiniales; Syndiniales; Amoebophrya		0	0	0	0	0	0	0	0	0.000334714	0	0	0	0	0	7.43808e-05	0	0.000198349	0	0	0	0	0	0	0	0	0	0	0	0	0	0	0	0	0	0	0	0	0	0	0	0	0	0	0	0	0
ASV231	0.00841742	Protalveolata; Syndiniales; Syndiniales; Syndiniales; Amoebophrya		0	0	0	0	0	0	0	0	0	0	0	0.000198349	0	0	0	0	0	0	0	0	0	0	0	0.00135125	0	0	0	0	0	0	0	0.00195869	0	0	0	0	0	0	0	0	0	0	0	0	0	0
ASV232	0.0073389	Protalveolata; Syndiniales; Syndiniales; Syndiniales; Amoebophrya		0	0	0	0	0	0	0	0	0	0	0	0	0	0	0	0	0	0	0	0.000719014	0	0	0	0	0	0	0	0	0	0	0	0	0	0	0	0	0	0	0	0	0	0	0	0	0	0
ASV233	0.00725213	Protalveolata; Syndiniales; Syndiniales; Syndiniales; Amoebophrya		0	0	0	0	0.00034711	0	0	0	0.000495872	3.71904e-05	0	0	0	0	0	0	0	0	0	0.00616121	0	0	0	0	0	0	0	0	7.43808e-05	0	3.71904e-05	2.47936e-05	0	0	0	0	0	0	0	0	0	0	0	0	0	0
ASV234	0.00535542	Protalveolata; Syndiniales; Syndiniales; Syndiniales; Amoebophrya		0	0	0	0	0	8.67776e-05	0	0	0	0.000123968	0	0.000198349	0	0	0	0	0	3.71904e-05	0.00030992	0	0	0	0	0.000322317	3.71904e-05	7.43808e-05	0	7.43808e-05	0	0	0	0.00027273	0	0	0.000148762	0	0.000136365	0	0	0	0.000235539	0	0	0	0	0
ASV235	0.00571492	Protalveolata; Syndiniales; Syndiniales; Syndiniales; Amoebophrya		0	0	0	0	0.00030992	0	0	0	0.000297523	0	0	0	0	0	6.1984e-05	0	0	0	0	0	0	0	0	0	0	0	0	0	0.000111571	9.91744e-05	0	0	0	0	0	0	0	0	0	0	0.000371904	0	0	0	0	0.00123968
ASV236	0.00414053	Protalveolata; Syndiniales; Syndiniales; Syndiniales; Amoebophrya		0	0	0	0	0	0	0	0	0	0	0.000123968	0	0	0	0	0	0	0	0	0	0	0	0	0	0	0	0	0	0	0	0	0	0	0	0	0	0	0	0	0	0	0.000322317	9.91744e-05	0	0	0
ASV237	0.00316118	Protalveolata; Syndiniales; Syndiniales; Syndiniales; Amoebophrya		0	0	0	0	7.43808e-05	0	0	0	0.000123968	3.71904e-05	0	3.71904e-05	0	0	0	0	0	0	0	3.71904e-05	0	0	0	0	0.000136365	0	0	0	0.000396697	0.000148762	0	0	0	0.00034711	0	0	0	0	0	0	0	0	0	0	0	0
ASV238	0.00334714	Protalveolata; Syndiniales; Syndiniales; Syndiniales; Amoebophrya		0	0	0	0	0	0	0	0	0	0.000706617	0	0	0	0.000148762	0.000111571	0	0.00111571	7.43808e-05	0	0	0.000148762	0	0	0	0	0	0	0	0	0	0	0	0	0	0	0	0	0.000719014	0	0	0	0.00030992	1.23968e-05	0	0	0
ASV239	0.00296283	Protalveolata; Syndiniales; Syndiniales; Syndiniales; Amoebophrya		0	0	0	0	0	0	0	0	0	0	0	0	0	0	0	0	0	0	0	0	0	0	0	0	0	0	0	0	0.000161158	0	0	0	0	0	0	0	0	0	0	0	0	0	0	0	0	0
ASV240	0.00239258	Protalveolata; Syndiniales; Syndiniales; Syndiniales; Amoebophrya		0	0	0	0	0	0	0	0	0.000533062	0	0	0	0	0	0.000123968	0	0.000148762	0	0	0	0	0	0	0	0	0	0	0	0	0	0	0	0	0	0	0	0	0	0	0	0	0	0	0	0	0
ASV241	0.00203307	Protalveolata; Syndiniales; Syndiniales; Syndiniales; Amoebophrya		0	0	0	0	0	0	0	0	0	0	0	0	0	0	0	0	0	0	0	0	0	0	0	0.000334714	0	0	0	0	0	0	0	0.000446285	0	0	0	0	0	0	0	0	0	0	0	0	0	0
ASV242	0.00265291	Protalveolata; Syndiniales; Syndiniales; Syndiniales; Amoebophrya		0	3.71904e-05	0	0	9.91744e-05	0	0	0	0	0	0	0	0	0	0	0	0	0	0	0.00239258	0	3.71904e-05	0	0	0	8.67776e-05	0	0	0	0	0	0	0	0	0	0	0	0	0	0	0	0	0	0	0	0
ASV243	0.00200828	Protalveolata; Syndiniales; Syndiniales; Syndiniales; Amoebophrya		0	0	0	0	0	0	0	0	0	0	0	0.000111571	0	0	0	0	0	0	0.000161158	0	0	0	0	0.000173555	0	0	0	0	0	0	0	0	0	0	0	0	0	0	0	0	0	0	0	0	0	0
ASV244	0.00187192	Protalveolata; Syndiniales; Syndiniales; Syndiniales; Amoebophrya		0	0	0	0	0	0	0	0	0	0	0	0	0	0	0	0	0	0	0	0	0	0	0	0	0	0	0	0	0	0	0	0	0	0	0	0	0	0	0	0	0	0	0.000111571	0	0	0
ASV245	0.00169836	Protalveolata; Syndiniales; Syndiniales; Syndiniales; Amoebophrya		0	0	0	0	0	0	0	0	0	0	0	0	0	0	0	0	0	0	0	0	0	0	0	0	0	0	0	0	0	0	0	0	0	0	0	0	0	0	0	0	0.000842982	0	0	0	0	0
ASV246	0.00145043	Protalveolata; Syndiniales; Syndiniales; Syndiniales; Amoebophrya		0	0	0	0	0	0	0	0	0	0	0	0	0	0	0	0	0	0	0	0	0	0	0	0	0	0	0	0	0	0	0	0.000557856	0	0	0	0	0	0	0	0	0	0	0	0	0	0
ASV247	0.00167357	Protalveolata; Syndiniales; Syndiniales; Syndiniales; Amoebophrya		0	0	0	0	0	0	0	0	0	0	0	0	0	0	0	0	0	0	0	0	0	0	0	0	0	0	0	0	0	0	0	0	0	0	0	0	0	0	0	0	0	0	0	0	0	0.0011777
ASV248	0.00128927	Protalveolata; Syndiniales; Syndiniales; Syndiniales; Amoebophrya		0	0	0	0	0	0	0	0.00120249	0	0	0	0	0	0	0	0	0	0	0	0	0	0	0	0	0	0	0	0	0	0	0	0	0	0	0	0	0	0	0	0	0	0	0	0	0	0
ASV249	0.00141323	Protalveolata; Syndiniales; Syndiniales; Syndiniales; Amoebophrya		0	0	0	0	0	0	0	0	0	0	0	0	0	0	0	0	0	0	0	0	0	0	0	0	0	0	0	0	0	0	0	0	0	0	0	0	0	0	0	0	0	9.91744e-05	0	0	0	0
ASV250	0.00122728	Protalveolata; Syndiniales; Syndiniales; Syndiniales; Amoebophrya		0	0	0	0	0	0	0	0	0	0	0	8.67776e-05	0	0	0	0	0	0	0	0.000371904	0.000198349	0	0	0	0.000247936	8.67776e-05	0	0	0	0	0	0	0	0	0	0	0	0	0	0	0	0.000123968	0	0	0	0
ASV251	0.00128927	Protalveolata; Syndiniales; Syndiniales; Syndiniales; Amoebophrya		0	0	0	0	0	0	0	0	0	0	0	0	0	0	0	0	0	0	0	0	0	0	0	0	0	0	0	0	0	0	0	0	0	0	0	0	0	0	0	0	0	0.000223142	0	0	0	0
ASV252	0.000942157	Protalveolata; Syndiniales; Syndiniales; Syndiniales; Amoebophrya		0	0	0	0	0	0	0	0	0	0	0	0	0	0	0	0	0	0	0	0	0	0	0	0	0	0	0	0	0	0	0	0	0	0	0	0	0.000235539	0	0	0	0	0	0	0	0	0.000136365
ASV253	0.000731411	Protalveolata; Syndiniales; Syndiniales; Syndiniales; Amoebophrya		0	0	0	0	0	0	0	0	0	0	0	0	0	0	0	0	0	0	0	0	0	0	0	0	0	0	0	0	0	0	0	0	0	0	0	0	0	0	0	0	0	0	0	0	0	0
ASV254	0.000743808	Protalveolata; Syndiniales; Syndiniales; Syndiniales; Amoebophrya		0	0	0	0	0	0	0	0	0	0	0	0	0	0	0	0	0	0	0	0	0	0	0	0	0	0	0	0	0	0	0	0	0	0	0	0	0	0	0	0	0	0	0	0	0	0
ASV255	0.000570253	Protalveolata; Syndiniales; Syndiniales; Syndiniales; Amoebophrya		0	0	0	0	0	0	0	0	0	0	0	0	0	0	0	0	0	0	0	0	0	0	0	0	0	0	0	0	0	0	0	0	0	0	0	0	0	0	0	0	0	0	0	0	0	0
ASV256	0.000533062	Protalveolata; Syndiniales; Syndiniales; Syndiniales; Amoebophrya		0.000136365	0	0	0	0	0	0	0	0	0	0.000185952	0	0	0	0	0	0	0	0	0	0	0	0	0	0	0	0	0	0	0	0	0	0	0	0	0	0	0	0	0	0	0	0	0.000173555	3.71904e-05	0
ASV257	0.000508269	Protalveolata; Syndiniales; Syndiniales; Syndiniales; Amoebophrya		0	0	0	0	0	0	0	0	0	0	0	0	0	0	0	0	0	0	0	0	0	0	0	0	0	0	0	0	0	0	0	0	0	0	0	0	0	0	0	0	0	0	0	0	0	0
ASV258	0.000396697	Protalveolata; Syndiniales; Syndiniales; Syndiniales; Amoebophrya		0	0	0	0	0	0	0	0	0	0	0	0	0	6.1984e-05	3.71904e-05	0	0	0.000297523	0	0	0	0	0	0	0	0	0	0	0	0	0	0	0	0	0	0	0	0	0	0	0	0	0	0	0	0
ASV259	0.000371904	Protalveolata; Syndiniales; Syndiniales; Syndiniales; Amoebophrya		0	0	0	0	0	0	0	0	0	0	0	0	0	0	0	0	0	0	0	0	0	0	0	0	0	0	0	0	0	0	0	0	0	0	0	0	0	0	0	0	0	0	0	0	0	0
ASV260	0.000471078	Protalveolata; Syndiniales; Syndiniales; Syndiniales; Amoebophrya		0	0	0	0	0	0	0	0	0	0	0	0	0	0	0	0	0	0	0	0.000409094	6.1984e-05	0	0	0	0	0	0	0	0	0	0	0	0	0	0	0	0	0	0	0	0	0	0	0	0	0
ASV261	0.000471078	Protalveolata; Syndiniales; Syndiniales; Syndiniales; Amoebophrya		0	0	0	0	0	0	0	0	0	0	0	9.91744e-05	0	0	0	0	0	0	0	0	0	0	0	0	0	0	0	0	0	0	0	0.000161158	0	0	0	0	0	0	0	0	0	0	0	0	0	0
ASV262	0.000334714	Protalveolata; Syndiniales; Syndiniales; Syndiniales; Amoebophrya		0	0	0	0	0	0	0	0	0	0	0	0	0	0	0	0	0	0	0	0.000210746	0	0	0	0	0	0	0	0	0	0	0	0	0	0	0	0	0	0	0	0	0	0	0	0	0	0
ASV263	0.00030992	Protalveolata; Syndiniales; Syndiniales; Syndiniales; Amoebophrya		0	0	0	0	0	0	0	0	0	0	0	0	0	0	0	0	0	0	0	0	0	0	0	0	0	0	0	0	0	0	0	0	0	0	0	0	0	0	0	0	0	0	0	0	0	0
ASV264	0.000396697	Protalveolata; Syndiniales; Syndiniales; Syndiniales; Amoebophrya		0	0	0	0	0	0	0	0	0	0	0	0	0	0	0	0	0	0	0	0	0	0	0	0	0	0	0	0	0	0	0	0	0	0	0	0	0	0	0	0	0	0	0	0	0	0
ASV265	0.000322317	Protalveolata; Syndiniales; Syndiniales; Syndiniales; Amoebophrya		0	0	0	0	0	0	0	0	0	0	0	0	0	0	0	0	0	0	0	0	0	0	0	0	0	0	0	0	0	0	0	0	0	0	0	0	0	0	0	0	0	0	0	0	0	0
ASV266	0.00027273	Protalveolata; Syndiniales; Syndiniales; Syndiniales; Amoebophrya		0	0	0	0	0	0	0	0	0	0	0	0	0	0	0	0	0	0	0	0	0	0	0	0	0	0	0	0	0	0	0	0	0	0	0	0	0	0	0	0	0	0	0	0	0	0
ASV267	0.000185952	Protalveolata; Syndiniales; Syndiniales; Syndiniales; Amoebophrya		0	0	0	0	0	0	0	0	0	0	0	0	0	0	0	0	0	0	0	0	0	0	0	0	0	0	0	0	0	0	0	0	0	0	0	0	0	0	0	0	0	0	0	0	0	0
ASV268	0.000148762	Protalveolata; Syndiniales; Syndiniales; Syndiniales; Amoebophrya		0	0	0	0	0	0	0	0	0	0	0	0	0	0	0	0	0	0	0	0	0	0	0	0	0	0	0	0	0	0	0	0	0	0	0	0	0	0	0	0	0	0	0	0	0	0
ASV269	0.000185952	Protalveolata; Syndiniales; Syndiniales; Syndiniales; Amoebophrya		0	0	0	0	0	0	0	0	0	0	0	0	0	0	0	0	0	0	0	0	0	0	0	0	0	0	0	0	0	0	0	0	0	0	0	0	0	0	0	0	0	0	0	0	0	0
ASV270	0.000111571	Protalveolata; Syndiniales; Syndiniales; Syndiniales; Amoebophrya		0	0	0	0	0	0	0	0	0	0	0	0	0	0	0	0	0	0	0	0	0	0	0	0	0	0	0	0	0	0	0	0	0	0	0	0	0	0	0	0	0	0	0	0	0	0
ASV271	0.000136365	Protalveolata; Syndiniales; Syndiniales; Syndiniales; Amoebophrya		0	0	0	0	0	0	0	0	0	0	0	0	0	0	0	0	0	0	0	0	0	0	0	0	0	0	0	0	0	0	0	0	0	0	0	0	0	0	0	0	0	0	0	0	0	0
ASV272	0.00065703	Protalveolata; Syndiniales; Syndiniales; Syndiniales		0	0	0	0	0	0	0	0	0	0	0	0	0	0	0	0	0	0	0	0	0	0	0	0	0	0	0	0	0	0	0	0	0	0	0	0	0	0	0	0	0	0	0	0	0	0
ASV273	0.394069	Protalveolata; Syndiniales; Syndiniales		0	0.000111571	0	1.23968e-05	0.00180993	0.000694221	0.000136365	0	0.00478516	0.000396697	0.000210746	0.000223142	0	0.000867776	0.00161158	4.95872e-05	0.00495872	0.00226861	7.43808e-05	0.00125208	0.0030992	3.71904e-05	4.95872e-05	0.000161158	0.000545459	0.010748	2.47936e-05	0.000223142	0.000533062	0.00776039	6.1984e-05	0.000483475	0	0.00120249	0.0306325	0	0.00030992	0.00159919	0.00216944	0	0.000508269	0.000942157	0.00666948	0.000681824	0.000136365	0.000161158
ASV274	0.0125827	Protalveolata; Syndiniales; Syndiniales		0	0	0	0	0	0	0	0	0.000409094	8.67776e-05	0	0	0	0	1.23968e-05	0	0.000161158	0	0	0	0	0	0	0	0	0	0	0	0	0	0	0	0	6.1984e-05	0	0	0	0.000161158	0	0	0	0.000198349	0	0	0	0
ASV275	0.00804552	Protalveolata; Syndiniales; Syndiniales		0	0	0	0	4.95872e-05	0.0011777	0	0	7.43808e-05	0.000533062	0	0	0	4.95872e-05	0.000198349	0	0.000111571	0	0	0	4.95872e-05	0	3.71904e-05	0	0	0.000210746	2.47936e-05	0	0	0.000123968	0	0	0	0.000198349	0.000446285	0	0	0	0	0	0	7.43808e-05	0.000173555	0	0	0
ASV276	0.00443805	Protalveolata; Syndiniales; Syndiniales		0	0	0	0	0	0	0	0	0	0	0	0	0	0	0	0	0	0	0	0	0	0	0	0	0	0	0	0	0	0	0	0	0	0	0	0	2.47936e-05	0	0	0	0	6.1984e-05	7.43808e-05	0	0	0
ASV277	0.00249176	Protalveolata; Syndiniales; Syndiniales		0	0	0	0	0	0	0	0	0	0	0	0	0	0	0	0	0	0	0	0	0	0	0	0	0	0	0	0	0	0	0	0	0	0	0.000409094	0	0	0	0	0	0	0	0	0	0	0
ASV278	0.00172315	Protalveolata; Syndiniales; Syndiniales		0	0	0	2.47936e-05	0	8.67776e-05	0	0	0	0	0	0	0	0	0	0	0	0	0	0	0	0	0	0	0	0	0	0	0	0	0	0.00110331	0	0	0	0	0.000334714	0	0	0	0	0	0	0	0	4.95872e-05
ASV279	0.00162398	Protalveolata; Syndiniales; Syndiniales		0	0	0	0	0	0	0	0	0	0	0	0	0	0	0	0	0	0	0	0	0	0	0	0	0	0	0	0	0	0	0	0	0	0	0	0	0	0	0	0	0	0	0	0	0	0
ASV280	0.000979347	Protalveolata; Syndiniales; Syndiniales		0	0	0	0.000842982	0	0	0	0	0	0	0	0	0	0	0	0	0	0	0	0	0	0	0	0	0	0	0	0	0	0	0	0	0	0	0	0	0	0	0	0	0	0	0	0	0	0
ASV281	0.000768601	Protalveolata; Syndiniales; Syndiniales		0	2.47936e-05	0	0	0	0	0	0	2.47936e-05	0	0	0	0.000148762	0	0	0	0	0	0	0	0	0	0	0	6.1984e-05	0	0	0.000111571	0	0	0	0.000173555	0	0	0	0	8.67776e-05	0	0	0	0	0	0	0	0	0
ASV282	0.000669427	Protalveolata; Syndiniales; Syndiniales		0	0	0	0	0	0	0	0	0	0	0	0	0	0	0	0	0	0	0	0	0	0	0	0	0	0	0	0	0	0	0	0	0	0	0	0	0	6.1984e-05	0	0	0	0.000185952	0	0	0	0
ASV283	0.000607443	Protalveolata; Syndiniales; Syndiniales		0	0	0	0	0	0	0	0	0	0	0	0	0	0	0	0	0	0	0	0	0	0	0	0	0	0	0	0	0	0	0	0	0	0	0	0	0	0	0	0	0	0.000111571	0	0	0	0
ASV284	0.000520665	Protalveolata; Syndiniales; Syndiniales		0	0	0	0	0	0	0	0	0	0	4.95872e-05	0	0	0	0	0	0	0	0	0	0	0	0	0	0	0	0	0	0	0	0	0	0	0	0	0	0	0	0	0	0	0	0	0	0	0
ASV285	0.000334714	Protalveolata; Syndiniales; Syndiniales		0	0	0	0	0	0	0	0	0	0	0	0	0	0	0	0	0	0	0	0	0	0	0	0	0	0	0	0	0	0	0	0	0	0	0	0	0	0	0	0	0	7.43808e-05	0	0	0	0
ASV286	0.000235539	Protalveolata; Syndiniales; Syndiniales		0	0	0	0	0	0	0	0	0	0	0	0	0	0	0	0	0	0	0	0	0	0	0	0	0	0	0	0	0	0	0	0	0	0	0	0	0	0	0	0	0	0	0	0	0	0
ASV287	0.000198349	Protalveolata; Syndiniales; Syndiniales		0	0	0	0	0	0	0	0	0	0	0	0	0	0	0	0	0	0	0	0	0	0	0	0	0	0	0	0	0	0	0	0	0	0	0	0	0	0	0	0	0	0	0	0	0	0
ASV288	0.000185952	Protalveolata; Syndiniales; Syndiniales		0	0	0	0	0	0	0	0	0	0	0	0	0	0	0	0	0	0	0	0	0	0	0	0	0	0	0	0	0	0	0	0	0	0	0	0	0	0	0	0	0	0	0	0	0	0
ASV289	0.000111571	Protalveolata; Syndiniales; Syndiniales		0	0	0	0	0	0	0	0	0	0	0	0	0	0	0	0	0	0	0	0	0	0	0	0	0	0	0	0	0	0	0	0	0	0	0	0	0	0	0	0	0	0	0	0	0	0
ASV290	0.00725213	Protalveolata; Perkinsidae; A31; A31; A31; uncultured_marine		0	0	0.000136365	0	0	0	0.000942157	0	0	0	0.00361986	0	0	0	0	0	0	0	0	0	0	0	8.67776e-05	0	0	0	0.000285126	0	0	0	0.000297523	0	0	0	0	0.000235539	0	0	0	0.000111571	0	0	0	0	0.000235539	0
ASV291	0.00259093	Protalveolata; Perkinsidae; A31; A31; A31; uncultured_eukaryote		0	0.000198349	0	0	0.000111571	0	0	0	0	0	0	0	0	0	0	0	0	0	0	0.00148762	0	0.000644633	0	0	0	0	0	0	0	0	0	0	7.43808e-05	0	0	0	0	0	0	0	0	0	0	0	0	0
ASV292	0.00120249	Protalveolata; Perkinsidae; A31; A31; A31; uncultured_dinoflagellate		0	0	0	0	0	0	0	0	0.000396697	0	0	0	0	0	0	0	0.000557856	0	0	0	0	0	0	0	0	0	0	0	0	0	0	0	0	0	0	0	0	0	0	0	0	0	0	0	0	0
ASV293	0.000235539	Protalveolata; Perkinsidae; A31; A31; A31; uncultured_alveolate		0	0	0	0	0	0	0	0	0	0	0	0	0	0	0	0	0	0	0	0	0	0	0	0	0	0	0.000161158	0	0	0	0	0	0	0	0	7.43808e-05	0	0	0	0	0	0	0	0	0	0
ASV294	0.160539	Protalveolata; Perkinsidae; A31; A31; A31		0.0050207	0.000247936	0.000185952	9.91744e-05	0.000235539	0.000409094	0.000185952	0.000123968	0.000409094	0.000359507	0.000409094	0.000359507	0.000198349	0.00030992	0.000409094	0.000185952	0.000322317	0.00034711	0.000297523	0.000520665	0.00027273	0.000173555	0.0128555	0.000359507	0.000359507	0.000223142	0.0308308	0.000198349	0.000582649	0.000334714	0.0243349	0.000260333	0.000111571	0.00034711	0.00030992	0.0213721	0.00027273	0.000260333	0.000148762	0.0130538	0.000235539	0.000148762	0.000136365	0.00183473	0.0108224	0.000210746
ASV295	0.000458681	Protalveolata; Perkinsidae; A31; A31; A31		0	0	0	0	0	4.95872e-05	0	0	0	0	0	0	0	0	0	0	0	0	0	0	9.91744e-05	0	0	0	0	0.000123968	0	0	0	0	0	0	0	0	0	0	0	0	0	0	0	0	0	0	0	0
ASV296	0.0169836	Protalveolata; Incertae_Sedis; Ellobiopsidae; Ellobiopsidae; Ellobiopsis		0	0	0	0	0	0	0	0	0	0	0	0	0	0	0	0	0	0.000111571	0	0	0	0	0	0	0	0	0	0	0	0	0	0	0	0	0	0	0	0	0	0	0	0	0	0	0	0
ASV297	0.000607443	Protalveolata; Chromerida; Chromerida; Chromerida; Chromera; uncultured_freshwater		0	0	0	0	0	2.47936e-05	0	0	0	0	0	0	0	0	0	0	0	0	0	0	0	0.000446285	0	0	0	0	0	0	0	0	0	0	0	0	0	0	0	0	0	0	0	0	0	0	0	0
ASV298	0.000409094	Protalveolata; Chromerida; Chromerida; Chromerida; Chromera; uncultured_freshwater		0	0	0	0	2.47936e-05	0	0	0	0	0	0	0	0	0	0	0	0	0	0	0.000136365	0	0	0	0	0	0	0	0	0	0	0	0	0	0	0	0	0	0	0	0	0	0	0	0	0	0
ASV299	0.000173555	Protalveolata; Chromerida; Chromerida; Chromerida; Chromera; uncultured_freshwater		0	0	0	0	0	0	0	0	0	0	0	0	0	0	0	0	0	0	0	7.43808e-05	0	0	0	0	0	0	0	0	0	0	0	0	0	0	0	0	0	0	0	0	0	0	0	0	0	0
ASV300	0.000185952	Protalveolata; Chromerida; Chromerida; Chromerida; Chromera; uncultured_freshwater		0	0	0	0	0	0	0	0	0	0	0	0	0	0	0	0	0	0	0	3.71904e-05	0	0.000148762	0	0	0	0	0	0	0	0	0	0	0	0	0	0	0	0	0	0	0	0	0	0	0	0
ASV301	0.00157439	Porphyridiophyceae; Porphyridiophyceae; Porphyridiophyceae; Porphyridiophyceae; Porphyridium		0	0	0	0	0.000136365	0	0	0	0	1.23968e-05	0	0	0	4.95872e-05	0	0	0.000148762	0.000644633	0	0	0	0	0	0	0	0	0	0	0	0	0	0	0	0	0	0	0	0	0	0	0	7.43808e-05	0.000111571	0	0	0
ASV302	0.000681824	Platyhelminthes; Rhabditophora; Rhabdocoela; Neodalyellida; Neodalyellida		0	0	0	0	0	0	0	0	0	0	0	0	0	0	0	0	0	0	0	0	0	0	0	0	0	0	0	0	0	0	0	0	0	0	0	0	0	6.1984e-05	7.43808e-05	7.43808e-05	0.000136365	9.91744e-05	6.1984e-05	0	3.71904e-05	7.43808e-05
ASV303	0.00034711	Platyhelminthes; Rhabditophora; Rhabdocoela; Neodalyellida; Neodalyellida		0	0	0	0	0	0	0	0	0	0	0	0	0	0	0	0	0	0	0	0	0	0	0	0	0	0	0	0	0	0	0	0	0	0	0	0	0	0	0	0	0	0	0	0	0	0
ASV304	0.133848	Platyhelminthes; Rhabditophora; Polycladida; Polycladida; Polycladida; Notoplana_australis		0	8.67776e-05	0	0	0.000111571	0	0	0	3.71904e-05	1.23968e-05	0	4.95872e-05	0	0	0	0	4.95872e-05	0	0	0.0763519	0	0	0	0	3.71904e-05	0	0	3.71904e-05	0.000285126	0.000111571	0	0.000136365	1.23968e-05	0.000161158	0	0	6.1984e-05	0.000223142	0	0	0	0.0558724	0	0	0	7.43808e-05
ASV305	0.104654	Platyhelminthes; Rhabditophora; Polycladida; Polycladida; Polycladida		3.71904e-05	0.000136365	6.1984e-05	0	0.00195869	0.000235539	3.71904e-05	2.47936e-05	0	0	0	0	0	0	0	0	0	9.91744e-05	9.91744e-05	0.000917363	0	0.000123968	4.95872e-05	0	0	0.00276449	4.95872e-05	0	0.00949595	0.00245457	7.43808e-05	0.00184712	0	0.0165497	0	0	0	0.00740089	0	0	0	0	0	0	0	0
ASV306	0.027806	Platyhelminthes; Rhabditophora; Polycladida; Polycladida; Polycladida		0	0	0	0	0	0	0	0	0	0	0	0	0	0	0	0	0	0	0	0	0	0	0	0	0	0	0	0	0	0	0	0	0	0	0	0	0	0	0	0	3.71904e-05	0.0277688	0	0	0	0
ASV307	0.00120249	Platyhelminthes; Catenulida; Catenulida; Stenostomidae; Stenostomidae; Stenostomum_simplex		0	0	0	0	0	0	0	0	0	0	0	0	0	0	0	0	0	0	0	0	0	0	0	0	0	0	0	0	0	0	0	0	0	0	0	0	0	0	0	0	0	0	0	0	0	0
ASV308	0.00298763	Platyhelminthes; Catenulida; Catenulida; Stenostomidae; Stenostomidae; Stenostomum_leucops		0	0	0	0	0	0	0	0	0	0	0	0	0	0	0	0	0	0	0	0	0	0	0	0	0	0	0	0	0	0	0	0	0	0	0	0	0	0	0	0	0	0	0	0	0	0
ASV309	0.00127687	Platyhelminthes; Catenulida; Catenulida; Stenostomidae; Stenostomidae; Stenostomum_leucops		0	0	0	0	0	0	0	0	0	0	0	0	0	0	0	0	0	0	0	0	0	0	0	0	0	0	0	0	0	0	0	0	0	0	0	0	0	0	0	0	0	0	0	0	0	0
ASV310	0.000433888	Platyhelminthes; Catenulida; Catenulida; Catenulidae; Catenulidae; Catenula_turgida		0	0	0	0	0	0	0	0	0	0	0	0	0	0	0	0	0	0	0	0	0	0	0	0	0	0	0	0	0	0	0	0	0	0	0	0	0	0	0	0	0	0	0	0	0	0
ASV311	0.00146282	Platyhelminthes; Catenulida; Catenulida; Catenulidae; Catenulidae		0	0	0	0	0	0	0	0	0	0	0	0	0	0	0	0	0	0	0	0	0	0	0	0	0	0	0	0	0	0	0	0	0	0	0	0	0	0	0	0	0	0	0	0	0	0
ASV312	0.000681824	Picozoa; Picozoa; Picozoa; Picozoa; Picozoa; uncultured_phototrophic		0	0	0	0	0	0	0	0	0	0	0	0	0	0	0	0	0	2.47936e-05	0	0	0	0	0	0	0	0	0	0	0	0	0	0	0	0	0	0	0	0	0	0	0	0	0	0	0	0
ASV313	0.000793395	Picozoa; Picomonadida; Picomonadidae; Picomonadidae; Picomonas; uncultured_eukaryote		0	0	0	0	0	0	0	0	0	0	0	0	0	0	0	0	0	0	0	0	0	0	0	0	0	0	0	0	0	0	0	0	0	0	0	0	0	0	0	0	0	0	0	0	0	0
ASV314	0.000322317	Picozoa; Picomonadida; Picomonadidae; Picomonadidae; Picomonas		0	0	0	0	0	0	0	0	0	0	0	0	0	0	0	0	0	0	0	0	0	0	0	0	0	0	0	0	0	0	0	0	0	0	0	0	0	0	0	0	0	0	0	0	0	0
ASV315	0.000582649	Picozoa; Picomonadida; Picomonadida; Picomonadida; Picomonadida; uncultured_eukaryote		0	0	0	0	0	0	0	0	0	0	0	0	0	0	0	0	0	2.47936e-05	0	0	0	0	0	0	0	0	0	0	0	0	0	0	0	0	0	0	0	0	0	0	0	0	0	0	0	0
ASV316	0.00815709	Picozoa; Picomonadida		0	0.000421491	0	0	0	0	0	0	0	0	0	0	0	0	0	0	0	0	0	0.00562815	0	0.00150001	0	0	0	0	0	0	0	0	0	0	0	0	0	0	0	0	0	0	0	0	0	0	0	0
ASV317	0.00322317	Picozoa		0	0	0	0	0	0	0	0	0	0	0	0	0	0	0	0	0	0	0	0	0	0	0	0	0	0	0	0	0	0	0	0	0	0	0	0	0	0	0	0	0	0	0	0	0	0
ASV318	0.000446285	Phragmoplastophyta; Embryophyta; Monilophyta; Monilophyta; Monilophyta; Amauropelta_navarrensis		0	0	0	0	0	0	0	0	0	0	0	0	0	0	0	0	0	0	0	0	0	0	0	0	0	0	0	0	0	0	0	0	0	0	0	0	0	0	0	0	0	0	0	0	0	0
ASV319	0.0191902	Phragmoplastophyta; Embryophyta; Marchantiophyta; Marchantiophyta; Marchantiophyta; Lejeunea_cavifolia		0	0	0	0	0	0	0	0	0	0	0	0	0	0	0	0	0	0	0	0	0	0	0	0	0	0	0	0	0	0	0	0	0	0	0	0	0	0	0	0	0	0	0	0	0	0
ASV320	0.00550418	Phragmoplastophyta; Embryophyta; Marchantiophyta; Marchantiophyta; Marchantiophyta; Frullania_dilatata		0	0	0	0	0	0	0	0	0	0	0	0	0	0	0	0	0	0	0	0	0	0	0	0	0	0	0	0	0	0	0	0	0	0	0	0	0	0	0	0	0	0	0	0	0	0
ASV321	0.00383061	Phragmoplastophyta; Embryophyta; Marchantiophyta; Marchantiophyta; Marchantiophyta; Cheilolejeunea_clypeata		0	0	0	0	0	0	0	0	0	0	0	0	0	0	0	0	0	0	0	0	0	0	0	0	0	0	0	0	0	0	0	0	0	0	0	0	7.43808e-05	0	0	0	9.91744e-05	0	0	0	0	9.91744e-05
ASV322	0.00132646	Phragmoplastophyta; Embryophyta; Magnoliophyta; Magnoliophyta; Magnoliophyta; Theobroma_cacao		0	0	0	0	0	0	0	0	0	0	0	0	0	0	0	0	0	0	0	0	0	0	0	0	0	0	0	0	0	0	0	0	0	0	0	0	0	0	0	0	0	0	0	0	0	0
ASV323	0.0472938	Phragmoplastophyta; Embryophyta; Magnoliophyta; Magnoliophyta; Magnoliophyta; Laurus_nobilis		0	0	0	0	0	0	0	0	0	0	0	0	0	0	0	0	0	0	1.23968e-05	0	0	0	0	0	0	0	0	0	0	0	0	0	0	0	0	0	0	0	0	0	0	0	0	0	0	0
ASV324	0.000607443	Phragmoplastophyta; Embryophyta; Magnoliophyta; Magnoliophyta; Magnoliophyta; Diospyros_ferrea		0	0	0	0	0	0	0	0	0	0	0	0	0	0	0	0	0	0	0	0	0	0	0	0	0	0	0	0	0	0	0	0	0	0	0	0	0	0	0	0	0	0	0	0	0	0
ASV325	0.00110331	Phragmoplastophyta; Embryophyta; Magnoliophyta; Magnoliophyta; Magnoliophyta; Coccoloba_uvifera		0	0	0	0	0	0	0	0	0	0	0	0	0	0	0	0	0	0	0	0	0	0	0	0	0	0	0	0	0	0	0	0	0	0	0	0	0	0	0	0	0	0	0	0	0	0
ASV326	0.00190911	Phragmoplastophyta; Embryophyta; Magnoliophyta; Magnoliophyta; Magnoliophyta; Allium_sativum		0	0	0	0	0	0	0	0	0	0	4.95872e-05	0	0	0	0	0	0	0	0	0	0	0	0	0	0	0	0	0	0	0	0	0	0	0	0	0	0	0	0	0	0	0	3.71904e-05	0.00182233	0	0
ASV327	0.0686039	Phragmoplastophyta; Embryophyta; Magnoliophyta; Magnoliophyta; Magnoliophyta		0.00168596	0	0.000396697	0.00278928	6.1984e-05	2.47936e-05	0.00133885	0.000644633	3.71904e-05	0	9.91744e-05	0.00119009	4.95872e-05	0	0	0	0	0	0.000173555	0	0.000285126	0	0	0	0	0	0	0	0	0	0	8.67776e-05	0	0	0	0	0	0	0	0	0	0	0	0.00096695	0	0
ASV328	0.0142563	Phragmoplastophyta; Embryophyta; Magnoliophyta; Magnoliophyta; Magnoliophyta		0	0	0	0	0	0	0	0	0	0	0	0	0	0	0	0	0	0	0	0	0	0	0	0	0	0	0	0	0	0	0	0	0	0	0	0	0	0	0	0	0	0	0	0	0	0
ASV329	0.0135001	Phragmoplastophyta; Embryophyta; Magnoliophyta; Magnoliophyta; Magnoliophyta		0	0	0	0	0	0	0	0	0	0	0	0	0	0	0	0	0	0	0	0	0	0	0	0	0	0	0	0	0	0	0	0	0	0	0	0	0	0	0	0	0	0	0	0	0	0
ASV330	0.0131282	Phragmoplastophyta; Embryophyta; Magnoliophyta; Magnoliophyta; Magnoliophyta		0	0	0	0	0	0	0	0	0	0	0	0	0	0	0	0	0	0	0	0	0	0	0	0	0	0	0	0	0	0	0	0	0	0	0	0	0	0	0	0	0	0	0	0	0	0.000285126
ASV331	0.0105497	Phragmoplastophyta; Embryophyta; Magnoliophyta; Magnoliophyta; Magnoliophyta		0	0	0	0	0	0	0	0	0	0	0	0	0	0	0	0	0	0	0	0	0	0	0	0	0	0	0	0	0	0	0	0	0	0	0	0	0	0.000123968	4.95872e-05	0.000198349	0.000322317	0.000247936	0.000185952	0	0.000247936	0.000334714
ASV332	0.00860338	Phragmoplastophyta; Embryophyta; Magnoliophyta; Magnoliophyta; Magnoliophyta		0	0	0	0	0	0	0	0	0	0	0	0	0	0	0	0	0	0	0	0	0	0	0	0	0	0	0	0	0	0	0	0	0	0	0	0	0	0	0	0	0	0	0	0	0	0
ASV333	0.00392978	Phragmoplastophyta; Embryophyta; Magnoliophyta; Magnoliophyta; Magnoliophyta		0	0	0	0	0	0	0	0	0	0	0	0	0	0	0	0	0	0	0	0	0	0	0	0	0	0	0	0	0	0	0	0	0	0	0	0	0	0	0	0	0	0	0	0	0	0
ASV334	0.00371904	Phragmoplastophyta; Embryophyta; Magnoliophyta; Magnoliophyta; Magnoliophyta		0	0	0	0	0	0	0	0	0	0	0	0	0	0	0	0	0	0	0	0	0	0	0	0	0	0	0	0	0	0	0	0	0	0	0	0	0	0	0	0	0	0	0	0	0	0
ASV335	0.00249176	Phragmoplastophyta; Embryophyta; Magnoliophyta; Magnoliophyta; Magnoliophyta		0.000458681	0	0	0	0	0	0	0	0	0	0	0	0	0	0	0	0	0	0	0	0	0	0	0	0	0	0	0	0	0	0	0	0	0	0	0	0	0	0	0	0	0	0	0	0	0
ASV336	0.00207027	Phragmoplastophyta; Embryophyta; Magnoliophyta; Magnoliophyta; Magnoliophyta		0	0	0	0	0	0	0	0	0	0	0	0	0	0	0	0	0	0	0	0	0	0	0	0	0	0	0	0	0	0	0	0	0	0	0	0	0	0	0	0	0	0	0	0	0	0
ASV337	0.00184712	Phragmoplastophyta; Embryophyta; Magnoliophyta; Magnoliophyta; Magnoliophyta		0	0	0	0	0	0	0	0	0	0	0	0	0	0	0	0	0	0	0	0	0	0	0	0	0	0	0	0	0	0	0	0	0	0	0	0	0	0	0	0	0	0	0	0	0	0
ASV338	0.00171076	Phragmoplastophyta; Embryophyta; Magnoliophyta; Magnoliophyta; Magnoliophyta		0	0	0	0	0	0	0	0	0	0	0	0	0	0	0	0	0	0	0	0	0	0	0	0	0	0	0	0	0	0	0	0	0	0	0	0	0	0	0	0	0	0	0	0	0	0
ASV339	0.00126447	Phragmoplastophyta; Embryophyta; Magnoliophyta; Magnoliophyta; Magnoliophyta		0	0	0	0	0	0	0	0	0	0	0	0	0	0	0	0	0	0	0	0	0	0	0	0	0	0	0	0	0	0	0	0	0	0	0	0	0	0	0	0	0	0	0	0	0	0
ASV340	0.00102893	Phragmoplastophyta; Embryophyta; Magnoliophyta; Magnoliophyta; Magnoliophyta		0.00065703	0	0	0	0	0	0	0	0	0	0	0	0.000223142	0	0	0	0	0	0	0	0	0	0	0	0	0	0	0	0	0	0	0	0	0	0	0	0	0	0	0	0	0	0	0	0	0
ASV341	0.000780998	Phragmoplastophyta; Embryophyta; Magnoliophyta; Magnoliophyta; Magnoliophyta		0.000743808	0	0	0	0	0	0	0	0	0	0	0	0	0	0	0	0	0	0	0	0	0	0	0	0	0	0	0	0	0	0	0	0	0	0	0	0	0	0	0	0	0	0	0	0	0
ASV342	0.00107852	Phragmoplastophyta; Embryophyta; Magnoliophyta; Magnoliophyta; Magnoliophyta		0	0	0	0	0	0	0	0	0	0	0	0	0	0	0	0	0	0	0	0	0	0	0	0	0	0	0	0	0	0	0	0	0	0	0	0	0	0	0	0	0	0	0	0	0	0
ASV343	0.000780998	Phragmoplastophyta; Embryophyta; Magnoliophyta; Magnoliophyta; Magnoliophyta		0.000719014	0	0	0	0	0	6.1984e-05	0	0	0	0	0	0	0	0	0	0	0	0	0	0	0	0	0	0	0	0	0	0	0	0	0	0	0	0	0	0	0	0	0	0	0	0	0	0	0
ASV344	0.000892569	Phragmoplastophyta; Embryophyta; Magnoliophyta; Magnoliophyta; Magnoliophyta		0	0	0	0	0	0	0	0	0	0	0	0	0	0	0	0	0	0	0	0	0	0	0	0	0	0	0	0	0	0	0	0	0	0	0	0	0	0	0	0	0	0	0	0	0	0
ASV345	0.000780998	Phragmoplastophyta; Embryophyta; Magnoliophyta; Magnoliophyta; Magnoliophyta		6.1984e-05	0	0	0	0	0	0	0	0	0	4.95872e-05	0	0	0	0	0	0	0	0	0	0	0	0	0	0	0	0	0	0	0	0	0	0	0	0	0	0	0	0	0	0	0	0	0	0	0
ASV346	0.000508269	Phragmoplastophyta; Embryophyta; Magnoliophyta; Magnoliophyta; Magnoliophyta		0	0	0	0	0	0	0	0	0	0	0	0	0	0	0	0	0	0	0	0	0	0	0	0	0	0	0	0	0	0	0	0	0	0	0	0	0	0	0	0	0	0	0	0	0	0
ASV347	0.000359507	Phragmoplastophyta; Embryophyta; Magnoliophyta; Magnoliophyta; Magnoliophyta		0	0	0	0	0	0	0	0	0	0	8.67776e-05	0	0	0	0	0	0	0	0	0	0	0	0	0	0	0	0	0	0	0	0	0	0	0	0	0	0	0	0	0	0	0	0	0.00027273	0	0
ASV348	0.000396697	Phragmoplastophyta; Embryophyta; Magnoliophyta; Magnoliophyta; Magnoliophyta		0	0	0	0	0	0	0	0	0	0	0.000198349	0	0	0	0	0	0	0	0	0	0	0	0	0	0	0	0	0	0	0	0	0	0	0	0	0	0	0	0	0	0	0	0	0	0.000198349	0
ASV349	0.000384301	Phragmoplastophyta; Embryophyta; Magnoliophyta; Magnoliophyta; Magnoliophyta		0	0	0	0	0	0	0	0	0	0	0	0	0	0	0	0	0	0	0	0	0	0	0	0	0	0	0	0	0	0	0	0	0	0	0	0	0	0	0	0	0	0	0	0	0	0
ASV350	0.000297523	Phragmoplastophyta; Embryophyta; Magnoliophyta; Magnoliophyta; Magnoliophyta		0	0	0	0	0	0	0	0	0	0	0	0	0	0	0	0	0	0	0	0	0	0	0	0	0	0	0	0	0	0	0	0	0	0	0	0	0	0	0	0	0	0	0	0	0	0
ASV351	0.000285126	Phragmoplastophyta; Embryophyta; Magnoliophyta; Magnoliophyta; Magnoliophyta		0	0	0	0	0	0	0	0	0	0	0	0	0	0	0	0	0	0	0	0	0	0	0	0	0	0	0	0	0	0	0	0	0	0	0	0	0	0	0	0	0	0	0	0	0	0
ASV352	0.000223142	Phragmoplastophyta; Embryophyta; Magnoliophyta; Magnoliophyta; Magnoliophyta		0	0	0	0	0	0	0	0	0	0	0.000123968	0	0	0	0	0	0	0	0	0	0	0	0	0	0	0	0	0	0	0	0	0	0	0	0	0	0	0	0	0	0	0	0	0	0	0
ASV353	0.000223142	Phragmoplastophyta; Embryophyta; Magnoliophyta; Magnoliophyta; Magnoliophyta		0	0	0	0	0	0	0	0	0	0	0	0	0	0	0	0	0	0	0	0	0	0	0	0	0	0	0	0	0	0	0	0	0	0	0	0	0	0	0	0	0	0	0	0	0	0
ASV354	0.000185952	Phragmoplastophyta; Embryophyta; Magnoliophyta; Magnoliophyta; Magnoliophyta		0	0	0	0	0	0	6.1984e-05	0	0	0	0	0	0	0	0	0.000123968	0	0	0	0	0	0	0	0	0	0	0	0	0	0	0	0	0	0	0	0	0	0	0	0	0	0	0	0	0	0
ASV355	0.00235539	Phragmoplastophyta; Embryophyta; Bryophyta; Bryophyta; Bryophyta		0	0	0	0	0	0	0	0	0	0	0	0	0	0	0	0	0	0	0	0	0	0	0	0	0	0	0	0	0	0	0	0	0	0	0	0	0	0	0	0	0	0	0	0	0	0
ASV356	0.141906	Phragmoplastophyta; Embryophyta		0	0	0	0	0	0	0	0	0	0	0	0	0	0	0	0	0	0	0	0	0	0	0	0	0	0	0	0	0	0	0	0	0	0	0	0	0	0	0	0	0	0	0	0	0	0
ASV357	0.117956	Phragmoplastophyta; Embryophyta		0	0	0	0	0	0	0	0	0	0	0	0	0	0	0	0	0	0	0	0	0	0	0	0	0	0	0	0	0	0	0	0	0	0	0	0	0	0	0	0	0	0	0	0	0	0
ASV358	0.0282895	Phragmoplastophyta; Embryophyta		0	0	0	0	0	0	0	0	0	0	0	0	0	0	0	0	0	0	0	0	0	0	0	0	0	0	0	0	0.000173555	0	0	0	0	0	0	0	0	0	0	0	0	0	0	0	0	0
ASV359	0.000830585	Phragmoplastophyta; Embryophyta		0	0	0	0	0	0	0	0	0	0	0	0	0	0	0	0	0	0	0	0	0	0	0	0	0	0	0	0	0	0	0	0	0	0	0	0	0	0	0	0	0	0	0	0	0	0
ASV360	0.000917363	Peronosporomycetes; Peronosporomycetes; Peronosporomycetes; Peronosporomycetes; uncultured; uncultured_stramenopile		0	0	0	0	0.000161158	0	0	0	0.00061984	0	0	0	0	0	0	0	0	0	0	0	0	0	0	0	0	0	0	0	0	0	0	0	0	0	0	0	0	0	0	0	0	0	0	0	0	0
ASV361	0.000111571	Peronosporomycetes; Peronosporomycetes; Peronosporomycetes; Peronosporomycetes; uncultured; uncultured_stramenopile		0	0	0	0	0	0	0	0	0	0	0	0	0	0	0	0	0	0	0	0	0	0	0	0	0	0	0	0	6.1984e-05	4.95872e-05	0	0	0	0	0	0	0	0	0	0	0	0	0	0	0	0
ASV362	0.00140084	Peronosporomycetes; Peronosporomycetes; Peronosporomycetes; Peronosporomycetes; Pythium; Pythium_vexans		0	0	0	0	0	0	0	0	0	0	0	0	0	0	0	0	0	0	0	0	0	0	0	0	0	0	0	0	0	0	0	0	0	0	0	0	0	0	0	0	0	0	4.95872e-05	0	0	0
ASV363	0.000260333	Peronosporomycetes; Peronosporomycetes; Peronosporomycetes; Peronosporomycetes; Pythium; Pythium_monospermum		0	0	0	0	0	0	0	0	0	0	0	0	0	0	0	0	0	0	0	0	0	0	0	0	0	0	0	0	0	0	0	0	0	0	0	0	0	0	0.000111571	0	0	0	9.91744e-05	0	0	4.95872e-05
ASV364	0.046426	Peronosporomycetes; Peronosporomycetes; Peronosporomycetes; Peronosporomycetes; Peronosporomycetes; Haliphthoros_sp.		0	0	0.00034711	0	7.43808e-05	0.000161158	0.00952074	0	0	0.000161158	0.00445045	0	0	0	0	0.00266531	0	0	7.43808e-05	0.00034711	0.000111571	0	0	0	0	0	0	0	0	0	0	0.000582649	0	0.000161158	0.000483475	0	0.00530583	0.000123968	0	0.000123968	0.00106612	0	0.000136365	0.000855379	0.000433888	0.000570253
ASV365	0.0287482	Peronosporomycetes; Peronosporomycetes; Peronosporomycetes; Peronosporomycetes; Peronosporomycetes; Haliphthoros_sp.		0	0.00127687	0.000223142	0	0.00065703	0.000830585	0.000285126	0	0.000148762	0.000297523	0.000359507	0	0	9.91744e-05	0.000173555	0.000111571	9.91744e-05	0.000223142	0	0.00219423	0	0.000471078	0	9.91744e-05	0.000756205	4.95872e-05	6.1984e-05	0.000111571	0.000954553	0.000446285	8.67776e-05	0	0	0.00123968	0.000161158	2.47936e-05	0	0	0	0	0	0	0	7.43808e-05	0	0
ASV366	0.00856619	Peronosporomycetes; Peronosporomycetes; Peronosporomycetes; Peronosporomycetes; Peronosporomycetes; Haliphthoros_sp.		0	0	0	0	0	0	0	0	0	0	0	0	0	0	0	0	0	0	0	0	0	0	0	0	0	0	0	0	0	0	0	0	0	0	0	0	0	0	0.000223142	0	0	8.67776e-05	0.00622319	0	0	0
ASV367	0.00216944	Peronosporomycetes; Peronosporomycetes; Peronosporomycetes; Peronosporomycetes; Peronosporomycetes; Haliphthoros_sp.		0	0	0	0	0	0	0.000384301	0	0	0	0.000768601	0	0	0	0	0.000904966	0	0	0	0	0	0	0	0	0	0	0	0	0	0	0	0	0	0	0	0	0	0	0	0	0	0	0	0.000111571	0	0
ASV368	0.000173555	Peronosporomycetes; Peronosporomycetes; Peronosporomycetes; Peronosporomycetes; Peronosporomycetes; Haliphthoros_sp.		0	0	0	0	0	0	0	0	0	0	0	0	0	0	0	0	0	0	0	0	0	0	0	0	0	0	0	0	0	0	0	0	2.47936e-05	0.000148762	0	0	0	0	0	0	0	0	0	0	0	0
ASV369	0.000384301	Peronosporomycetes; Peronosporomycetes; Peronosporomycetes; Peronosporomycetes; Peronosporomycetes; Crypticola_clavulifera		0	9.91744e-05	0	0	4.95872e-05	0	0	0	0	0	0	0	0	0	0	0	0	0	0	0	0	0	0	0	0	0	0	0	0	0	0	0	0	0	0	0	0	0	0	0	0	0	0	0	0	0
ASV370	0.00316118	Peronosporomycetes; Peronosporomycetes; Peronosporomycetes; Peronosporomycetes; Olpidiopsis; Haliphthoros_sp.		0	0	0	0	0	0	0	0	0	0	0	0	0	0	0	0	0	0	0	0	0	0	0	0	0	0	0	0	0	0	0	0.000173555	0	0	0	0	0.00092976	0	0	0	0.000644633	0	0	0	0	0.000570253
ASV371	0.00221903	Peronosporomycetes; Peronosporomycetes; Peronosporomycetes; Peronosporomycetes; Olpidiopsis		0	0	0	0	0	0.000719014	0	0	0	0	0	0	0	0	0	0	0	0	0	0	0	0	0	0	0	0.000136365	0	0	0.000136365	4.95872e-05	0	0	0	3.71904e-05	0	0	0	0	0	0	0	0	0.000111571	0	0	0
ASV372	0.182766	Peronosporomycetes; Peronosporomycetes; Peronosporomycetes; Peronosporomycetes		4.95872e-05	0.00184712	0.000198349	0	0.00766122	0.000719014	0.000185952	0	0.00435128	0.000322317	0.00027273	0	3.71904e-05	0.000247936	0.000731411	0	0.000495872	6.1984e-05	0.000123968	0.000756205	6.1984e-05	8.67776e-05	0	0.000123968	0.000743808	0.000706617	0	0	0.00157439	0.000805792	4.95872e-05	0	0	0.00197109	0.000570253	0	0	0	0.000334714	0	0	0.000136365	0.000235539	0.000161158	0	0
ASV373	0.019215	Peronosporomycetes; Peronosporomycetes; Peronosporomycetes; Peronosporomycetes		0.00354548	0	0.00344631	0	0	0	0.00106612	1.23968e-05	0	0	0.00148762	0	0	0	0	0.00143803	0	0.000136365	0	0.000235539	0.000161158	0	3.71904e-05	0	0	0	0	0	0	0	0	0	0	0	0	0	0	0	0	0	0	0	0	0.00637195	3.71904e-05	0
ASV374	0.0109836	Peronosporomycetes; Peronosporomycetes; Peronosporomycetes; Peronosporomycetes		0	0	0	0	0	0	0	0	0	3.71904e-05	0.000111571	0	0	0	0	0	0.000111571	0	6.1984e-05	0.00933479	0	0.000297523	0	0	0	0	0	6.1984e-05	7.43808e-05	0	0	0	0	0	0	0	0	0	0	0	0	0	0	0	0	0
ASV375	0.00606203	Peronosporomycetes; Peronosporomycetes; Peronosporomycetes; Peronosporomycetes		0.000855379	0	0.00101654	0	0	0	0.000880173	0	0	0	0	0	0	0	0	0.00141323	0	0	0	0	0	0	0	0	0	0	0	0	0	0	0	0	0	0	0	0	0	0	0	0	0	0	0	0.00189671	0	0
ASV376	0.00701659	Peronosporomycetes; Peronosporomycetes; Peronosporomycetes; Peronosporomycetes		0	0	0	0	0	0	0	0	0	0	0	0	0	0	0	0	0	0	0	0	0	0	0	0	0	0	0	0	0	0	0	0	0	0	0	0	0	0	0	1.23968e-05	0	0	0.000371904	0	0	0
ASV377	0.0019463	Peronosporomycetes; Peronosporomycetes; Peronosporomycetes; Peronosporomycetes		0	0	0	0	0	3.71904e-05	0	0	0	0	0	0	0	0	0	0	0	0	0	0	0	0	0	0	0	0	0	0	0	0	0	0	0	0	0	0	0	0	0	0	0	0	0	0	0	0
ASV378	0.00162398	Peronosporomycetes; Peronosporomycetes; Peronosporomycetes; Peronosporomycetes		0	0	0	0	0	0	0	0	0	0	0	0	0	0	0	0	0	0	0	0	0	0	0	0	0	0	0	0	0	0	0	0	0	0	0	0	0	0	0	0	0	0	0	0	0	0
ASV379	0.00106612	Peronosporomycetes; Peronosporomycetes; Peronosporomycetes; Peronosporomycetes		0	0	0.000111571	0	0	0	0	0	0	0	0	0	0	0	0	0.000371904	0	0	0	0	0	0	0	0	0	0	0	6.1984e-05	0	0	0	0.000421491	0	0	0	0	0	0	0	0	0	0	0	0	0	0
ASV380	0.000954553	Peronosporomycetes; Peronosporomycetes; Peronosporomycetes; Peronosporomycetes		0	0	0	0	0	0	0	0	0	0	0	0	0	0	0	0	0	0	0	0	0	0	0	0	0	0	0	0	0	0	0	0	0	0	0	0	0	0	0	0	0	0	0	0	0	0
ASV381	0.000570253	Peronosporomycetes; Peronosporomycetes; Peronosporomycetes; Peronosporomycetes		0	0	0	0	0	0	0	0	0	0	0	0	0	0	0	0	0	0	0	0	0	0	0	0	0	0	0	0	0	0	0	0	0	0	0	0	0	0	0	0	0	0	0	0	0	0
ASV382	0.000483475	Peronosporomycetes; Peronosporomycetes; Peronosporomycetes; Peronosporomycetes		0	0	0	0	0	0	0	0	0	0	0	0	0	0	0	0	0	0	0	0	0	0	0	0	0	0	0	0	0	0	0	0	0	0	0	0	0	0	0	0	0	0	0	0	0	0
ASV383	0.00027273	Peronosporomycetes; Peronosporomycetes; Peronosporomycetes; Peronosporomycetes		0	0	0	0	0	0	0	0	0	0	0	0	0	0	0	0	0	0	0	0	0	0	0	0	0	0	0	0	0	0	0	0	0	0	0	0	0	0	0	0	0	0	0	0	0	0
ASV384	0.00138844	Ochrophyta; Xanthophyceae; uncultured; uncultured; uncultured; uncultured_marine		0	0	0	0	0.000136365	0	0	0	0	0	0	0	0.000371904	0	0	8.67776e-05	0	0	0	0	0	0	0	0	0	0	0	0	0	0	0	0	0	0	0	0	0	0	0	0	0.000173555	0	0	0	0	0
ASV385	0.000148762	Ochrophyta; Xanthophyceae; uncultured; uncultured; uncultured; uncultured_marine		0	0	0	0	0	0	0	0	0	0	0	0	0	0	0	0	7.43808e-05	1.23968e-05	0	0	0	0	0	0	0	0	0	0	0	0	0	0	0	0	0	0	0	0	0	0	0	0	0	0	0	0
ASV386	0.000173555	Ochrophyta; Raphidophyceae; Chattonellales; Chattonellales; Viridilobus; Viridilobus_marinus	Yes	0	9.91744e-05	0	0	0	0	0	0	0	0	0	0	0	0	0	0	0	0	0	0	0	7.43808e-05	0	0	0	0	0	0	0	0	0	0	0	0	0	0	0	0	0	0	0	0	0	0	0	0
ASV387	0.00839263	Ochrophyta; Raphidophyceae; Chattonellales; Chattonellales; Heterosigma; Heterosigma_akashiwo	Yes	0	9.91744e-05	0.000123968	0	0	0.000198349	0	0	0.00135125	0	0	0	0	0	0	0	0	0.000260333	0	0.000297523	0	0	0	0	0.000173555	0.000917363	0	0	6.1984e-05	0.000644633	0	0	0	3.71904e-05	0	0	0	0	8.67776e-05	0	9.91744e-05	0.000136365	0.000223142	0	0	7.43808e-05
ASV388	0.00265291	Ochrophyta; Raphidophyceae; Chattonellales; Chattonellales; Heterosigma; Heterosigma_akashiwo	Yes	0	0	0	0	0	0	0	0	0.000756205	4.95872e-05	0	0	0	0	0.000185952	0	0	0	0	0	0	0	0	0	0	0	0	0	0	0.00030992	0	0	0	0	0.000235539	0	0	0	0	0	0	0	0	0	0	0
ASV389	0.127129	Ochrophyta; Raphidophyceae; Chattonellales; Chattonellales; Fibrocapsa; Fibrocapsa_japonica	Yes	0	0	0.000123968	0	0.000111571	0.000111571	0.000210746	0	0.0438971	0.000161158	0.000185952	0	0	0.006186	0.0320829	4.95872e-05	0.00369425	0.000173555	0.000161158	0.00027273	0.000161158	0.000173555	0	0	0.000210746	0.000136365	0	0	0	0	0	9.91744e-05	0	0	0.000161158	8.67776e-05	9.91744e-05	0.000111571	0	0	0.000409094	0.00203307	0	6.1984e-05	4.95872e-05	0
ASV390	0.00390499	Ochrophyta; Raphidophyceae; Chattonellales; Chattonellales; Fibrocapsa; Fibrocapsa_japonica	Yes	0	0	0	0	0	0	0	0	0.00162398	0	0	0	0	0	0.00106612	0	0	0	0	0	0	0	0	0	0	0	0	0	0	0	0	0	0	0	0	0	0	0	0	0	0	0	0	0	0	0
ASV391	0.00544219	Ochrophyta; Raphidophyceae; Chattonellales; Chattonellales; Chattonella; Chattonella_subsalsa	Yes	6.1984e-05	4.95872e-05	0	0	0.00179754	0	0	0	0.000223142	0	0	0	0	0.000148762	0.000173555	0	0.000136365	0.000644633	0	0	0	0.000148762	0	0	7.43808e-05	0	0	0	9.91744e-05	0	0	0	0	0	0	0	0	0.000148762	0	0	0	0	0	0	0	0
ASV392	0.00172315	Ochrophyta; Raphidophyceae; Chattonellales; Chattonellales; Chattonella; Chattonella_subsalsa	Yes	0	0	0	0	3.71904e-05	0	0	0	0	0	0	0	0	1.23968e-05	0	0	0.00034711	0.00027273	0	0	0	0	0	0	0	0	0	0	0	0	0	0	0	6.1984e-05	0	0	0	3.71904e-05	0	0	0	0	0	0	0	0
ASV393	0.000694221	Ochrophyta; Raphidophyceae; Chattonellales; Chattonellales; Chattonella; Chattonella_subsalsa	Yes	0	0	0	0	0	0	0	0	0	0	0	0	0	0	0	0	0	0	0	0	0	0	0	0	0	0.000161158	0	0	0	0.000446285	0	0	0	0	7.43808e-05	0	0	0	0	0	0	0	0	0	0	0
ASV394	0.000173555	Ochrophyta; Raphidophyceae; Chattonellales; Chattonellales; Chattonella; Chattonella_subsalsa	Yes	0	0	0	0	0	0	0	0	0	0	0	0	0	0	0	0	0	0	0	0	0	0	0	0	0	0	0	0	0	0	0	0	0	0	0	0	0	0	0	0	0	0	0	0	0	0
ASV395	0.000421491	Ochrophyta; Phaeophyceae; Ectocarpales; Ectocarpales; Scytosiphon; Scytosiphon_lomentaria		0	0	0	0	0	0	0	0	0	0	0	0	0	0	0	0	0	0	0	0	0	0	0	0	0	0	0	0	0	0	0	0	0	0	0	0	9.91744e-05	3.71904e-05	0	0	0	0.000161158	0	0	0	0
ASV396	0.00670667	Ochrophyta; Pelagophyceae; Sarcinochrysidales; Sarcinochrysidales; Sarcinochrysidales; Pelagophyceae_sp.		0	9.91744e-05	0	0	7.43808e-05	0	0.000495872	0	0	0.000148762	0.00198349	0	0	4.95872e-05	0.000161158	0	0	0.000533062	4.95872e-05	0	2.47936e-05	0	0	0	0	0	0	0.000446285	4.95872e-05	0	0	0.000483475	0	0	0	0	0	0	0	0	0.00034711	0	3.71904e-05	0.000260333	0	0.000545459
ASV397	0.000954553	Ochrophyta; Pelagophyceae; Sarcinochrysidales; Sarcinochrysidales		0	0	0	0	0	0	0	0	0	0	0	0	0	0	0	0	0	0	0	0	0	0	0	0	0	0	0	0	0	0	0	0	0	0	0	0	0.000297523	0	0	0	0.000396697	0	0	0	0	0.000123968
ASV398	0.000421491	Ochrophyta; Pelagophyceae; Sarcinochrysidales; Sarcinochrysidales		0	0	0	0	0	0	8.67776e-05	0	0	0	0.000334714	0	0	0	0	0	0	0	0	0	0	0	0	0	0	0	0	0	0	0	0	0	0	0	0	0	0	0	0	0	0	0	0	0	0	0
ASV399	0.000285126	Ochrophyta; Pelagophyceae; Sarcinochrysidales; Sarcinochrysidales		0	0	0	0	0	0	0	0	0	0	0	0	0	0	0	0	0.000111571	0	0	0	0	0	0	0	0	0	0	0	0	0	0	0	0	0	0	0	0	0	0	0	0	0.000173555	0	0	0	0
ASV400	0.00214465	Ochrophyta; Pelagophyceae; Pelagomonadales; Pelagomonadales; Aureococcus; Aureococcus_anophagefferens	Yes	0	0	0	0	0	0	0	0	0	0	0.000210746	0	0	0	0	0	0	0	0	0	0	0	0	0	0	0	0	0	0	0	0	0	0	0	0	0	0	0	0	0	0.000471078	0	0	0	4.95872e-05	0.00105373
ASV401	0.00123968	Ochrophyta; Ochrophyta; Ochrophyta; Ochrophyta; Bolidomonas; uncultured_stramenopile		0	0	0	0	0	0	0.000161158	0	0	0	0.000533062	0	0	0	0	0	0	4.95872e-05	0	0	0	0	0	0	0	0	0	0	0	0	0	0	0	0	0	0	0	0	0	0	0	0	3.71904e-05	0.000247936	0	0
ASV402	0.0109216	Ochrophyta; Ochrophyta; Ochrophyta; Ochrophyta; Bolidomonas; uncultured_marine		0	0	0	0	0	0.00034711	9.91744e-05	0	0.000111571	0.00034711	0	0	0	0.000223142	0.000123968	0	0.000607443	0.000768601	0	0.00027273	0.000719014	0	0	0	4.95872e-05	0.000719014	0	0	0.000409094	0.000570253	0	0	3.71904e-05	0.000421491	0.000768601	0	0	0.000384301	0.000185952	0	0	0.000260333	0.000235539	1.23968e-05	0	0
ASV403	0.00190911	Ochrophyta; Ochrophyta; Ochrophyta; Ochrophyta; Bolidomonas; uncultured_marine		0	0	0	0	0	0	0	0	0	0	0.000111571	6.1984e-05	0	0	0	0	0	0	0.000223142	0	0	0	0	6.1984e-05	0	0	0	0	0	0	0	0	0	0	0	0	0.000210746	0	0	0	0.000111571	0	0	0	6.1984e-05	0.000161158
ASV404	0.00360747	Ochrophyta; Ochrophyta; Ochrophyta; Ochrophyta; Bolidomonas; uncultured_eukaryote		0	0	0	0	0	8.67776e-05	0	0	0	0	0	0	0	0	0	2.47936e-05	0	0	0.00265291	0.000533062	0.000136365	0	0	3.71904e-05	0	0	0	0	0	0	0	3.71904e-05	0	0	0	0	0	0	0	0	0	0	0	0	0	0
ASV405	0.00214465	Ochrophyta; Ochrophyta; Ochrophyta; Ochrophyta; Bolidomonas; uncultured_eukaryote		0	0	0	0	0	0	0	0	0	0	0	0	0	0	0	0	0	0	0	0	0	0	0.000533062	0	0	0	0.00100414	0	0	0	0.000409094	0	0	0	0	0.000111571	0	0	0	0	0	0	0	0	0	0
ASV406	0.000768601	Ochrophyta; Ochrophyta; Ochrophyta; Ochrophyta; Bolidomonas; Triparma_pacifica		0	0	0	0	0	2.47936e-05	0	0	0	0.000123968	0	0	0	0.000111571	4.95872e-05	0	0	3.71904e-05	0	0	6.1984e-05	0	0	0	0	0.000173555	0	0	0	7.43808e-05	0	0	0	0	0	0	0	0	0	0	0	0	0	0	0	0
ASV407	0.000433888	Ochrophyta; Ochrophyta; Ochrophyta; Ochrophyta; Bolidomonas		0	0	0	0	0	0	0	0	0	4.95872e-05	0	0	0	0	0	0	0	7.43808e-05	0	0	0	0	0	0	0	0	0	0	0	0	0	0	0	0	0	0	0	0	0	0	0	0	9.91744e-05	0	0	0
ASV408	0.000297523	Ochrophyta; Ochrophyta; Ochrophyta; Ochrophyta; Bolidomonas		0	0	0	0	0	0	0	0	0	0	0	0	0	0	0	0	0	0	0	0	0	0	0	0	0	0	0	0	0	0	0	0	0	0	0	0	4.95872e-05	0	0	0	3.71904e-05	0	0	0	0.000210746	0
ASV409	0.000260333	Ochrophyta; Ochrophyta; Ochrophyta; Ochrophyta; Bolidomonas		0	0	0	0	0	0	0	0	0	0	0	0	0	0	0	0	3.71904e-05	6.1984e-05	0	0	0	0	0	0	0	0	0	0	0	0	0	0	0	0	6.1984e-05	0	0	3.71904e-05	0	0	0	0	0	0	0	0
ASV410	0.000161158	Ochrophyta; Ochrophyta; Ochrophyta; Ochrophyta; Bolidomonas		0	0	0	0	0	0	0	0	0	0	0	0	0	0	0	0	0	0	0	0	0	0	0	0	0	0	0	0	0	0	0	0	0	0	0	0	0	4.95872e-05	0	0	0	0	0	0	0	0
ASV411	0.00360747	Ochrophyta; MOCH-2; MOCH-2; MOCH-2; MOCH-2; uncultured_marine		0	0	0.000123968	0	0	0	0	0	0	0	8.67776e-05	0	0	0	0	0	0	0	0	0	0	0	4.95872e-05	0	0	0	2.47936e-05	0	0	0	0	0	0	0	0	0	0	0	0	0	0	0	0	0	3.71904e-05	0
ASV412	0.000173555	Ochrophyta; MOCH-2; MOCH-2; MOCH-2; MOCH-2; uncultured_marine		0	0	0	0	0	0	0	0	0	0	0	0	0	0	0	0	0	0	0	0	0	0	0	0	0	0	0	0	0	0	0	0	0	0	0	0	0	0	0	0	0	4.95872e-05	0	0	0	0
ASV413	0.000880173	Ochrophyta; Eustigmatophyceae; Eustigmatales; Eustigmatales; uncultured; uncultured_eukaryote		0	0	0	0	0	0	0	0	0	0	0	0	0	0	0	0	0	0	0	0	0	0	0	0	0	0	0	0	0	0	0	0	0	7.43808e-05	0	0	0	0	0	0	0	0	0	0	0	0
ASV414	0.000595046	Ochrophyta; Eustigmatophyceae; Eustigmatales; Eustigmatales; uncultured; uncultured_eukaryote		0	0	0	0	0.000198349	0	0	0	0	0	0	0	0	0	0	0	0	0	0	0	0	0	0	0	0	0	0	0	0	0	0	0	0	0	0	0	0	8.67776e-05	0	0	0	0.000111571	0	0	0	0
ASV415	0.000161158	Ochrophyta; Eustigmatophyceae; Eustigmatales; Eustigmatales; uncultured; uncultured_eukaryote		0	0	0	0	0	0	0	0	0	0	0	0	0	0	0	0	0	0	0	0	0	0	0	0	0	0	0	0	0	0	0	0	0	0	0	0	0	0	0	0	0	0	0	0	0	0
ASV416	0.000483475	Ochrophyta; Eustigmatophyceae; Eustigmatales; Eustigmatales; uncultured		0	0	0	0	0	0	0	0	0	0	0	0	0.000198349	0	6.1984e-05	0	0	0	0	0	0	0	0	0	0	0	0	0	0	0	0	0	0	0	0	0	0	0.000111571	0	0	0	0	0	0	0	0
ASV417	0.00740089	Ochrophyta; Eustigmatophyceae; Eustigmatales; Eustigmatales; phytoplankton; phytoplankton_environmental		0	7.43808e-05	0	0	0.000892569	0	0	0.00324796	0	0	0	0	0.000681824	0	0	0	9.91744e-05	0	0	0.000223142	0	0.000805792	0	0	0	0	0	0	0	0	0	0	0	0	0	0	0	0	0	0	0	0	0	0	0	0
ASV418	0.000247936	Ochrophyta; Eustigmatophyceae; Eustigmatales; Eustigmatales; Nannochloropsis; Nannochloropsis_oceanica		0	0	0	0	0	0	0	0	0	0	0	0	0	0	0	0	0	0	0	0	0	0	0	0	0	0	0	0	0	0	0	0	0	0	0	0	0	0	0	0	0	0	0	0	0.000185952	0
ASV419	0.0843726	Ochrophyta; Eustigmatophyceae; Eustigmatales; Eustigmatales; Nannochloropsis		0.0326656	0	0.00332234	0.00350829	0	9.91744e-05	0.000371904	0.00688022	0.000185952	7.43808e-05	0.000185952	0.00710336	0.00207027	3.71904e-05	0.000123968	0.00168596	0	0.000111571	0.00182233	0.000223142	6.1984e-05	0	0.000136365	0.000247936	4.95872e-05	6.1984e-05	0.000148762	0.000123968	0.000111571	8.67776e-05	0.000111571	6.1984e-05	3.71904e-05	0	0.000123968	7.43808e-05	7.43808e-05	0	0	7.43808e-05	0	0	0	0.00792155	0	0
ASV420	0.018682	Ochrophyta; Eustigmatophyceae; Eustigmatales; Eustigmatales; Eustigmatales; Monodus_sp.		0	0	0	0.00312399	0	0	0	0.0110827	0	0	0	0.00242977	0.00197109	0	0	0	0	0	0	0	0	0	0	0	0	0	0	0	0	0	0	0	0	0	0	0	0	0	0	0	0	0	0	0	0	0
ASV421	0.00111571	Ochrophyta; Eustigmatophyceae; Eustigmatales; Eustigmatales; Eustigmatales; Eustigmatophyceae_sp.		0	0	0	0	0	0	0	0	0	0	0	0	0	0	0	0	0	0	0	0	0	0	0	0	0	0	0	0	0	0	0	0	0	0	0	0	0	0	0	0	0	0	0	0	0	0
ASV422	0.000223142	Ochrophyta; Eustigmatophyceae; Eustigmatales; Eustigmatales		0	0	0	0	9.91744e-05	0	0	0	0	0	0	0	0	0	0	0	0	0	0	0	0	0	0	0	0	0	0	0	0	0	0	0	0	0	0	0	0	0	0	0	0	0	0	0	0	0
ASV423	0.000644633	Ochrophyta; Dictyochophyceae; Pedinellales; Pedinellales; Pteridomonas; uncultured_eukaryote	Yes	0	0	0	0	0	0	0	0	0	0	0	0	0	0	0	0	0.000185952	0	0	0	0	0	0	0	0	0	0	0	0	0	0	0	0	0.000173555	0	0	0	0	0	0	0	8.67776e-05	0	0	0	0
ASV424	0.0367937	Ochrophyta; Dictyochophyceae; Pedinellales; Pedinellales; Pedinellales; uncultured_stramenopile	Yes	0	0	0.000136365	0	0	0.000148762	0.000223142	0	0	0	0.00150001	0	0	0	6.1984e-05	0.00152481	0	0	0.00101654	7.43808e-05	0	0	0.00101654	0	0	8.67776e-05	0.00171076	0	0	0	0.00182233	0	0	0	0	0.0046488	7.43808e-05	0.000136365	0.000136365	0.00762403	0	0	0	0.000570253	0.00306201	0
ASV425	0.00836784	Ochrophyta; Dictyochophyceae; Pedinellales; Pedinellales; Pedinellales; uncultured_stramenopile	Yes	0	0	0	0	0	0	0.000334714	0	0	0	0.00112811	0	0	0	0	0	0	0	0	0	0	0	0	0	0	0	0	0	0	0	0	0	0	0	0	0	0.000471078	0	0	0	0	0	0	0	0	0
ASV426	0.00416532	Ochrophyta; Dictyochophyceae; Pedinellales; Pedinellales; Pedinellales; uncultured_stramenopile	Yes	0	0	0	0	0	0	0	0	0	0	0	0	0	0	0	0	0	0.00034711	0	0	0	0	0	0	0	0	0	0	0	0	0	0	0	0	0	0	0	0.000285126	0	0	0	0.000185952	0	0	0	0
ASV427	0.00220663	Ochrophyta; Dictyochophyceae; Pedinellales; Pedinellales; Pedinellales; uncultured_stramenopile	Yes	0	0	3.71904e-05	0	0	0	0	0	0	0.000334714	0	0	0.000285126	0.000297523	0.000297523	0	0	0	0	0	0	0	0	0	0	0	0	0	0	0	0	0	0	0	0	0	0	0	0	0.00030992	0.000111571	0	0	0	0.000322317	0.000210746
ASV428	0.00143803	Ochrophyta; Dictyochophyceae; Pedinellales; Pedinellales; Pedinellales; uncultured_stramenopile	Yes	0	0	0	0	0	0	0	0	0	0	0	0	0	0	0	0	0.000334714	0	0	0	0	0	0	0	0	0	0	0	0	0	0	0	0	0.000136365	0	0	0	0	0	0	0	0	0	0	0	0
ASV429	0.00106612	Ochrophyta; Dictyochophyceae; Pedinellales; Pedinellales; Pedinellales; uncultured_stramenopile	Yes	0	0	0	0	0	0	0	0	0	0	0	0	0	0	0	0	0	0	0.000161158	0	0	0	0	0.000235539	0	0	0.000247936	0	0	0	0.000235539	0	0	0	0	0	0	0	0	0	0	0	0	0	0	0
ASV430	0.000471078	Ochrophyta; Dictyochophyceae; Pedinellales; Pedinellales; Pedinellales; uncultured_stramenopile	Yes	0	0	0	0	0	0	0	0	0	0	0	0	0	0	0	0	0	0	0	0	0	0	0	0	0	0	0.000384301	0	0	0	8.67776e-05	0	0	0	0	0	0	0	0	0	0	0	0	0	0	0
ASV431	0.0042397	Ochrophyta; Dictyochophyceae; Pedinellales; Pedinellales; Pedinellales; uncultured_Pedinellales	Yes	0	0	0	0	0	0	0	0	0	0	0	0	0	0.00030992	0.000210746	0	0	0.00202068	0	0	0	0	0	0	0	0	0	0	0	0	0	0	0	0	0	0	0	0	0	0	0	0	0	0	0	0
ASV432	0.00264052	Ochrophyta; Dictyochophyceae; Pedinellales; Pedinellales; Pedinellales; uncultured_Pedinellales	Yes	0.00121489	0	0	0	0	0	0	0	0	0	0	0	0	0	0	0	0	0	0.00092976	0	0	0	8.67776e-05	0	0	0	0	0	0	0	0	0	0	0	0	0	0	0	0	0	0	0	0	0.000297523	0	0
ASV433	0.000396697	Ochrophyta; Dictyochophyceae; Pedinellales; Pedinellales; Pedinellales; uncultured_Pedinellales	Yes	0	0	0	0	0	0	0	0	0	0	0	0	0	0	0	0	0	0	0	0.00027273	0	0	0	0	0.000123968	0	0	0	0	0	0	0	0	0	0	0	0	0	0	0	0	0	0	0	0	0
ASV434	0.000235539	Ochrophyta; Dictyochophyceae; Pedinellales; Pedinellales; Pedinellales; uncultured_Pedinellales	Yes	0	0	0	0	0	0	0	0	0	0	0	0	0	0	0	0	0	0	0	0	0	0	0	9.91744e-05	0	0	0	0	0	0	0	0	0	0	0	0	3.71904e-05	0	0	0	0	0	0	0	0	0
ASV435	0.024087	Ochrophyta; Dictyochophyceae; Pedinellales; Pedinellales; Pedinellales; uncultured_marine	Yes	0.00111571	0	0.000247936	0	8.67776e-05	0.00128927	0	0	0	0.000607443	0.00189671	0	0.00034711	0	0.000446285	4.95872e-05	0	0.000508269	0.000148762	0	0.000384301	0	0.00030992	0.000235539	0	0.000867776	0.000780998	0	0	0	0.000719014	7.43808e-05	0.000148762	0.000111571	0.000731411	0.00092976	0.000669427	0	0.000768601	0.000607443	0	0	0.00110331	0.000223142	0.000756205	0
ASV436	0.00555376	Ochrophyta; Dictyochophyceae; Pedinellales; Pedinellales; Pedinellales; uncultured_marine	Yes	0	0	0	0	0	0.000446285	0	0	0	0.000409094	0	0	0	0	0	0	0	0	0	0	0	0	0	0	0	0.00100414	0	0	0	0.000880173	0	0	0	0	0.000409094	0	0	0	0	0	0	0	0.000570253	0	0	0
ASV437	0.00327275	Ochrophyta; Dictyochophyceae; Pedinellales; Pedinellales; Pedinellales; uncultured_marine	Yes	0	0	0	0	0	0.00275209	0	0	0	0.000421491	0	0	0	0	0	0	0	0	0	0	0	0	0	0	0	0	0	0	0	0	0	0	0	0	0	0	0	0	0	0	0	0	0	0	0	0
ASV438	0.00292564	Ochrophyta; Dictyochophyceae; Pedinellales; Pedinellales; Pedinellales; uncultured_marine	Yes	0	0	0	0	0	0	0	0	0	0	0	0	0	0	0	0	0	0	0	0	0	0	0	0	9.91744e-05	0.000892569	0	0	0	0.000842982	0	0	0	0	0.00065703	0	0	0	0.000433888	0	0	0	0	0	0	0
ASV439	0.00180993	Ochrophyta; Dictyochophyceae; Pedinellales; Pedinellales; Pedinellales; uncultured_marine	Yes	0	0	0	0	0	0.000285126	0.000223142	0	0	0	0	0	0	0	0	0	0	0	0	0	0	0	0	0	0	0	0	6.1984e-05	0	0	0	0	0	0	0.000458681	0	0	0	0	0	0	0	0	0	0	0
ASV440	0.00121489	Ochrophyta; Dictyochophyceae; Pedinellales; Pedinellales; Pedinellales; uncultured_marine	Yes	0	0	0	0	0	0	0	0	0	0	0	0	0	0	0	0	0	0	0	0	0	0	0	0	0	0	0	0	0	0	0	0	0	0	0	0	0.000185952	0	0	0	0.000458681	0	0	0	0	0.000570253
ASV441	0.00107852	Ochrophyta; Dictyochophyceae; Pedinellales; Pedinellales; Pedinellales; uncultured_marine	Yes	0	0	0	0	0	0.000198349	0	0	0	0	0	0	0	0	0	0	0	0	0	0	0	0	0	0	0	0	0	0	0	0	0	0	0	0	0.000247936	0	0	0	0	0	0	0	0	0	0	0
ASV442	0.000706617	Ochrophyta; Dictyochophyceae; Pedinellales; Pedinellales; Pedinellales; uncultured_marine	Yes	0	0	0	0	0	0	0	0	0	0	0.000421491	0	0	0	0	0	0	0	0	0	0	0	0	0	0	0	0	0	0	0	0	0	0	0	0	0.000136365	0	0	0	0	0	0	0	0	0	0
ASV443	0.111918	Ochrophyta; Dictyochophyceae; Pedinellales; Pedinellales; Pedinellales; uncultured_eukaryote	Yes	0.000842982	9.91744e-05	0.000173555	0	0.000111571	0.000595046	9.91744e-05	0	0.00027273	0.000396697	0.000694221	7.43808e-05	0	9.91744e-05	0.000223142	0.000123968	0.000173555	0.000471078	0.000173555	0.000743808	0.00292564	0.000173555	0.00790916	0.00034711	0.000632237	0.000557856	0.0166241	0.000111571	0.000458681	0.00210746	0.00683063	0	0.000396697	0.000198349	0.00143803	0.00588848	0.000148762	0	0	0.00145043	0	0	0	0.000867776	0.00133885	0
ASV444	0.0429549	Ochrophyta; Dictyochophyceae; Pedinellales; Pedinellales; Pedinellales; uncultured_eukaryote	Yes	0	0	0	0	0	0	0	0	0	0	0	0	0	0	0	0	0	0	0	0	0	0	0	0.00179754	0	0	0	0	0	0	0	0	0	0	0	0	0	0	0	0	0	0	0	0	0	0
ASV445	0.0316118	Ochrophyta; Dictyochophyceae; Pedinellales; Pedinellales; Pedinellales; uncultured_eukaryote	Yes	0	0.000371904	8.67776e-05	0	0.000433888	0.00167357	0.000111571	0	0.000880173	0.000483475	0.000235539	0	0	0.000260333	0.000533062	0	0.000173555	0.000632237	0.000210746	0.000731411	0.00304961	0.000942157	0	0.000235539	0.00390499	0.000706617	0.000185952	0	0.00100414	0.00137604	0	3.71904e-05	0.000595046	0.000632237	0.00176035	0.000148762	0	9.91744e-05	0.000508269	0	0	8.67776e-05	0.00208266	4.95872e-05	6.1984e-05	0
ASV446	0.0105993	Ochrophyta; Dictyochophyceae; Pedinellales; Pedinellales; Pedinellales; uncultured_eukaryote	Yes	0	0	0	0	0	0.00125208	0	0	0	0	0	0	0	0	0	0	0	0	0	0	0	0	0	0	0	0	0	0	0	0.000557856	0	0	0	0	0.00096695	0	0	0	0.00110331	0	0	0	0.000681824	0	0	0
ASV447	0.00933479	Ochrophyta; Dictyochophyceae; Pedinellales; Pedinellales; Pedinellales; uncultured_eukaryote	Yes	0	0	6.1984e-05	0	0	0.000185952	0	0	0	0	0.00100414	0	0	0	0	0	0	0	0	0	0	0	0	0	0	0	0	0	0	9.91744e-05	0	0	0	0	0	0.000247936	7.43808e-05	7.43808e-05	0	0.000855379	0.000867776	0	0	0.000247936	0.000780998	0.00273969
ASV448	0.00120249	Ochrophyta; Dictyochophyceae; Pedinellales; Pedinellales; Pedinellales; uncultured_eukaryote	Yes	0	0	0	0	0	0	0	0	0	0	0	0	0	0	0	0	0	0	0	0	0	0	0.000334714	0	0	0	0.000867776	0	0	0	0	0	0	0	0	0	0	0	0	0	0	0	0	0	0	0
ASV449	0.000297523	Ochrophyta; Dictyochophyceae; Pedinellales; Pedinellales; Pedinellales; uncultured_eukaryote	Yes	0	0	0	0	0	0	0	0	0	0	0	0	0	0	0	0	0	0	0	0	0	0	0	0	0	0	0	0	0	0	0	0	0	0	0	0	0	0	0	0	0	0	0	0	0	0
ASV450	0.000942157	Ochrophyta; Dictyochophyceae; Pedinellales; Pedinellales; FV36-2G08; uncultured_marine	Yes	0	0	0	0	0	0	0	0	0	0	0	0	0	0	6.1984e-05	0	0.000260333	0	0	0	0	0	0	0	0	0	0	0	0	0	0	0	0	0.000210746	0	0	0	0.000123968	0	0	0	0	0	0	0	0
ASV451	0.0613765	Ochrophyta; Dictyochophyceae; Pedinellales; Pedinellales	Yes	0	0	0.00205787	0	0	0	0.0011653	0	0	0	0.000520665	0	0	0	0	0	0	0	0	0	0	0	0.000136365	0	0	0	0.000136365	0	0	0	0.000123968	0	0	0	0	0.000161158	0	0	0	0.000123968	0	0	0	0.00101654	0.000161158	0
ASV452	0.0133018	Ochrophyta; Dictyochophyceae; Pedinellales; Pedinellales	Yes	0.000818189	0	0	0	0	0	0.000161158	0	0	0	0.000136365	0	0	0	0	0	0	0	0	9.91744e-05	0	0	0.00162398	0	0	0	0.00454962	0	0	8.67776e-05	0.00219423	0	0	0	0	0.00130166	0	0	0	0.000285126	0	0	0	0.000371904	0.000136365	0
ASV453	0.00600005	Ochrophyta; Dictyochophyceae; Pedinellales; Pedinellales	Yes	0	0	0	0	0	0	0.000148762	0	0	0	0	0	0	0	0	0	0	0	0	0	0	0	0	0.000148762	0	0	0	0	0	0	0	3.71904e-05	0	0	6.1984e-05	0	0.000669427	0	0	0	0.000334714	0	0	0	0.000161158	0.000136365
ASV454	0.00101654	Ochrophyta; Dictyochophyceae; Pedinellales; Pedinellales	Yes	0	0	0	0	0	0	0	0	0	0	0	0	0	0	0	0	0.000780998	0	0	0	0	0	0	0	0	0	0	0	0	0	0	0	0	0	0	0	0	0	0	0	0	9.91744e-05	0	0	0	0
ASV455	0.00100414	Ochrophyta; Dictyochophyceae; Pedinellales; Pedinellales	Yes	0	0	0	0	0	0	0	0	0	0	0	0	0	8.67776e-05	0.000161158	0	0.000446285	0	0	0	0	0	0	0	0	0	0	0	0	0	0	0	0	7.43808e-05	0	0	0	0	0	0	0	7.43808e-05	0	0	0	0
ASV456	0.000632237	Ochrophyta; Dictyochophyceae; Pedinellales; Pedinellales	Yes	0	0	0	0	0	0	0	0	0	0	0.00027273	0	0	0	0	0	0	0	0	0	0	0	0	0	0	0	0	0	0	0	0	0	0	0	0	0	0.000111571	0	0	0	0.000123968	0	0	0	0	0
ASV457	0.000123968	Ochrophyta; Dictyochophyceae; Dictyochales; Dictyochales; Florenciella; uncultured_stramenopile	Yes	0	0	0	0	0	0	0	0	0	0	0	0	0	0	0	0	0	1.23968e-05	0	0	0	0	0	0	0	0	0	0	0	0	0	0	0	0	0	0	0	0	0	0	0	0	0	0	0	0
ASV458	0.000235539	Ochrophyta; Dictyochophyceae; Dictyochales; Dictyochales; Dictyocha	Yes	0	0	0	0	0	0	0	0	0	0	4.95872e-05	0	0	0	0	0	0	0	0	0	0	0	0	0	0	0	0	0	0	0	0	0	0	0	0	0	0	0	0	0	0	0	0	0	0	0
ASV459	0.00125208	Ochrophyta; Chrysophyceae; uncultured; uncultured; uncultured; uncultured_stramenopile		0	0	0	0	0	0	0	0	0	0	0	0	0	0	0	0	0	0	0	0	1.23968e-05	0	0	0	0	0.000384301	0	0	0	0	0	0	0	0	0.000185952	0	0	0	0	0	0	0	6.1984e-05	0	0	0
ASV460	0.00126447	Ochrophyta; Chrysophyceae; uncultured; uncultured; uncultured; uncultured_stramenopile		0	0	0	0	0	0	0	0	0	0	0	0	0	0	0	0	0	0	0	0	0	0	0	0	0	0	0	0	0	0	0	0	0	0	0	0	0	0	0	0	0	0	0	0	0	6.1984e-05
ASV461	0.000681824	Ochrophyta; Chrysophyceae; uncultured; uncultured; uncultured; uncultured_stramenopile		0	0	0	0	0.000148762	0	0	0	0	0	0	0	0	0	0	0	8.67776e-05	0	0	0	0	0	0	0	2.47936e-05	0	0	0	0	0	0	0	0	0	0	0	0	0	0	0	0	0	0	0	0	0
ASV462	0.000247936	Ochrophyta; Chrysophyceae; uncultured; uncultured; uncultured; uncultured_stramenopile		0	0	0	0	0	0	0	0	0	0	0	0	0	0	0	0	0	0	0	0	0	0	0	0	0	0	0	0	6.1984e-05	0	0	0	0	4.95872e-05	0	0	0	0	0	0	0	0	0	0	0	0
ASV463	0.000148762	Ochrophyta; Chrysophyceae; uncultured; uncultured; uncultured; uncultured_stramenopile		0	0	0	0	0	0	0	0	0	0	0	0	0	0	0	0	0	0	0	0	0	0	0	0	0	0	0	0	0	0	0	0	0	0	2.47936e-05	0	0	0	4.95872e-05	0	0	0	0	0	0	0
ASV464	0.00759924	Ochrophyta; Chrysophyceae; uncultured; uncultured; uncultured; uncultured_marine		0	0	0.000359507	0	0	0	1.23968e-05	0	0	0	0.000223142	0	0	0	0	0.00624799	0	0	0	0	0	0	0	0	0	0	0	0	0	0	0	0	0	0	0	0	0	0	0	0	0	0	0	0	0.000173555	0
ASV465	0.00751246	Ochrophyta; Chrysophyceae; uncultured; uncultured; uncultured; uncultured_marine		0	0	0.000173555	0	0	0.000111571	0.000161158	0	0	0	0.000161158	0	0	0	0	0	0	0.000297523	0	0	0	0	0	0	0	0	0	0	0	0	0	0.000136365	0	0.000173555	0	0	0.000607443	0	0	0	0	0	0.000148762	0	0	0
ASV466	0.00611162	Ochrophyta; Chrysophyceae; uncultured; uncultured; uncultured; uncultured_marine		0	0	0	0	0	0	0	0	0	0	0	0	0	0	0	0	0	0	0	0	0	0	0.000756205	0	9.91744e-05	0	0.00171076	0	0.000161158	0	0.00100414	0	0	0	0	0.000743808	0	0	0	0.000111571	0	0	0	0	0	0
ASV467	0.00606203	Ochrophyta; Chrysophyceae; uncultured; uncultured; uncultured; uncultured_marine		0	0	0	0	0	0	0	0	0	0.000136365	0.00180993	0	0	0	0	0	0	0	0	0	0.000409094	0	0.000421491	0	0	0.000260333	0.000780998	0	0	0	0.000644633	0	0	0	0	0.000334714	0	0	0	0	0	0	0	0.000297523	0	0
ASV468	0.00205787	Ochrophyta; Chrysophyceae; uncultured; uncultured; uncultured; uncultured_marine		0	0	0	0	0	0.000136365	0	0	0	0	0	0	0	0	0	0	0	0	0	0	0.000198349	0	0	0	0	0	0	0	0.000545459	0.000173555	0	0	0	0	0.000297523	0	0	0.000136365	0	0	0	0.000111571	0	0	0	0
ASV469	0.00184712	Ochrophyta; Chrysophyceae; uncultured; uncultured; uncultured; uncultured_marine		0	0	0	0	0.000111571	6.1984e-05	0	0	2.47936e-05	1.23968e-05	0	0	0	2.47936e-05	0	0	0	0.000123968	0	0	0	0	0	0	0	0	0	0	0	0	0	0	0	0.000123968	0	0	0	0	4.95872e-05	0	0	0	4.95872e-05	0	0	0
ASV470	0.00176035	Ochrophyta; Chrysophyceae; uncultured; uncultured; uncultured; uncultured_marine		0	0	0	0	0	0	0	0	0	0	0	0	0	0	0	0	0	0	0	0	0	0	0	0	0	0	0	0	0	0	0	0	0	0	0	0	0	0	0	0	0	0	0	0	0	0
ASV471	0.0019463	Ochrophyta; Chrysophyceae; uncultured; uncultured; uncultured; uncultured_marine		0	0	0	0	0	0	0	0	4.95872e-05	0	0	0	0	0	0	0	0	0.000533062	0	0	0	0	0	0	0	0	0	0	0	0	0	0	0	0.000173555	0	0	0	0	0	0	0	0	0.000111571	0	0	0
ASV472	0.00182233	Ochrophyta; Chrysophyceae; uncultured; uncultured; uncultured; uncultured_marine		0	0	0	0	0	0	6.1984e-05	0	0	0	0.000719014	0	0	0	0	0	0	0	0	0	0	0	0	0	0	0	0	0	0	0	0	0	0	0	0	0	0.000471078	0	0	0	0	0	0	0	0	0
ASV473	0.0015496	Ochrophyta; Chrysophyceae; uncultured; uncultured; uncultured; uncultured_marine		0	0	0	0	0	0	0	0	0	0	0	0	0	0	0	0	0	0	0.000595046	0.000384301	0.000185952	0	0	0	0	0	0.000198349	0	0	0.000111571	0	0	0	0	0	0	0	0	0	0	0	0	0	0	0	0
ASV474	0.00125208	Ochrophyta; Chrysophyceae; uncultured; uncultured; uncultured; uncultured_marine		0	0	0	0	0	7.43808e-05	0	0	0	0	0	0	0	0	0	0	0	0	0	0	0	0	0	0	0	0	0	0	0	0	0	0	0	0	0	0	0	0	0	0	0	0	0	0	0	0
ASV475	0.00133885	Ochrophyta; Chrysophyceae; uncultured; uncultured; uncultured; uncultured_marine		0	0	0	0	0	0	0	0	0	0	0	8.67776e-05	0	0	0	0	0	0	0	0	0	0	0	0	0	0	0	0	0	0	0	0	0	0	0	0	0.000545459	0	0	0	0	0	0	0	0.000198349	0.000111571
ASV476	0.00119009	Ochrophyta; Chrysophyceae; uncultured; uncultured; uncultured; uncultured_marine		0	0	0	0	0	0	0	0	0.000136365	0	0	0	0	0	0	0	9.91744e-05	0.000148762	0	0	0	0	0	0	0	0	0	0	0	0	0	0	0	9.91744e-05	0	0	0	0	0	0	0	4.95872e-05	0	0	0	0
ASV477	0.00110331	Ochrophyta; Chrysophyceae; uncultured; uncultured; uncultured; uncultured_marine		0.00034711	0	0	0	0	0	0	0	0	0	0	0	0	0	0	0	0	0	0	0	0	0	0.000173555	0	0	0	0.000421491	0	0	0	0.000161158	0	0	0	0	0	0	0	0	0	0	0	0	0	0	0
ASV478	0.00100414	Ochrophyta; Chrysophyceae; uncultured; uncultured; uncultured; uncultured_marine		0.000396697	0	0	0	0	0	0	0	0	0	0	0	0	0	0	0	0	0	0.000458681	0	0	0	0	0	0	0	0	0	0	0	0	0	0	0	0	0	0	0	0	0	0	0	0	0.000148762	0	0
ASV479	0.00105373	Ochrophyta; Chrysophyceae; uncultured; uncultured; uncultured; uncultured_marine		0	0	0.000136365	0	0	0	0	0	0	0	0	0	0	0	0	0	0	0	0	0	0	0	0	0	0	0	0	0	0	0	0	0	0	0	0	0	0	0	0	0	0	0	0	0	0	0
ASV480	0.000904966	Ochrophyta; Chrysophyceae; uncultured; uncultured; uncultured; uncultured_marine		0	0	0	0	0	0	0	0	0	0	0	0	0	0	0	0	0	0	0	0	0	0	0	0	0	0.000173555	0	0	0	0	0	0	0	0	0.000396697	0	0	0	0.000123968	0	0	0	0.000210746	0	0	0
ASV481	0.000818189	Ochrophyta; Chrysophyceae; uncultured; uncultured; uncultured; uncultured_marine		0	0	0	0	0	0	0	0	0	0	0.000247936	1.23968e-05	0	0	0	0	0	0	0	0	0	0	0	0	0	0	0	0	0	0	0	0	0	0	0	0	0	0	0	0	0	0	0	0.000409094	0.000111571	0
ASV482	0.000433888	Ochrophyta; Chrysophyceae; uncultured; uncultured; uncultured; uncultured_marine		0	0	0	0	0	0	0	0	0	0	0.000123968	0	0	0	0	0	0	0	0	0	0	0	0	0	0	0	0	0	0	0	0	0	0	0	0	0	0	0	0	0	0	0	0	0	0	7.43808e-05
ASV483	0.000322317	Ochrophyta; Chrysophyceae; uncultured; uncultured; uncultured; uncultured_marine		0	0	0	0	0	0	0	0	0	0	0	7.43808e-05	0	0	0	0	0	0	0	0	0	0	0	0	0	0	0	0	0	0	0	0	0	0	0	0	0.000148762	0	0	0	9.91744e-05	0	0	0	0	0
ASV484	0.000446285	Ochrophyta; Chrysophyceae; uncultured; uncultured; uncultured; uncultured_eukaryote		0	0	0	0	0	0	0	0	0	0	0	0	0	0	0	0	0	0	0	0	0	0	0	0	0	0	0	0	9.91744e-05	0	0	0	0	0.000185952	0	0	0	0	0	0	0	0	0	0	0	0
ASV485	0.00587608	Ochrophyta; Chrysophyceae; uncultured; uncultured; uncultured; Spumella_sp.		0.000210746	0	0	0	0	0	0.00034711	0	0	0	0.00476037	0	0	0	0	0	0	0	0	0	0	0	0	0	0	0	0	0	0	0	0	0	0	0	0	0	0	0	0	0	0	0	0	0	0	0
ASV486	0.00306201	Ochrophyta; Chrysophyceae; uncultured; uncultured; uncultured; Spumella_sp.		0	0	0	0	0	0	0.000371904	0	0	0	0.00209506	0	0	0	0	0	0	0	0	0	0	0	0	0	0	0	0	0	0	0	0	0	0	0	0	0	0	0	0	0	0	0	0	0	0	0
ASV487	0.00195869	Ochrophyta; Chrysophyceae; uncultured; uncultured; uncultured; Spumella_sp.		0	0	0	0	0	0	0	0	0	0	0	0	0	0	0	0	0	0	0	0	0	0	0	0	0	0.000161158	0	0	0.000136365	0.000185952	0	0	0	0.000557856	0.000161158	0	0	0	0	0	0	0	0	0	0	0
ASV488	0.000235539	Ochrophyta; Chrysophyceae; uncultured; uncultured; uncultured; Spumella_sp.		0	0	0	0	0	9.91744e-05	0	0	0	0.000136365	0	0	0	0	0	0	0	0	0	0	0	0	0	0	0	0	0	0	0	0	0	0	0	0	0	0	0	0	0	0	0	0	0	0	0	0
ASV489	0.000247936	Ochrophyta; Chrysophyceae; uncultured; uncultured; uncultured; Spumella_sp.		0	0	0	0	0	0	0	0	0	0	0	4.95872e-05	0	0	0	0	0	0	0	0	0.000123968	0	0	0	0	0	0	0	0	0	0	0	0	0	0	0	0	0	0	0	0	0	0	0	0	0
ASV490	0.000595046	Ochrophyta; Chrysophyceae; uncultured; uncultured; uncultured; metagenome		0	0	0	0	0	0	0	0	0	0	0	0	0	0	0	0	8.67776e-05	0	0	0	0	0	0	0	0	0	0	0	0	0	0	0	0	0	0	0	0	0	0	0	0	9.91744e-05	0	0	0	0
ASV491	0.000123968	Ochrophyta; Chrysophyceae; uncultured; uncultured; uncultured; Chrysophyceae_sp.		0	0	0	0	0	0	0	0	0	0	0	0	0	0	0	0	0	0	0	0	0	0	0	0	0	0	0	0	0	0	0	0	0	0	0	0	0	0	0	0	0	0	0	0	0	2.47936e-05
ASV492	0.00433888	Ochrophyta; Chrysophyceae; uncultured; uncultured; uncultured		0	0	0	0	0	0	0	0	0	0	0.000471078	0	0	0	0	0	0	7.43808e-05	0	0	0	0	0	0	0	0.000123968	4.95872e-05	0	0	0.000111571	0	4.95872e-05	0	0	0.000161158	0	0.00065703	0	0	0.000198349	0.00030992	0	0.000111571	0	0.000297523	0.000433888
ASV493	0.00218184	Ochrophyta; Chrysophyceae; uncultured; uncultured; uncultured		0	0	0	0	7.43808e-05	0	0	0	0.000161158	0	0	0	0	0	6.1984e-05	0	0.000185952	0	0	0	0	0	0	0	0.000123968	0	0	0	0.000185952	0	0	0	0	0.000161158	0	0	0	0.000223142	0	0	0	0.000161158	0	0	0	0
ASV494	0.00200828	Ochrophyta; Chrysophyceae; uncultured; uncultured; uncultured		0.000508269	0	0	0	0	0	0	0	0	0	0	0	0	0	0	0	0	0	0	0	0	0	8.67776e-05	0	0	0	0	0	0	0	0.000136365	0	0	0	0	0.000471078	0	0	0	0	0	0	0	0.000756205	0	0
ASV495	0.00131406	Ochrophyta; Chrysophyceae; uncultured; uncultured; uncultured		0.000842982	0	0	0	0	0	0	0	7.43808e-05	0	0	0	0	0	0	0	0	0	0	0	0	0	0	0	0	0	0.000148762	0	0	0	0	0	0	0	0	0	0	0	0	0	0	0	0	0.000148762	0	0
ASV496	0.00109092	Ochrophyta; Chrysophyceae; uncultured; uncultured; uncultured		0	0	0	0	0	0	0	0	0	0.000111571	0	0	0	6.1984e-05	0	0	3.71904e-05	4.95872e-05	0	0	0	0	0	0	0	0	0	0	0	0	0	0	0	0.00034711	0	0	0	0.000148762	0	0	0	0.00027273	0	0	0	0
ASV497	0.000520665	Ochrophyta; Chrysophyceae; uncultured; uncultured; uncultured		0	0	0	0	0	0	0	0	0	0	0	0	0	0	0	0	0	2.47936e-05	0	0	0	0	0	0	0	0	0	0	0	0	0	0	0	0	0	0	0	0	0	0	6.1984e-05	0	0.000136365	0	0	0.000123968
ASV498	0.000247936	Ochrophyta; Chrysophyceae; uncultured; uncultured; uncultured		0	0	0	0	6.1984e-05	0	0	0	0	0	0	0	0	0	0	0	3.71904e-05	0	0	0	0	0	0	0	0	0	0	0	0	0	2.47936e-05	0	0	0	0	0	0	0	0	0	0	0	0	0	0	0
ASV499	0.000247936	Ochrophyta; Chrysophyceae; uncultured; uncultured; uncultured		0	0	0	0	0	0	0	0	7.43808e-05	0	0	0	0	0	0	0	0	0	0	0	0	0	0	0	0	0	0	0	0	0	0	0	0	0	0	0	0	0	0	0	0	0	0	0	0	0
ASV500	0.00030992	Ochrophyta; Chrysophyceae; uncultured; uncultured; uncultured		0	0	0	0	0	0	0	0	0	0	0	0	0	0	0	0	0	0	0	0	0	0	0	0	0	0	0	0	0	0	0	0	0	0	0	0	0	6.1984e-05	0	0	0	0	0	0	0	0
ASV501	0.000111571	Ochrophyta; Chrysophyceae; uncultured; uncultured; uncultured		0	0	0	0	0	0	0	0	0	0	0	0	0	0	0	0	4.95872e-05	0	0	0	0	0	0	0	0	0	0	0	0	0	0	0	0	0	0	0	0	0	0	0	0	0	0	0	0	0
ASV502	0.00409094	Ochrophyta; Chrysophyceae; Ochromonadales; Ochromonadales; uncultured; uncultured_eukaryote		0	0	0	0	0	0	0	0	0	0	0	0	0	8.67776e-05	7.43808e-05	0	0.000161158	0.000384301	0	0	0	0	0	0	6.1984e-05	0	0	0.000322317	0	0	0	0.000855379	0	0.000123968	0	0	0.000148762	0.000123968	0	0	0	0.000173555	0	0	0	0
ASV503	0.000731411	Ochrophyta; Chrysophyceae; Ochromonadales; Ochromonadales; uncultured; uncultured_eukaryote		0	0	0	0	0	0	0	0	0	0	0	0	0	0	0	0	0	0	0	0	0	0	0	0	0	0	0	0	0	0	0	0.000111571	0	0	0	0	0.000111571	0	0	0	0	0	0	0	0	0
ASV504	0.008529	Ochrophyta; Chrysophyceae; Ochromonadales; Ochromonadales; Paraphysomonas; uncultured_marine		0	0	0	0	0.00030992	0.000706617	0	0	0	0.000322317	0.000285126	0	0.000396697	0.000285126	0.000359507	0	0.000409094	0.000731411	0.000235539	0.000260333	0	0	0	0.000185952	0.00034711	0	0	0.000681824	0	0	0	0.000223142	0	0	0.00030992	0	0	0.000161158	0	0	0	0.000384301	0	0	0	0
ASV505	0.00652072	Ochrophyta; Chrysophyceae; Ochromonadales; Ochromonadales; Paraphysomonas; uncultured_marine		0	0.00034711	0	0	0.00065703	0	0	0	0.000235539	0	0	0	0	0	0	0	0	0	0	0	0	0	0	0	0.000446285	0	0	0	0.000421491	0.000384301	0	0	0	0.000904966	0	0	0	0	0	0	0	0	0	0	0	0
ASV506	0.00559096	Ochrophyta; Chrysophyceae; Ochromonadales; Ochromonadales; Paraphysomonas; uncultured_marine		0	0	0	0	9.91744e-05	0	0	0	0.000161158	0.000322317	0	0	0	0.000123968	0.000148762	0	0.000384301	0	0	0	0	0	0	0	0.000396697	0	0	0	0.000607443	0.00030992	0	0	0	0.0027149	0	0	0	0.000123968	0	0	0	0	0	0	0	0
ASV507	0.00321077	Ochrophyta; Chrysophyceae; Ochromonadales; Ochromonadales; Paraphysomonas; uncultured_marine		0	0	0	0	0	0	0	0	0	0	0	0	0	0	0	0	0	0	0	0	0	0	0	0	0	0.000743808	0	0.000520665	0	0.000285126	0	0	0	0	0	0	0.00061984	0	0.00030992	0	0	0	0.000235539	0	0	0
ASV508	0.00307441	Ochrophyta; Chrysophyceae; Ochromonadales; Ochromonadales; Paraphysomonas; uncultured_marine		0	0	0	0	0	0	0	0	0	0	0	0	0	0	0	0	0	0	0	0	0	0	0	0	0	0	0	0	0	0	0	0	0	0	0	0	0	0	0	0	0	0	0	0	0.000396697	0
ASV509	0.000830585	Ochrophyta; Chrysophyceae; Ochromonadales; Ochromonadales; Paraphysomonas; uncultured_marine		0	0.000161158	0	0	0.000185952	0	0	0	0	0	0	0	0	0	0	0	0	0	0	0	0	0	0	0	0.000210746	0	0	0	0.00027273	0	0	0	0	0	0	0	0	0	0	0	0	0	0	0	0	0
ASV510	0.000384301	Ochrophyta; Chrysophyceae; Ochromonadales; Ochromonadales; Paraphysomonas; uncultured_marine		0	0	0	0	0	0	0	0	0	0	0	9.91744e-05	0	0	0	0	0	0	0.000285126	0	0	0	0	0	0	0	0	0	0	0	0	0	0	0	0	0	0	0	0	0	0	0	0	0	0	0
ASV511	0.000185952	Ochrophyta; Chrysophyceae; Ochromonadales; Ochromonadales; Paraphysomonas; Paraphysomonas_solis		0	0	0	0	0	0	0	0	0	0	0	6.1984e-05	0	0	0	0	0	0	0	0	0	0	0	0	0	0	0	0	0	0	0	0	0	0	0	0	0	0	0	0	0	0	0	0	0	0
ASV512	0.00205787	Ochrophyta; Chrysophyceae; Ochromonadales; Ochromonadales; Paraphysomonas; Paraphysomonas_imperforata		0	0	0	0	0	0	0	0	0	0	0	0	0	0	9.91744e-05	0	0.00131406	0	0	0	0	0	0	0	0.000433888	0	0	0	6.1984e-05	0	0	0	0	7.43808e-05	0	0	0	0	0	0	0	0	0	0	0	0
ASV513	0.00172315	Ochrophyta; Chrysophyceae; Ochromonadales; Ochromonadales; Paraphysomonas; Paraphysomonas_imperforata		0	0	0	0	0	0	0	0	0.000210746	0	0	0	0	0.000285126	0.00030992	0	0.000285126	0	0	0	0	0	0	0	0.000111571	0	0	0	0	0	0	0	0	0	0	0	0	0	0	0	0	0	0	0	0	0
ASV514	0.00143803	Ochrophyta; Chrysophyceae; Ochromonadales; Ochromonadales; Paraphysomonas; Paraphysomonas_imperforata		0	0	0	0	0	0	0	0	0	0	7.43808e-05	0	0	0	0	0	0	0	0	0	0	0	0	0	0	0	0	0	0	0	0	0	0	0	0	0	0	0	0	0	0	0	0	0	0.000136365	0
ASV515	0.000942157	Ochrophyta; Chrysophyceae; Ochromonadales; Ochromonadales; Paraphysomonas; Paraphysomonas_imperforata		0	0	0	0	0	0	0	0	0	0	0	0	0	0	0	0	0.000446285	0	0	0	0	0	0	0	0	0	0	0	0	0	0	0	0	0	0	0	0	0.000111571	0	0	0	0	0	0	0	0
ASV516	0.000780998	Ochrophyta; Chrysophyceae; Ochromonadales; Ochromonadales; Paraphysomonas; Paraphysomonas_imperforata		0	0	0	0	0	0	0	0	0	0	0	0	0	0	0	0	0.00034711	0	0	0	0	0	0	0	0	0	0	0	0.000260333	0	0	0	0	0.000173555	0	0	0	0	0	0	0	0	0	0	0	0
ASV517	0.000818189	Ochrophyta; Chrysophyceae; Ochromonadales; Ochromonadales; Paraphysomonas; Paraphysomonas_imperforata		0	0	0	0	0	0	0	0	0	0	0	0	0	0	0	0	0.00061984	0.000198349	0	0	0	0	0	0	0	0	0	0	0	0	0	0	0	0	0	0	0	0	0	0	0	0	0	0	0	0
ASV518	0.000384301	Ochrophyta; Chrysophyceae; Ochromonadales; Ochromonadales; Paraphysomonas; Paraphysomonas_imperforata		0	0	0	0	0	0	0	0	0	0	0	0	0	0	0	0	0	0	0	0	0	0	0.000161158	0	0	0	0	0	0	0	0	0	0	0	0	0	0	0	0	0	0	0	0	0	0	0
ASV519	0.000185952	Ochrophyta; Chrysophyceae; Ochromonadales; Ochromonadales; Paraphysomonas; Paraphysomonas_imperforata		0	0	0	0	0	0	0	0	0	0	0	0	0	0	0	0	0	0	0	0	0	0	0	0	0	0	0	0	0	0	0	0	0	0	0	0	0	0	0	0	0	0	0	0	0	0
ASV520	0.0159671	Ochrophyta; Chrysophyceae; Ochromonadales; Ochromonadales; Paraphysomonas; Paraphysomonas_hebes		0	0	0	0	0	0	4.95872e-05	0	0	0	0.000111571	0.000384301	0	0	0	0	0	0	0.00219423	0	0	0	0.00306201	0.000148762	0	0	0.00317358	0	0	0	0.0011777	0	0	0	0	0.00114051	0.000669427	0	0	0	0	0	0	0	0	0
ASV521	0.000607443	Ochrophyta; Chrysophyceae; Ochromonadales; Ochromonadales; Paraphysomonas; Monas_sp.		0	0	0	0	0	0	0	0	0	0	0	0	0	0	0	0	0	0	0.000260333	0	0	0.00034711	0	0	0	0	0	0	0	0	0	0	0	0	0	0	0	0	0	0	0	0	0	0	0	0
ASV522	0.000421491	Ochrophyta; Chrysophyceae; Ochromonadales; Ochromonadales; Paraphysomonas; Chrysophyceae_sp.		0	0	0	0	0	0	0	0	0	0	0	0	0	0	0	0	0	0	0	0	0	0	0.000173555	0	0	0	0.000247936	0	0	0	0	0	0	0	0	0	0	0	0	0	0	0	0	0	0	0
ASV523	0.054769	Ochrophyta; Chrysophyceae; Ochromonadales; Ochromonadales; Paraphysomonas		0	0	0	0	0	0	0.000359507	9.91744e-05	0	0	0.000446285	0	0	0.000161158	0	0.000111571	0	0	0	0.000396697	0	0	0.00276449	0	0	0	0.0069794	0.000247936	0	0	0.00598765	0.000247936	0	0	0	0.00661989	0	0	0	0.000446285	0	0	0	0.00119009	0.00061984	0
ASV524	0.038864	Ochrophyta; Chrysophyceae; Ochromonadales; Ochromonadales; Paraphysomonas		0	0	0.00188431	0	0.000161158	0.000322317	0.000855379	0	0.000185952	0	0.00364466	0	0.000123968	0	0.000148762	0	0	0	0.000148762	0.00027273	0	0	0.00256614	0	0	0	0.0054298	0	0.000173555	0.000421491	0.00453723	0	0	0.000260333	0.000384301	0.00664468	0	0	0	0.000371904	0	0	0	0.0030992	0.000285126	0
ASV525	0.00459921	Ochrophyta; Chrysophyceae; Ochromonadales; Ochromonadales; Paraphysomonas		0	0	0	0	0	0.000136365	0	0	0	0	0	0	0	0	9.91744e-05	0	0.00105373	0.000123968	0	0	0	0	0	0	0	0	0	0	0	0	0	0	0	0.000247936	0	0	0	0.000111571	0	0	0	0.000297523	0	0	0	0
ASV526	0.00389259	Ochrophyta; Chrysophyceae; Ochromonadales; Ochromonadales; Paraphysomonas		0	0	0	0	0	0	0	0	0	0	0	0	0	0	0	0	0	0	0	0.0011777	0	0	0	0	0.00061984	0	0	0	0.000173555	0	0	0	0	0.000260333	0	0	0	0	0	0	0	0	0.000148762	0	0	0
ASV527	0.00111571	Ochrophyta; Chrysophyceae; Ochromonadales; Ochromonadales; Paraphysomonas		0	0	0	0	0	0	0	0	0	0	0	0	0	0	0	0	0.000458681	0	0	0	0	0	0	0	0	0	0	0	0	0	0	0	0	0	0	0	0	0.000297523	0	0	0	0.000198349	0	0	0	0
ASV528	0.00065703	Ochrophyta; Chrysophyceae; Ochromonadales; Ochromonadales; Paraphysomonas		0	0	0	0	0	0	0	0	0	0	0	0	0	0	0	0	0	0	0	0.000471078	0	0	0	0	0	0	0	0	0	0	0	0	0	0	0	0	0	0	0	0	0	0	0	0	0	0
ASV529	0.000607443	Ochrophyta; Chrysophyceae; Ochromonadales; Ochromonadales; Paraphysomonas		0	0	0	0	0	0	0	0	0	0	0	0	0	0	0	0	0	0	0	0.000409094	3.71904e-05	0	0	0	0	0	0	0	0	0	0	0	0	9.91744e-05	0	0	0	0	0	0	0	0	0	0	0	0
ASV530	0.000297523	Ochrophyta; Chrysophyceae; Ochromonadales; Ochromonadales; Paraphysomonas		0	0	0	0	0	0	0	0	0	0	0	0.000198349	0	0	0	0	0	0	9.91744e-05	0	0	0	0	0	0	0	0	0	0	0	0	0	0	0	0	0	0	0	0	0	0	0	0	0	0	0
ASV531	0.000136365	Ochrophyta; Chrysophyceae; Ochromonadales; Ochromonadales; Paraphysomonas		0	0	0	0	0	0	0	0	2.47936e-05	0	0	0	0	0	0	0	7.43808e-05	0	0	0	0	0	0	0	0	0	0	0	0	0	0	0	0	0	0	0	0	0	0	0	0	0	0	0	0	0
ASV532	0.000855379	Ochrophyta; Chrysophyceae; Ochromonadales; Ochromonadales; Ochromonas; Spumella-like_flagellate		0	0	0	0	0	0	0	0	0	0	0	0	0	0	0	0	0	0	0	0.000694221	0	0.000161158	0	0	0	0	0	0	0	0	0	0	0	0	0	0	0	0	0	0	0	0	0	0	0	0
ASV533	0.000260333	Ochrophyta; Chrysophyceae; Ochromonadales; Ochromonadales; Ochromonas; Spumella-like_flagellate		0	0	0	0	0	0	0	0	0	0	0	0	0	0	0	0	0	0	0.000161158	0	0	0	0	0	0	0	0	0	0	0	0	0	0	0	0	0	0	0	0	0	0	0	0	0	0	0
ASV534	0.00830585	Ochrophyta; Chrysophyceae; Ochromonadales; Ochromonadales; Ochromonas; Spumella_sp.		0	0	0	0	0	0	0	0	0	0	0	0	0	0	0	0	0	0	0	0	0	0	0	0	0	0	0	0	0	0	0	0	0	0	0	0	0	0	0	0	0	0	0	0	0	0
ASV535	8.67776e-05	Ochrophyta; Chrysophyceae; Ochromonadales; Ochromonadales; Ochromonas; Spumella_sp.		0	0	0	0	3.71904e-05	0	0	0	0	0	0	0	0	0	0	0	4.95872e-05	0	0	0	0	0	0	0	0	0	0	0	0	0	0	0	0	0	0	0	0	0	0	0	0	0	0	0	0	0
ASV536	0.00352069	Ochrophyta; Chrysophyceae; Ochromonadales; Ochromonadales; Ochromonas; Ochromonas_distigma		0	8.67776e-05	0	0	0	0	0	0	0.000495872	0	0	0	0	0	0.00030992	0	0.000917363	0	0	0.000247936	0	0	0	0	0.000247936	0	0	0	0.000123968	0	0	0	0	0.000198349	0	0	0	0.000123968	0	0	0	0.000421491	0	0	0	0
ASV537	0.000111571	Ochrophyta; Chrysophyceae; Ochromonadales; Ochromonadales; Ochromonas		0	0	0	0	0	0	0	0	0	0	0	0	0	0	0	0	4.95872e-05	0	0	0	0	0	0	0	0	0	0	0	0	0	0	0	0	0	0	0	0	0	0	0	0	0	0	0	0	0
ASV538	0.0103513	Ochrophyta; Chrysophyceae; Ochromonadales; Ochromonadales; Epipyxis		0	0	0	0	0	0	0.000297523	0	0	0	0	0	0	0	0	0	0	0	0	0	0	0	0	0	0	0	0	0	0	0	0	0	0	0	0	0	0	0	0	0.000285126	0	0	0	0	0.00394218	0
ASV539	0.00107852	Ochrophyta; Chrysophyceae; Ochromonadales; Ochromonadales; Epipyxis		0	0	0	0	0	0	0.000545459	0	0	0	0.000260333	0	0	0	0	0	0	0	0	0	0	0	0	0	0	0	0	0	0	0	0	0	0	0	0	0	0.000173555	0	0	0	0	0	0	0	0	0
ASV540	0.00273969	Ochrophyta; Chrysophyceae; Ochromonadales; Ochromonadales		0	0	0	0	0	0	0	0	0.000136365	0	0	0	0	0	7.43808e-05	0	0.000508269	0	0	0	0	0	0	0	0	0	0	0	0	0	0	0	0	0.000433888	0	0	0	0.000384301	0	0	0	0.00105373	0	0	0	0
ASV541	0.00184712	Ochrophyta; Chrysophyceae; Ochromonadales; Ochromonadales		0	0	0	0	0	0	0	0	0	0	0	0	0	0	0	0	0	0	0	0	8.67776e-05	0	0	6.1984e-05	0	0.000161158	0	0.000409094	0	0	0	0	0	0	0.000161158	0	0	0	0.000533062	0	0	0	0.000136365	0	0	0
ASV542	0.00121489	Ochrophyta; Chrysophyceae; Ochromonadales; Ochromonadales		0	0	0	0	0	0	0	0	0	0	0	0	0	0	0.000148762	0	0	0.000235539	0	0	0	0	0	0	0	0	0	0	0	0	0	0	0	0	0	0	0	0	0	0	0	0	0	0	0	0
ASV543	0.000917363	Ochrophyta; Chrysophyceae; Ochromonadales; Ochromonadales		0	0	0	0	0	0	0	0	0	0	0	0	0	0	0	0	0	0	0	0	0	0	0	0	0	0	0	0	0	0	0	0.000123968	0	0	0	0	0.000235539	0	0	0	6.1984e-05	0	0	0	0	0.000111571
ASV544	0.000842982	Ochrophyta; Chrysophyceae; Ochromonadales; Ochromonadales		0	0	0	0	0	0	0	0	0	0	0	0	0	0	0	0	0	0	0	0	0	0	0	0	0	0	0	0	0	0	0	0	0	0	0	0	0.000136365	0	0	0	0.000297523	0	0	0	2.47936e-05	0.000384301
ASV545	0.00301242	Ochrophyta; Chrysophyceae; Incertae_Sedis; Incertae_Sedis; Chlamydomyxa; Chlamydomyxa_labyrinthuloides		0	0	0	0	0	0	0	0	0	0	0	0	0	0	0	0	0	0	0	0	0	0	0	0	0	0	0	0	0	0	0	0	0	0	0	0	0	0	0	0	0	0	0	0	0	0
ASV546	0.00101654	Ochrophyta; Chrysophyceae; Incertae_Sedis; Incertae_Sedis; Chlamydomyxa; Chlamydomyxa_labyrinthuloides		0	0	0	0	0	0	0	0	0	0	0	0	0	0	0	0	0	0	0	0	0	0	0	0	0	0	0	0	0	0	0	0	0	0	0	0	0	0	0	0	0	0	0	0	0	0
ASV547	0.0309672	Ochrophyta; Chrysophyceae; Chrysophyceae; Chrysophyceae; Chrysophyceae; uncultured_Hydrurus		0.0182233	0	0	0	0	0	0	0	3.71904e-05	0	4.95872e-05	0	0	0	0	0	0	3.71904e-05	0	0	0	0	0	0	0	0	0	0	0	3.71904e-05	0	0	0	0	4.95872e-05	3.71904e-05	0	0	0	0	0	0	0	0.012496	0	0
ASV548	0.00788436	Ochrophyta; Chrysophyceae		0	0	0	0	0	0	9.91744e-05	0	0	0.000173555	0.000198349	0	0	0.000136365	0.000185952	0	0.000669427	0.000396697	0	0.000173555	0	0	0	7.43808e-05	9.91744e-05	0	0	0.00027273	0.000123968	9.91744e-05	0	0.000520665	0	0.000136365	7.43808e-05	0	0.00122728	0.00027273	0	0	0.000136365	0.000235539	0	0	0	0
ASV549	0.00462401	Ochrophyta; Chrysophyceae		0	6.1984e-05	0	0	0.000173555	0	6.1984e-05	0	0	0	0	0	0	0	0	0	0	0	0	0.00368185	0	6.1984e-05	0	0	0.000520665	0	0	0	0	0	0	0	0	0	0	3.71904e-05	0	0	0	0	0	0	0	0	0	0
ASV550	0.00313639	Ochrophyta; Chrysophyceae		0	0	0	0	0	0	0	0	0	0	0	0	0	0	0	0	0	0	0.000396697	0	0	0	0.000607443	0	0	0	0.000793395	0	0	0	0.000495872	0	0	0	0	0.000123968	0	0	0	0	0	0	0	0	0	0
ASV551	0.00220663	Ochrophyta; Chrysophyceae		0	0	0	0	0	0	0	0	0	0.000123968	0	0	0	0	3.71904e-05	0	0	0	0	0	0	0	0	0	0	0	0	0	0	0	0	0	0	0	0	0	0.000148762	0	9.91744e-05	0	0	0.000111571	0.000111571	0	0	0
ASV552	0.00224382	Ochrophyta; Chrysophyceae		0	0	0	0	0	2.47936e-05	0	0	0	4.95872e-05	0	0	0	3.71904e-05	4.95872e-05	0	0.000111571	0.000185952	0	0	3.71904e-05	0	0	0	0	0	0	0	0	0	0	0	0	0	0	0	0	0	3.71904e-05	0	0	0.000223142	0	0	0	0
ASV553	0.00163638	Ochrophyta; Chrysophyceae		0	0	0	0	0	1.23968e-05	0	0	0	0	0	0.000198349	0	0	0	0	0	0	0.000136365	0	0	0	6.1984e-05	0	0	0	3.71904e-05	0	0	0	0	0	0	0	0	0	0.000371904	2.47936e-05	0	0	0.000384301	0	0	0	0	0.000173555
ASV554	0.00141323	Ochrophyta; Chrysophyceae		0	0	0	0	0	0	0	0	4.95872e-05	0	0	0	0	0	0	0	0	0.000210746	0	0	0	0	0	0	0	0	0	0	0	0	0	0	0	8.67776e-05	0	0	0	9.91744e-05	0	0	0	0.000210746	0	0	0	0
ASV555	0.000942157	Ochrophyta; Chrysophyceae		0	0	0	0	0	0	0	0	0	0	0	0	0	0	0	0	0	0	0	0	0	0	0	0	0	0	0	0	0	0	0	0	0	0	0	0	0	0	0	0.000297523	0	0	0	0	0.000644633	0
ASV556	0.000979347	Ochrophyta; Chrysophyceae		0	0	0	0	0	0	0	0	0	0	0	0	0	0	0	0	0.00065703	0	0	0	0	0	0	0	0	0	0	0	0	0	0	0	0	0	0	0	0	0	0	0	0	7.43808e-05	0	0	0	0
ASV557	0.000743808	Ochrophyta; Chrysophyceae		0	0	0	0	0	0	0	0	0	0	0	0	0	0	0	0	3.71904e-05	0	0	0	0	0	0	0	0	0	0	0	0	0	0	0	0	0	0	0	0	0	0	0	0	0	0	0	0	0
ASV558	0.000991744	Ochrophyta; Chrysophyceae		0	6.1984e-05	0	0	0	0	0	0	7.43808e-05	0	0	0	0	0	0	0	0	0	0	0.000409094	0	0	0	0	0.000111571	0	0	0	0	0	0	0	0	9.91744e-05	0	0	0	0	0	0	0	0	0	0	0	0
ASV559	0.00092976	Ochrophyta; Chrysophyceae		0	0	0	0	0	0	0	0	0.000123968	0	0	0	0	0	0	0	0	0	0	0.000595046	0	0	0	0	9.91744e-05	0	0	0	9.91744e-05	0	0	0	0	0	0	0	0	0	0	0	0	0	0	0	0	0
ASV560	0.000842982	Ochrophyta; Chrysophyceae		0	0	0	0	0	0	0	0	0	0	0	0	0	0	0	0	0	0	0	0	0	0	0	0	0	0	0	0	0	0	0	0	0	0	0	0	0	0	0	0	0	0	0	0	0	0
ASV561	0.000768601	Ochrophyta; Chrysophyceae		0	0	0	0	0	0	0	0	0	0	0	0	0	0	0	0	0	0	0	0	0	0	0	0	0	0	0	0	0	0	0	0	0	0	0	0	0	0	0	0	0	0	0	0	0	0
ASV562	0.000669427	Ochrophyta; Chrysophyceae		0	0	7.43808e-05	0	0	0	0	0	0	0	0	0	0	0	0	0	0	0	0	0	0	0	0	0	0	7.43808e-05	0	0	0	0	0	0	0	0	0.000198349	0	0.000322317	0	0	0	0	0	0	0	0	0
ASV563	0.000483475	Ochrophyta; Chrysophyceae		0	0	0	0	0	0	0	0	0	0	0	0	0	0	0	0	0	0	0	0.000483475	0	0	0	0	0	0	0	0	0	0	0	0	0	0	0	0	0	0	0	0	0	0	0	0	0	0
ASV564	0.00030992	Ochrophyta; Chrysophyceae		0	0	0	0	0	0	0	0	6.1984e-05	0	0	0	0	0	0	0	0.000136365	0	0	0	0	0	0	0	0	0	0	0	0	0	0	0	0	0	0	0	0	0	0	0	0	6.1984e-05	0	0	0	0
ASV565	0.000210746	Ochrophyta; Chrysophyceae		0	0	0	0	0	0	0	0	0	0	0	0	0	0	0	0	0	0	0	0	0.000148762	0	0	0	0	6.1984e-05	0	0	0	0	0	0	0	0	0	0	0	0	0	0	0	0	0	0	0	0
ASV566	0.000198349	Ochrophyta; Chrysophyceae		0	0	0	0	0	0	0	0	0	0	0	0	0	0	0	0	0	0	0	0	0	0	0	0	0	0	0	0	0	0	0	0	2.47936e-05	0	0	0	0	0	0	0	0	0	0	0	0	0
ASV567	0.000136365	Ochrophyta; Chrysophyceae		0	0	0	0	0	0	0	0	0	0	0	0	0	0	3.71904e-05	0	7.43808e-05	0	0	0	0	0	0	0	0	0	0	0	0	0	0	0	0	0	0	0	0	0	0	0	0	0	0	0	0	0
ASV568	0.00119009	Ochrophyta		0	0	0	0	0	0	0	0	0	0	0	0	0	0	0	0	0.00034711	0	0	0	0	0	0	0	0	0	0	0	0	0	0	0	0	0	0	0	0	0	0	0	0	6.1984e-05	0	0	0	0
ASV569	0.00120249	Nucleariidae_and_Fonticula_group; Nucleariidae_and_Fonticula_group; Nucleariidae_and_Fonticula_group; Nucleariidae; Nuclearia; uncultured_eukaryote		0	0	0	0	0	0	0	0	0	3.71904e-05	0	0	0	0	0	0	0	0	0	9.91744e-05	0.000173555	2.47936e-05	0	8.67776e-05	0	0.000359507	0	0	0	9.91744e-05	0	6.1984e-05	0	0	0.000111571	0	0	0	0	0	0	0	7.43808e-05	0	0	0
ASV570	0.00257853	Nucleariidae_and_Fonticula_group; Nucleariidae_and_Fonticula_group; Nucleariidae_and_Fonticula_group; Nucleariidae; Nuclearia; uncultured_Chytridiomycota		0	0	0	0	0.000161158	3.71904e-05	4.95872e-05	0	0	6.1984e-05	0	0	0	0	0	0	3.71904e-05	0	0	3.71904e-05	0	0	0	0	0.000185952	1.23968e-05	0	0	2.47936e-05	0	0	0	0	0.000483475	9.91744e-05	0	0	0.000198349	9.91744e-05	0	0	0.000210746	0	0	0	0
ASV571	0.00835544	Nucleariidae_and_Fonticula_group; Nucleariidae_and_Fonticula_group; Nucleariidae_and_Fonticula_group; Nucleariidae; Nuclearia		0	0	0	0	0	0	6.1984e-05	0	0	0	0	0.000173555	0	0	0	0	0	0	0	0	0	0	0	0.0034835	0	0	0	0.00137604	0	0	0	0.00127687	0	0	0.000210746	0	0.00027273	0	0.000198349	0	7.43808e-05	0	0.000322317	0	0	0
ASV572	0.000111571	Nemertea; Enopla; Monostilifera; Monostilifera; Monostilifera; Poseidonemertes_maslakovae		0	0	0	0	0	0	0	0	0	0	0	0	0	0	0	0	0	0	0	0	0	0	0	0	0	0	0	0	0	0	0	0	0	0	0	0	0	7.43808e-05	0	0	0	3.71904e-05	0	0	0	0
ASV573	0.00752486	Nemertea; Enopla; Monostilifera; Monostilifera; Monostilifera		0	0	0	0	0	0	0	0	0	0	0	0	0	0	0	0	0	0	0	0	0	0	0	0	0	0	0	0	0	0	0	0	0	0	0	0	0	0	0	0	0	0	0	0	0	0
ASV574	0.012372	Nematozoa; Gordioida; Gordea; Gordea; Gordea; Gordius_sp.		0	0	0	0	0	0	0	0	0	0	0	0	0	0	0	0	0	0	0	0	0	0	0	0	0	0	0	0	0	0	0	0	0	0	0	0	0	0	0	0	0	0	0	0	0	0
ASV575	0.0368681	Nematozoa; Gordioida; Chordodea; Chordodea; Chordodea		0	0	0	0	0	0	0	0	0	0	0	0	0	0	0	0	0	0	0	0	0	0	0	0	0	0	0	0	0	0	0	0	0	0	0	0	0	0	0	0	0	0	0	0	0	0
ASV576	0.0134877	Nematozoa; Gordioida; Chordodea; Chordodea; Chordodea		0	0	0	0	0	0	0	0	0	0	0	0	0	0	0	0	0	0	0	0	0	0	0	0	0	0	0	0	0	0	0	0	0	0	0	0	0	0	0	0	0	0	4.95872e-05	0	0	0
ASV577	0.000508269	Nematozoa; Enoplea; Dorylaimia; Mermithida; Mermithida; Mermis_nigrescens		0	0	0	0	0	0	0	0	0	0	0	0	0	0	0	0	0	0	0	0	0	0	0	0	0	0	0	0	0	0	0	0	0	0	0	0	0	0.000148762	0	0	7.43808e-05	0.000148762	0	0	0	7.43808e-05
ASV578	0.00173555	Nematozoa; Enoplea; Dorylaimia; Dorylaimida; Dorylaimida; Mesodorylaimus_cf.		0	0	0	0	0	0	0	0	0	0	0	0	0	0	0	0	0	0	0	0	0	0	0	0	0	0	0	0	0	0	0	0	0	0	0	0	6.1984e-05	4.95872e-05	0	0	0	0.000136365	9.91744e-05	0	0	9.91744e-05
ASV579	0.0117026	Mucoromycota; Incertae_Sedis; Mortierellales; Mortierellaceae; Mortierella; uncultured_fungus		0	0	0	0	0	0	0	0	0	0	0	0	0	0	0	0	0	0	0	0	0	0	0	0	0	0	0	0	6.1984e-05	0	0	0	0	0	0	0	0.000235539	0.000297523	0.000185952	0.000235539	0.000297523	0.000123968	0.000210746	0	0.000223142	0.000359507
ASV580	0.0126447	Mucoromycota; Incertae_Sedis; Mortierellales; Mortierellaceae; Mortierella		0	0	0	0	0	0	0	0	0	0	0	0	0	0	0	0	0	0	0	0	0	0	0	0	0	0	0	8.67776e-05	0	0	0	0	0	0	0	0	0	0	0	0	0	0	0	0	0	0
ASV581	0.00030992	Mucoromycota; Incertae_Sedis; Endogonales; Endogonaceae		0	0	0	0	0	0	0	0	0	0	0	0	0	0	0	0	0	0	0	0	0	0	0	0	0	0	0	0	0	0	0	0	0	0	0	0	0	3.71904e-05	0	0	0	0	0	0	0	0
ASV582	0.00635956	Mollusca; Bivalvia; Veneroida; Veneroida; Veneroida; Spisula_solidissima		0	0.000111571	0	0	0.000768601	0.000396697	0	0	0	0	0	7.43808e-05	0	0	0	0	0	0	0	0	0	0	0	0.000185952	0	0	0	0.000111571	0	6.1984e-05	0	0.00120249	0	3.71904e-05	0.000570253	0	8.67776e-05	0	0	0	8.67776e-05	0	0.000297523	0	0	0
ASV583	0.00803312	Mollusca; Bivalvia; Veneroida; Veneroida; Veneroida; Gemma_gemma		0	2.47936e-05	0	0	0	0	0	0	0	0	0	0	0	0	0	0	0	0	0	0	0	0	0	0	0	0.000123968	0	0	0	0	0	0	0	0	0	0	0	0	0	0	0	0	0	0	0	0
ASV584	0.00162398	Mollusca; Bivalvia; Veneroida; Veneroida; Veneroida		0	0	0	0	0	0	0	0	0	0	0	0	0	0	0	0	0	0	0	0.00140084	0.000173555	0	0	0	0	0	0	0	0	0	0	0	0	0	0	0	0	0	0	0	0	0	0	0	0	0
ASV585	0.000793395	Mollusca; Bivalvia; Veneroida; Veneroida; Veneroida		0	0	0	0	0	0	0	0	0	0	0	0	0	0	0	0	0	0	0	0	0.000148762	0	0	0	0	0	0	0	0	0	0	0	0	0	0	0	0	0	0	0	0	0	0	0	0	0
ASV586	0.00141323	Mollusca; Bivalvia; Ostreoida; Ostreoida; Ostreoida; Crassostrea_virginica		0	0	0	0	0.00126447	0	0	0	0	0	0	0	0	0	0	0	0	0	0	0	0	0.000148762	0	0	0	0	0	0	0	0	0	0	0	0	0	0	0	0	0	0	0	0	0	0	0	0
ASV587	0.000954553	Mollusca; Bivalvia; Ostreoida; Ostreoida; Ostreoida; Crassostrea_gigas		0	0	0	0.000842982	0	0	0	0	0	0	0	0	0	0	0	0	0	0	0	0	0	0	0	0	0	0	0	0	0	0	0	0	0	0	0	0	0	0	0	0	0	0	0	3.71904e-05	0	0
ASV588	0.000396697	Mollusca; Bivalvia; Myoida; Myoida; Myoida		0	0	0	0	0	0	0	0	0	0	0	0	0	0	0	0	0	0	0	0	0	0	0	0	0	0	0	0	0	0	0	0	7.43808e-05	0	0	0	0	0	0	0	0	0	0	0	0	0
ASV589	0.0015372	MAST-9; MAST-9; MAST-9; MAST-9; MAST-9; uncultured_heterokont		0	0	0	0.00150001	0	0	0	0	0	0	0	0	0	0	0	0	3.71904e-05	0	0	0	0	0	0	0	0	0	0	0	0	0	0	0	0	0	0	0	0	0	0	0	0	0	0	0	0	0
ASV590	0.000433888	MAST-9; MAST-9; MAST-9; MAST-9; MAST-9; uncultured_heterokont		0	0	0	0	0	0	0	0	0	0	0	0	0.000334714	0	0	0	0	0	0	0	0	0	0	0	0	0	0	0	0	0	0	0	0	0	0	0	0	0	0	0	0	0	0	0	0	0
ASV591	0.000421491	MAST-8; MAST-8D; MAST-8D; MAST-8D; MAST-8D; uncultured_eukaryote		0	0	0	0	0	0	0	0	0	0	0	0	0	0	0	0	0.000223142	0	0	0	0	0	0	0	0	0	0	0	0	0	0	0	0	0	0	0	0	0	0	0	0	0	0	0	0	0
ASV592	0.000161158	MAST-7; MAST-7D; MAST-7D; MAST-7D; MAST-7D; uncultured_eukaryote		0	0	0	0	0	0	0	0	0	0	0	0	0	0	0	0	0	0	0	0	0	0	0	0	0	0	0	0	0	0	0	0	0	0	0	0	0	0	0	0	0	0	0	0	0	0
ASV593	0.000991744	MAST-7; MAST-7A; MAST-7A; MAST-7A; MAST-7A; uncultured_marine		0	0	0	0	0	0	0	0	0	0	0	0	0	0	0	0	0	0	0	0	0	0	0	0	0	0	0	0	0	0	0	0	0	0	0	0	0	0	0	0	0	0	0	0	0	0
ASV594	0.000508269	MAST-7; MAST-7A; MAST-7A; MAST-7A; MAST-7A		0	0	0	0	0	0	0	0	0	0	0	0	0	0	0	0	0	0.00034711	0	0	0	0	0	0	0	0	0	0	0	0	0	0	0	0	0	0	0	0	0	0	0	0	4.95872e-05	0	0	0
ASV595	0.0480128	MAST-6; MAST-6; MAST-6; MAST-6; MAST-6; uncultured_stramenopile		0	0	4.95872e-05	0	0	6.1984e-05	0.000694221	0	0	0.000495872	0.000805792	9.91744e-05	0	0.000173555	0.000148762	0	0.00143803	0.00655791	6.1984e-05	7.43808e-05	3.71904e-05	0	0	0	0	0.000260333	0	0	0	0	0.000111571	0	0	0	0.000471078	0	0.000545459	0.000285126	0.000185952	2.47936e-05	0.000483475	0.000359507	0.00168596	0	2.47936e-05	0.00106612
ASV596	9.91744e-05	MAST-6; MAST-6; MAST-6; MAST-6; MAST-6; uncultured_stramenopile		0	0	0	0	0	0	0	0	0	0	0	0	0	0	0	0	0	0	0	0	0	3.71904e-05	0	0	0	0	0	0	0	0	0	0	0	0	0	0	0	0	0	0	0	0	0	0	0	0
ASV597	0.879255	MAST-6; MAST-6; MAST-6; MAST-6; MAST-6; uncultured_marine		0.00343391	0.000322317	0.000322317	0.000805792	0.00027273	0.000545459	0.00392978	9.91744e-05	0.000384301	0.000570253	0.00216944	0.00147522	0.000136365	0.000384301	0.000446285	0.000185952	0.000830585	0.000855379	0.000520665	0.000768601	0.000570253	0.000533062	0.0749882	0.000371904	0.000495872	0.00121489	0.097352	0.000334714	0.000409094	0.0103141	0.0981578	0.000780998	8.67776e-05	0.00027273	0.00164877	0.0866288	0.000768601	0.000210746	0.000111571	0.0188183	0.00586368	0.000260333	0.00034711	0.00709097	0.00976868	0.00221903
ASV598	0.000223142	MAST-6; MAST-6; MAST-6; MAST-6; MAST-6; uncultured_marine		0	0	0	0	0	0	0	0	0	0	0	0	0	0	0	0	0	0	0	0	0	0	0	0	0	0	0.000161158	0	0	0	0	0	0	0	0	0	0	0	0	0	0	0	0	0	0	0
ASV599	0.00027273	MAST-6; MAST-6; MAST-6; MAST-6; MAST-6; Pseudophyllomitus_vesiculosus		0	0	0	0	0	0	0	0	0	0	0	0	0	0	0	0	0	0	0	0	0	0	0	0	0	0	0	0	0	0	0	0	0	0	0	0	0	0	0	0	0	0	0	0	0	0
ASV600	0.0882652	MAST-6; MAST-6; MAST-6; MAST-6; MAST-6; eukaryote_marine		0	0	0.000123968	0.000979347	0	7.43808e-05	0.000421491	0	6.1984e-05	0.000161158	0.00109092	0	0	0	0	0	0.000161158	0.000198349	0.000123968	0.000161158	0	0.000111571	0.00204547	3.71904e-05	8.67776e-05	0.000148762	0.00483475	0.000297523	0.000123968	0.000223142	0.00628518	0.00562815	0	0.000136365	0.000123968	0.00640914	0.00096695	0.000185952	0.000111571	0.00607443	0.00101654	0.000161158	0.000123968	0	0.00469839	0.000607443
ASV601	0.00497112	MAST-6; MAST-6; MAST-6; MAST-6; MAST-6; eukaryote_marine		0	0	0	0	0	0	0	0	0	0	0	0	0	0	0	0	0	0	0	0.00317358	0	0.00150001	0	0	0	0	7.43808e-05	0	0	0	7.43808e-05	0	0	0	0	0	0	0	0	0	0	0	0	0	0	0
ASV602	0.00304961	MAST-6; MAST-6; MAST-6; MAST-6; MAST-6; eukaryote_marine		0	0.000185952	0	0	0	0	0	0.00141323	0	0	0	0	0	0	0	0	0	0	0	0	0	0	0	0	0.000173555	0	0	0	0	0	0	0	0	0	0	0	0.000198349	7.43808e-05	0	0	0.000421491	0	0	0	0	0.000458681
ASV603	0.00264052	MAST-6; MAST-6; MAST-6; MAST-6; MAST-6; eukaryote_marine		0.001562	0	0	0	0	0	0	0	0	0	0	0	0	0	0	0	0	0	0	0	0	0	0.000223142	0	0	0	0.000409094	0	0	0	0	0	0	0	0	0.000285126	0	0	0	0	0	0	0	0	0	0
ASV604	0.000805792	MAST-6; MAST-6; MAST-6; MAST-6; MAST-6; eukaryote_marine		0	0	0	0	0	0	0	0	0	0	0	0	0	0	0	0	0	0	0	0	0	0	0	0	0	0	0	0	0	0	0	0	0	0	0	0	0	0	0	0.000483475	0	0	0	0	9.91744e-05	0
ASV605	0.000359507	MAST-6; MAST-6; MAST-6; MAST-6; MAST-6; eukaryote_marine		0	0	0	0	0	6.1984e-05	0	0	0	0	0	0	0	0	0	0	0	0	0	2.47936e-05	0	2.47936e-05	0	0	6.1984e-05	0	2.47936e-05	0	0	0	0.000111571	0	0	0	0	0	0	0	0	0	0	0	0	0	0	0
ASV606	0.0681452	MAST-6; MAST-6; MAST-6; MAST-6; MAST-6		0	0.000223142	0.000173555	0	0.000632237	0.00030992	0.000285126	0	0.00457442	0.00143803	0.00034711	0	0	0.000582649	0.00126447	0	0.0221779	0.00333474	0.000185952	0.000632237	0.000632237	0	0.000223142	0.000161158	0.000669427	0.0023182	0.000235539	0.000111571	0.000694221	0.00102893	0.00027273	0.000148762	0	0.00256614	0.000892569	0.000210746	0	0.00319837	0.000285126	0	0	0.000582649	0.0027025	0.000148762	0.000111571	8.67776e-05
ASV607	0.0023306	MAST-6; MAST-6; MAST-6; MAST-6; MAST-6		0	0	0	0	0	0.000545459	0	0	0.00030992	0.00030992	0	0	0	7.43808e-05	0.000123968	0	0	4.95872e-05	0	0	0	0	0	0	0	0	0	0	0.000297523	9.91744e-05	0	0	0	0.000210746	0	0	0	0	0	0	0	0	0	0	0	0
ASV608	0.000855379	MAST-6; MAST-6; MAST-6; MAST-6; MAST-6		0	0	0	0	0	0	0	0	0	0	0	0	0	0	0	0	0	0	0.000446285	0	0	0.000409094	0	0	0	0	0	0	0	0	0	0	0	0	0	0	0	0	0	0	0	0	0	0	0	0
ASV609	0.000235539	MAST-4; MAST-4; MAST-4; MAST-4; MAST-4		0	0	0	0	0	0	0	0	0	0	0	0	0	0	0	0	6.1984e-05	0	0	0	0	0	0	0	0	0	0	0	0	0	0	0	0	0	0	0	0	0	0	0	0	0	0	0	0	0
ASV610	0.00104133	MAST-3; MAST-3J; MAST-3J; MAST-3J; MAST-3J; uncultured_eukaryote		0	0	0	0	0	0	0	0	0	0	0	0	0	0	0	0	0.000421491	0	0	0	0	0	0	0	0	0	0	0	6.1984e-05	0	0	0	0	9.91744e-05	0	0	0	0	0	0	0	0.000210746	0	0	0	0
ASV611	0.000371904	MAST-3; MAST-3J; MAST-3J; MAST-3J; MAST-3J; Incisomonas_marina		0	0	0	0	0	0	0	0	0	0	0	0	0	0	0	0	0.000334714	0	0	0	0	0	0	0	0	0	0	0	0	0	0	0	0	0	0	0	0	0	0	0	0	0	0	0	0	0
ASV612	0.000322317	MAST-3; MAST-3J; MAST-3J; MAST-3J; MAST-3J; Incisomonas_marina		0	0	0	0	0	0	0	0	0	0	0	0	0	0	0	0	0.000136365	0	0	0	0	0	0	0	0	0	0	0	0	0	0	0	0	0	0	0	0	0	0	0	0	0	0	0	0	0
ASV613	0.00626038	MAST-3; MAST-3J; MAST-3J; MAST-3J; MAST-3J		0	0	0	0	0	9.91744e-05	0	0	0.000136365	0.000148762	0	0	0	6.1984e-05	9.91744e-05	0	0.00109092	0.000123968	0	0	0	0	3.71904e-05	0	0	0	0	0	0	0	0	0	0	0.000595046	0.000458681	3.71904e-05	1.23968e-05	0.000111571	0.000396697	0	8.67776e-05	0.000161158	0.000396697	0	0	0.000136365
ASV614	0.000483475	MAST-3; MAST-3J; MAST-3J; MAST-3J; MAST-3J		0	0	0	0	0	0	0	0	0	0	0	0	0	0	0	0	0.000185952	0	0	0	0	0	0	0	0	0	0	0	0	0	0	0	0	0	0	0	0	0	0	0	0	0	0	0	0	0
ASV615	0.000483475	MAST-3; MAST-3J; MAST-3J; MAST-3J; MAST-3J		0	0	0	0	0	0	0	0	0	0	0	0	0	0	0	0	0	0	0	0	0	0	0	0	0	0	0	0	0	0	0	0	0	0	0	0	0	0	0	0	0	0	0	0	0	0
ASV616	0.000260333	MAST-3; MAST-3J; MAST-3J; MAST-3J; MAST-3J		0	0	0	0	0	0	0	0	0	0	0	0	0	0	0	0	0	0	0	0	0	0	0	0	0	0	0	0	0	0	0	0	0	0	0	0	0	0	0	0	0	0	0	0	0	0
ASV617	0.000892569	MAST-3; MAST-3F; MAST-3F; MAST-3F; MAST-3F; eukaryote_marine		0	0	0	0	0	0	0	0	0	0	0	0	0	0	0	0	0	0	0	0	0	0	0	0	0	0	0	0	0	0	0	0	0	0	0	0	0	0	0	0	0	0	0	0	0	0
ASV618	0.00142563	MAST-3; MAST-3F; MAST-3F; MAST-3F; MAST-3F		0	0	0	0	0	0	0	0	0	0	0	0	0	0	0	0	7.43808e-05	0	0	0	0	0	0	0	0	0	0	0	0	0	0	0	0	0	7.43808e-05	0	0	0	7.43808e-05	0	0	6.1984e-05	0.000223142	0	0	0
ASV619	0.00128927	MAST-3; MAST-3E; MAST-3E; MAST-3E; MAST-3E		0	0	0	0	0	0	0	0	0	0	0	0	0	0	0	0	0	0	0	0	0	0	0	0	0	0	0	0	0	0	0	0	0	0	0	0	0	0.000185952	0	0	0	0	0	0	0	0
ASV620	0.000210746	MAST-3; MAST-3E; MAST-3E; MAST-3E; MAST-3E		0	0	0	0	0	0	0	0	0	0	0	0	0	0	0	0	0	0	0	0	0	0	0	0	0	0	0	0	0	0	0	0	0	0	0	0	0	0	0	0	0	0	0	0	0	0
ASV621	0.000223142	MAST-3; MAST-3; MAST-3; MAST-3; MAST-3; uncultured_stramenopile		0	0	0	0	0	0	0	0	0	0	0	0	0	0	0	0	0	0	0	0	0	0	0	0	0	0	0	0	0	0	0	0	0	0	0	0	0	0	0	0	0	0	7.43808e-05	0	0	0
ASV622	0.00198349	MAST-3		0	0	0	0	0	2.47936e-05	0	0	0	6.1984e-05	0	0	0	0	0	0	8.67776e-05	0.000111571	0	0	0	0	0	0	0	0	0	0	0	0	0	0	0	0	0.000185952	0	0	0	0	0	0	0	0.000359507	0	0	0
ASV623	0.000830585	MAST-3		0	0	0	0	0	0	0	0	0	0	0	0	0	0	0	0	0	0	0	0	0	0	0	0	0	1.23968e-05	0	0	0	0	0	0	0	0.000198349	0	0	0	0.00061984	0	0	0	0	0	0	0	0
ASV624	0.000235539	MAST-3		0	0	0	0	0	0	0	0	0	0	0	0	0	0	0	0	0	0	0	0	0	0	0	0	0	0	0	0	0	0	0	0	0	0	0	0	0	0	0	0	0	0	0	0	0	9.91744e-05
ASV625	0.165212	MAST-2; MAST-2; MAST-2; MAST-2; MAST-2; uncultured_marine		0	0	0.000235539	0	4.95872e-05	0	0.000210746	0	0	0	0.00303722	0.000334714	0	0	0	0.00140084	0	0	0	0	0	0	0	0.000322317	0	0	0	0.000185952	0	0	0	0.00182233	0	0	0	0	0.00174795	0	9.91744e-05	7.43808e-05	0.000904966	0	0	4.95872e-05	0.00112811	0.000421491
ASV626	0.00290085	MAST-2; MAST-2; MAST-2; MAST-2; MAST-2; uncultured_eukaryote		0	0	0	0	0	0	0	0	0	0.000285126	0	0	0	0	0.00027273	0	0.000731411	0	0	0	0	0	0	0	0	0	0	0	0	0	0	0	0	0	0.00030992	0	0	0	0	0	0	0.000260333	0.000582649	0	0	0
ASV627	0.00200828	MAST-2; MAST-2; MAST-2; MAST-2; MAST-2; uncultured_eukaryote		0	0	0	0	0	0	0	0	0	0	0	0	0	0	0	0	0	0	0	0.000607443	0.000805792	0	0	0	0	0.000223142	0	0	0	0.000297523	0	0	7.43808e-05	0	0	0	0	0	0	0	0	0	0	0	0	0
ASV628	0.00195869	MAST-2; MAST-2; MAST-2; MAST-2; MAST-2; uncultured_eukaryote		0	0	0	0	0	0	0	0	0	0	0	0.000210746	0	0	0	0	0	0	0.000743808	0	0	0	0	0.000198349	0	0	7.43808e-05	0	0	0	0	0	0	0	0	0	0	0	0	0	0	0	0	0	0	0
ASV629	0.00120249	MAST-2; MAST-2; MAST-2; MAST-2; MAST-2; uncultured_eukaryote		0	0	0	0	0	0	0	0	0.000260333	0	0	0	0	0	0	0	0.000731411	0	0	0	0	0	0	0	0	0	0	0	0	0	0	0	0	0	0	0	0	0	0	0	0	0	0	0	0	0
ASV630	0.00106612	MAST-2; MAST-2; MAST-2; MAST-2; MAST-2; uncultured_eukaryote		0	0	0	0	0	0.000359507	0	0	0	0.000322317	0	0	0	0	0	0	0	0.000384301	0	0	0	0	0	0	0	0	0	0	0	0	0	0	0	0	0	0	0	0	0	0	0	0	0	0	0	0
ASV631	0.00604964	MAST-2; MAST-2; MAST-2; MAST-2; MAST-2		0	0.000371904	0	0	0	0	0	0	0	0.000235539	0	0	0	0	0	0	0.000880173	0.000123968	0	0	0	0	0	0	0.00180993	0	0	0	0.0011777	0.000483475	0	0	0	0.000632237	0	0	0	0.000223142	0	0	0	0	0	0	0	0
ASV632	0.00220663	MAST-2; MAST-2; MAST-2; MAST-2; MAST-2		0	0	0	0	0	0	0	0	0	0	0	0	0	0	0	0	0	0.00120249	0	0	0	0	0	0	0	0	0	0	0	0	0	0	0	0	0	0	0	0	0	0	0	3.71904e-05	0.000123968	0	0	0
ASV633	0.0011777	MAST-12; MAST-12D; MAST-12D; MAST-12D; MAST-12D		0	0	0	0	0	0	0	0	4.95872e-05	0	0	0	0	0	0	0	6.1984e-05	0	0	0	0	0	0	0	0	0	0	0	8.67776e-05	3.71904e-05	0	0	0	0.000185952	0	0	0	7.43808e-05	0	0	0	6.1984e-05	0	0	0	0
ASV634	0.000557856	MAST-12; MAST-12D; MAST-12D; MAST-12D; MAST-12D		0	0	0	0	0	0	0	0	0	0	0	0	0	0	0	0	0	0	0	0	0	0	0	0	0	0	0	0	0	0	0	0	0	0	8.67776e-05	0	0	0	0	0	0	0	0.000111571	0	0	0
ASV635	0.000185952	MAST-12; MAST-12D; MAST-12D; MAST-12D; MAST-12D		0	0	0	0	0	0	0	0	0	0	0	0	0	0	0	0	0	0	0	9.91744e-05	3.71904e-05	0	0	0	0	0	0	0	0	0	0	0	0	0	0	0	0	0	0	0	0	0	0	0	0	0
ASV636	0.000421491	MAST-12; MAST-12C; MAST-12C; MAST-12C; MAST-12C; uncultured_MAST-12		0	0	0	0	0	0	0	0	0	0	0	0	0	0	0	0	0	0	0	0	0	0	0	0	0	0	0	0	0	0	0	0	0	0	0	0	0	0	0	0	0	0	0	0	0	0
ASV637	0.00027273	MAST-12; MAST-12C; MAST-12C; MAST-12C; MAST-12C; uncultured_MAST-12		0	0	0	0	0	0	0	0	0	0	0	0	0	0	0	0	0	0	0.00027273	0	0	0	0	0	0	0	0	0	0	0	0	0	0	0	0	0	0	0	0	0	0	0	0	0	0	0
ASV638	0.0054174	MAST-12; MAST-12C; MAST-12C; MAST-12C; MAST-12C; uncultured_Amoebophrya		0	0	0	0	0	0	0	0.000991744	0	0	0	0	0.000471078	0	0	0	0	0	0	0	0	0	0	0	0	0	0	0	0	0	0	0	0	0	0	0	0	0	0	0	0.000111571	0	0	0	0	0.000136365
ASV639	0.00420251	MAST-12; MAST-12C; MAST-12C; MAST-12C; MAST-12C; uncultured_Amoebophrya		0	0	0	0	0	0	0	0	0	0	0	0	0	0	0	0	0	0	0	0	0	0	0	0	0	0	0	0	0	0	0	0	0	0	0	0	0	0	0	0	0	0	0	0	0	0
ASV640	0.000768601	MAST-12; MAST-12C; MAST-12C; MAST-12C; MAST-12C; uncultured_Amoebophrya		0	0	0	0	0	0	0	0	0	0	0	0	0	0	0	0	0	0.000322317	0	0	0	0	0	0	0	0	0	0	0	0	0	0	0	0	0	0	0	0	0	0	0	0	0	0	0	0
ASV641	0.00104133	MAST-12; MAST-12B; MAST-12B; MAST-12B; MAST-12B; uncultured_eukaryote		0	0	0	0	0	0	0	0	0	2.47936e-05	0	0	0	0	3.71904e-05	0	0	0	0	0	0	0	0	0	0	0	0	0	0	0	0	0	0	0	0	0	0	0	0	0	0	0	0	0	0	0
ASV642	0.00324796	MAST-12; MAST-12B; MAST-12B; MAST-12B; MAST-12B; phytoplankton_environmental		0	8.67776e-05	0	0	0.00136365	0	3.71904e-05	0	0.000235539	0	0	0	0	2.47936e-05	6.1984e-05	0	0.00034711	0	0	0	0	0	0	0	4.95872e-05	0	0	0	0.000136365	8.67776e-05	0	0	0	0	0	0	0	0.000198349	0	0	0	0	0	0	0	0
ASV643	0.0019463	MAST-12; MAST-12B; MAST-12B; MAST-12B; MAST-12B; phytoplankton_environmental		0	0.000173555	0	0	0.000644633	0	0	0	0	0	0	0	0	0	0	0	0	0	0	0.000359507	3.71904e-05	0.000557856	0	0	0	0	0	0	0	0	0	0	0	0	0	0	0	0	0	0	0	0	0	0	0	0
ASV644	0.00111571	MAST-12; MAST-12B; MAST-12B; MAST-12B; MAST-12B; phytoplankton_environmental		0	0.000148762	0	0	0.000247936	0	0	0	0	9.91744e-05	0	0	0	0	0	2.47936e-05	0.00027273	0	0	0	0	0	0	0	0.000247936	0	0	0	7.43808e-05	0	0	0	0	0	0	0	0	0	0	0	0	0	0	0	0	0
ASV645	0.000173555	MAST-12; MAST-12B; MAST-12B; MAST-12B; MAST-12B; phytoplankton_environmental		0	0	0	0	0	0	0	0	0	0	0	0	0	0	0	0	9.91744e-05	0	0	0	0	0	0	0	0	0	0	0	0	0	0	0	0	0	0	0	0	0	0	0	0	4.95872e-05	0	0	0	0
ASV646	0.000123968	MAST-12; MAST-12B; MAST-12B; MAST-12B; MAST-12B		0	0	0	0	0	0	0	0	0	0	0	0	0	0	0	0	0	0	0	0	0	0	0	0	0	0	0	0	0	0	0	0	0	0	2.47936e-05	0	0	0	0	0	4.95872e-05	0	0	0	0	2.47936e-05
ASV647	0.0030868	MAST-12; MAST-12A; MAST-12A; MAST-12A; MAST-12A; uncultured_stramenopile		0	0	0	0	0	0	0	0	0	0	0.000148762	0	0	0	0	0	0	0	0	0	0	0	0.00106612	0	0	0	0.000520665	0	0	0	0.000173555	0	0	0	0	0.00034711	0	0	0	0.000123968	0	0	0	0	0.000396697	0
ASV648	0.00208266	MAST-12; MAST-12A; MAST-12A; MAST-12A; MAST-12A; uncultured_stramenopile		0	0	0	0	0	0	0	0	0	0	0	0	0	0	0	0	0	0	0	0	0.000111571	0.00189671	0	0	0	0	0	0	0	0	0	0	0	0	0	0	0	0	0	0	0	0	0	0	0	0
ASV649	0.00141323	MAST-12; MAST-12A; MAST-12A; MAST-12A; MAST-12A; uncultured_stramenopile		0	0	0	0	0	0	0	0	0	0	0	0	0	0	0	0.000111571	0	0	0	0	0.000161158	0	0	0	0	0.000545459	0	0	0	0.000235539	0	0	0	0	0.000198349	0	0	0	0	0	0	0	0	0	0	0
ASV650	0.000334714	MAST-12; MAST-12A; MAST-12A; MAST-12A; MAST-12A; uncultured_stramenopile		0	0	0.000198349	0	0	0	0.000123968	0	0	0	0	0	0	0	0	0	0	0	0	0	0	0	0	0	0	0	0	0	0	0	0	0	0	0	0	0	0	0	0	0	0	0	0	0	0	0
ASV651	0.000409094	MAST-12; MAST-12A; MAST-12A; MAST-12A; MAST-12A; uncultured_stramenopile		0	0	0	0	0	0	0	0	0	0.000148762	0	0	0	0	0	0	0	0	0	0	0	0	0	0	0	0	0	0	0	0	0	8.67776e-05	0	0.000123968	0	0	0	0	4.95872e-05	0	0	0	0	0	0	0
ASV652	0.000285126	MAST-12; MAST-12A; MAST-12A; MAST-12A; MAST-12A; uncultured_stramenopile		0	0	0	0	0	0	0	0	0	0	0	0	0	0	0	0	0	7.43808e-05	0	0	0	0	0	0	0	0	0	0	0	0	0	0	0	0	0	0	0	0	0	0	0	8.67776e-05	0	0	0	0
ASV653	0.007748	MAST-12; MAST-12A; MAST-12A; MAST-12A; MAST-12A; uncultured_marine		0	0.000322317	0	0	0.000173555	0.000123968	0.000111571	0	9.91744e-05	0.00030992	0	0	0	6.1984e-05	0.000223142	9.91744e-05	0.000433888	0.000446285	1.23968e-05	0	0.000173555	0	0	0	0.000185952	0.000198349	0	0	0.0011529	0.000644633	0	0	0	0.00092976	0.000247936	0	0	0.000495872	0	0	0	0.000223142	0.000223142	7.43808e-05	0	0
ASV654	0.00427689	MAST-12; MAST-12A; MAST-12A; MAST-12A; MAST-12A; uncultured_marine		0	6.1984e-05	0.000173555	0	0.000681824	2.47936e-05	0.000123968	0	0.000198349	7.43808e-05	0	0	0	7.43808e-05	8.67776e-05	0.000111571	0.000904966	0.000520665	0	0	0	0	0	0	3.71904e-05	0	0	0	0.000297523	0.000123968	0	0	0	0.000136365	0	0	0	0.000409094	0	0	0	0.000136365	0	0	0	0
ASV655	0.00158679	MAST-12; MAST-12A; MAST-12A; MAST-12A; MAST-12A; uncultured_marine		0	0	0	0	0	0	0	0	0	0	0	0.000136365	0	0	0	0	0	0	0.000161158	0.000285126	0	0.000979347	0	0	0	0	0	0	0	0	0	0	0	0	0	0	0	0	0	0	0	0	0	0	0	0
ASV656	0.000681824	MAST-12; MAST-12A; MAST-12A; MAST-12A; MAST-12A; uncultured_marine		0	0	0	0	0	0	0	0.000471078	0	0	0	0	0.000210746	0	0	0	0	0	0	0	0	0	0	0	0	0	0	0	0	0	0	0	0	0	0	0	0	0	0	0	0	0	0	0	0	0
ASV657	0.000260333	MAST-12; MAST-12A; MAST-12A; MAST-12A; MAST-12A; uncultured_marine		0	0	0	0	0	0	0	0	0	0	0	0	0	0	0	0	0.000123968	9.91744e-05	0	0	0	0	0	0	0	0	0	0	0	0	0	0	0	0	0	0	0	0	0	0	0	3.71904e-05	0	0	0	0
ASV658	0.000123968	MAST-12; MAST-12A; MAST-12A; MAST-12A; MAST-12A; uncultured_marine		0	0	0	0	0	0	0	0	0	0	0	0	0	0	0	0	0	0	0	6.1984e-05	0	6.1984e-05	0	0	0	0	0	0	0	0	0	0	0	0	0	0	0	0	0	0	0	0	0	0	0	0
ASV659	0.3078	MAST-12; MAST-12A; MAST-12A; MAST-12A; MAST-12A; uncultured_eukaryote		0.000632237	0.000223142	0.0496616	0.00030992	0.000396697	0.000458681	0.06186	0.00123968	0.000471078	0.000830585	0.00911165	0.000247936	0.000148762	0.000223142	0.000545459	0.162621	0.00061984	0.00065703	0.000334714	0.000595046	0.000235539	0.000334714	0.000359507	0.000173555	0.000508269	0.00034711	0.000396697	0.000223142	0.000607443	0.000471078	0.000433888	0.000371904	0	0.000508269	0.000458681	0.000297523	0.000111571	0	0	0.000136365	0.00106612	0	0	0.00795874	0.00034711	0
ASV660	0.313589	MAST-12; MAST-12A; MAST-12A; MAST-12A; MAST-12A; uncultured_eukaryote		0.000359507	0.000371904	0.155567	0.00489673	0.000421491	0.000582649	0.0530087	0.00101654	0.000433888	0.000681824	0.00640914	0.000582649	0.000607443	0.000185952	0.000520665	0.00829346	0.000743808	0.000570253	0.000297523	0.000595046	0.000185952	0.000421491	0.000508269	0.000260333	0.000384301	0.00034711	0.000384301	0.000173555	0.000557856	0.000508269	0.000520665	0.000223142	0.000148762	0.000446285	0.000495872	0.000285126	0.000198349	0.000371904	0.000384301	0.00257853	0.000384301	0.000136365	0.000446285	0.0301118	0.0352813	0.000185952
ASV661	0.000198349	MAST-12; MAST-12A; MAST-12A; MAST-12A; MAST-12A; uncultured_eukaryote		0	0	0	0	0	0	0	0	0	0	0	0	0	0	0	0	0	0	0	0	0	0	0	0	0	0	0	0	0	0	0	0	0	0	0	0	0	0	0	0	0	0	8.67776e-05	0	0	0
ASV662	0.000681824	MAST-12; MAST-12; MAST-12; MAST-12; MAST-12		0	0	0	0	0	0	0	0	0	0	0	0	0	0	0	0	0	0	0	0	0	0	0	0	0	0	0	0	0	0	0	0	0	0	0	0	0	6.1984e-05	0	0	0	0	4.95872e-05	0	0	0
ASV663	0.000111571	MAST-12; MAST-12; MAST-12; MAST-12; MAST-12		0	0	0	0	0	0	0	0	0	0	0	0	0	0	0	0	0	0	0	0	0	0	0	0	0	0	0	0	0	0	0	0	0	0	0	0	7.43808e-05	0	0	0	0	0	0	0	0	3.71904e-05
ASV664	0.006186	MAST-12		0	0	0.000260333	0	0	0.00136365	0.000260333	0	0	0.000855379	8.67776e-05	0	0	0.000297523	0.000359507	0.000334714	7.43808e-05	0.000396697	0	0	0	0	0	0	0	0	0	0	2.47936e-05	0	0	0	0	0.000123968	0	0	0	0	4.95872e-05	0	0.000148762	0	0.00120249	0.000123968	0	0
ASV665	0.00229341	MAST-12		0	4.95872e-05	0	0	8.67776e-05	0	0	0	0	0	0	0	0	0	0	0	0	0	0	7.43808e-05	0	0	0	0	0	0	0	0	0	0	0	0	0	0	0.000111571	0	0	0	0	0	0	0	0	0	0	0
ASV666	0.000322317	MAST-11; MAST-11; MAST-11; MAST-11; MAST-11		0	0	0	0	0	0	0	0	0	0	0	0	0	0	0	0	0	0	0	0	0	0	0	0	0	0	0	0	0	0	0	0	0	0	0	0	0	0	0	0	0	0	0	0	0	0
ASV667	0.127526	MAST-1; MAST-1C; MAST-1C; MAST-1C; MAST-1C; uncultured_stramenopile		0.0054298	9.91744e-05	0.00549178	0.00177274	0.000123968	0.000545459	0.00261572	0.00110331	0.00027273	0.000694221	0.0181861	0.000322317	6.1984e-05	0	0	0.0027149	0	0.000570253	0.000334714	0.000595046	0.000322317	0.00030992	0.000706617	0.000123968	0.000285126	0.000508269	0.000904966	0.00401656	0.00034711	0.000421491	0.00126447	0.00954553	0	0	0	0.00120249	0.00509508	0	0.000768601	0.00571492	0.00215704	0	0.000359507	0.0107728	0.00767362	0.000917363
ASV668	0.0559467	MAST-1; MAST-1C; MAST-1C; MAST-1C; MAST-1C; uncultured_stramenopile		0	0	0	0	0	0	0.000793395	0	0	0	0.00343391	0	0	0.000409094	0.000595046	0.000719014	0.00675625	0.000719014	0	0	0	0	0	0	0	0	0	0.000545459	0	0	0	0.00151241	0	0.000830585	0.0011653	0	0.000818189	0.00600005	0	0.000942157	0	0.0113555	0.00120249	0.000793395	0.00101654	0
ASV669	0.00526864	MAST-1; MAST-1C; MAST-1C; MAST-1C; MAST-1C; uncultured_stramenopile		0	0	0	0	0	0	0	0	0	0	0	0	0	0	0	0	0	0	0	0.000545459	0	0	0	0	0	0	0	0	0	0	0	0	0	0	0.000359507	0	0	0	0	0	0	0	0.00293804	0	0	0
ASV670	0.00518186	MAST-1; MAST-1C; MAST-1C; MAST-1C; MAST-1C; uncultured_stramenopile		0	0	0	0	0	0	0	0	0	0	0	0	0	0	0	0	0	0.00167357	0	0	0	0	0	0	0	0	0	0	0	0	0	0	0	0	0.000223142	0	0	0.000433888	0	0	0	0.000173555	0.000669427	0	0	0
ASV671	0.0061736	MAST-1; MAST-1A; MAST-1A; MAST-1A; MAST-1A		0	0	0.000148762	0	0	0	0.00030992	0	0	0	0.00433888	0	0	0	0	0	0	3.71904e-05	7.43808e-05	0	6.1984e-05	0	0	0	0	0	7.43808e-05	0	6.1984e-05	2.47936e-05	0	0	0	0	3.71904e-05	6.1984e-05	0	0	0	0.000421491	0	0	0	0	0.000384301	0
ASV672	0.00027273	Lophotrochozoa; Lophotrochozoa; Lophotrochozoa; Lophotrochozoa; Lophotrochozoa; Carinoma_tremaphoros		0	0	0	0	0	0	0	0	0	0	0	0	0	0	0	0	0	0	0	8.67776e-05	0	0	0	0	0	0	0	0	0	0	0	0	0	0	0	0	0	0	0	0	0	0	0	0	0	0
ASV673	0.0034835	Lophophorata; Phoroniformea; Phoroniformea; Phoroniformea; Phoroniformea		0	0	0	0	0	0	0	0	0	0	0	0	0	0	0	0	0	0	0	0	0	0	0	0	0	0	0	0	0	0	0	0	0	0	0	0	0	0	0	0	0	0	0	0	0	0
ASV674	0.0031116	LKM15; LKM15; LKM15; LKM15; LKM15; Lamproderma_sp.		0	0	0	0	0	0	0	0	0	0	0	0	0	0	0	0	0	0	0	0	0	0	0	0	0	0	0	0	0	0	0	0	0	0	0	0	0	0	0	0	0	0	0	0	0	0
ASV675	0.000483475	LKM15; LKM15; LKM15; LKM15; LKM15		0	0	0	0	0	0	0	0	0	0	0	0	0	0	0	0	0	0	0	0	0	0	0	0	0	0	0	0	0	0	0	0	0	0	0	0	0	8.67776e-05	8.67776e-05	4.95872e-05	3.71904e-05	0	6.1984e-05	0	0	7.43808e-05
ASV676	0.000396697	LKM15; LKM15; LKM15; LKM15; LKM15		0.00030992	0	0	0	0	0	0	0	0	0	0	0	0	0	0	0	0	0	0	0	0	0	0	0	0	0	0	0	0	0	0	0	0	0	0	0	0	0	0	0	0	0	0	0	0	0
ASV677	0.00027273	LKM15; LKM15; LKM15; LKM15; LKM15		0	0	0	0	0	0	0	0	0	0	0	0	0	0	0	0	0	0	0	0	0	0	0	0	0	0	0	0	0	0	0	0	0	0	0	0	0	0	0	0	0	0	0	0	0	0
ASV678	0.00120249	Labyrinthulomycetes; uncultured; uncultured; uncultured; uncultured; uncultured_stramenopile		0	0.000123968	0	0	0.000359507	0	0	0	0	1.23968e-05	0	0	0	0	0	0	0.000123968	0	0	0	0	0	0	0	0.000148762	7.43808e-05	0	0	9.91744e-05	8.67776e-05	3.71904e-05	0	0	2.47936e-05	0	0	0	3.71904e-05	0	0	0	0	0	0	0	0
ASV679	0.000867776	Labyrinthulomycetes; uncultured; uncultured; uncultured; uncultured; uncultured_eukaryote		0	0	0	0	0	0	0	0	0	0	0	0	0	0	2.47936e-05	0	0	0	0	0	0	0	0	0	0	0	0	0	0	0	0	0	0	0	0	0	0	0	0	0	0	0.000334714	0.000198349	0	0	0
ASV680	0.00352069	Labyrinthulomycetes; uncultured; uncultured; uncultured; uncultured; Oblongichytrium_sp.		0	0	0	0	0	0	0	0	0	0	0	0	0	0	0	0	0	0	0	0	0	0	0	0	0	0	0	0	0	0	0	0	0	0	0	0	0	0	0	0	0	0	0	0	0	0
ASV681	0.00870255	Labyrinthulomycetes; uncultured; uncultured; uncultured; uncultured		0	0	6.1984e-05	0	3.71904e-05	0.000123968	0	0	0	0.000458681	0	4.95872e-05	0	0.000247936	0.00034711	0	0.00239258	0.000644633	0	0	0	3.71904e-05	4.95872e-05	0	9.91744e-05	4.95872e-05	0	0	0.00104133	0.000433888	3.71904e-05	0	0	0.0015496	6.1984e-05	0	0	0.000223142	0	0	0	0.000123968	0.000260333	0	0	0
ASV682	0.000805792	Labyrinthulomycetes; uncultured; uncultured; uncultured; uncultured		0	0	0	0	0	0	0	0	0	0	0	0	0	0	0	0	0	0.000136365	0	0	4.95872e-05	0	0	0	0	3.71904e-05	0	0	0	0	0	0	0	0	4.95872e-05	0	0	0	0	0	0	0	0	0	0	0
ASV683	0.000136365	Labyrinthulomycetes; uncultured; uncultured; uncultured; uncultured		0	0	0	0	0	0	0	0	0	0	0	0	0	0	0	0	0	0	0	0	0	0	0	0	0	0	0	0	0	9.91744e-05	0	0	0	0	0	0	0	0	0	0	0	0	0	0	0	0
ASV684	0.128133	Labyrinthulomycetes; Labyrinthulomycetes; Labyrinthulomycetes; Thraustochytriaceae; uncultured; uncultured_labyrinthulid		0	0.0149753	6.1984e-05	0	0.0349962	0.00213225	0.000148762	0	0.00942157	0.000880173	0.000161158	0.000123968	4.95872e-05	0.000371904	0.000991744	0	0.00209506	0.00257853	0.000173555	0.000123968	0.000148762	0.000198349	0	0.000111571	0.0015496	0.00135125	0	0	0.00189671	0.00130166	4.95872e-05	0	0	0.00499591	0.00236779	8.67776e-05	0.000235539	0.00229341	0.00435128	0	6.1984e-05	0.00307441	0.00913644	0	4.95872e-05	0
ASV685	0.0299383	Labyrinthulomycetes; Labyrinthulomycetes; Labyrinthulomycetes; Thraustochytriaceae; uncultured; uncultured_labyrinthulid		0	0.00768601	0	0	0.00438847	0	0	0	0.00109092	0.000111571	0	0.000334714	0	4.95872e-05	9.91744e-05	0	0.000161158	8.67776e-05	0.000185952	0.00121489	0.000136365	0.0011529	1.23968e-05	0.000297523	6.1984e-05	0.000297523	0	2.47936e-05	7.43808e-05	0.000260333	3.71904e-05	0	6.1984e-05	0.000161158	0.000185952	2.47936e-05	7.43808e-05	0	0.000148762	0	0	0	0	0	0	0
ASV686	0.0217564	Labyrinthulomycetes; Labyrinthulomycetes; Labyrinthulomycetes; Thraustochytriaceae; uncultured; uncultured_labyrinthulid		0.000371904	0.000185952	0	0	0.000198349	0	0.000805792	0	0	0	0.000719014	0.000185952	0	0	0	0	0.000185952	0	0.000260333	0	6.1984e-05	0	0.000148762	0.00148762	0	0	0.000632237	0.00300002	0	0	0.000148762	0.0011777	0	0	0.000247936	0.000818189	0.00092976	0	0	0.000483475	0	0	0	7.43808e-05	0.000892569	0
ASV687	0.0167605	Labyrinthulomycetes; Labyrinthulomycetes; Labyrinthulomycetes; Thraustochytriaceae; uncultured; uncultured_labyrinthulid		0.000557856	0	0.000161158	0	0.000136365	0.000235539	0.000545459	0	0.000136365	0	0.000371904	0	0	0	0	0	0	0	0	0	0	0	0	0	0	0	0	0.00027273	0	0	0	0.000830585	0	0	0.00410334	0	0.000694221	0	0.00199588	0	0	0	0.00226861	0.000210746	0	0
ASV688	0.0105993	Labyrinthulomycetes; Labyrinthulomycetes; Labyrinthulomycetes; Thraustochytriaceae; uncultured; uncultured_labyrinthulid		0	0	0	0	0	0.000322317	0	0	0	0	0	0	0	0	0	0	0	0	0	0	0	0	0	0	0	0.000508269	0	0.00034711	0	0.000148762	0	0	0	0	0.000446285	0	0	0	0	0	0	0	0	0	0	0
ASV689	0.00613641	Labyrinthulomycetes; Labyrinthulomycetes; Labyrinthulomycetes; Thraustochytriaceae; uncultured; uncultured_labyrinthulid		0	0	0	0	0	0	0.00104133	0	0	0	0.00034711	0	0	0	0	0	0	0	0	0	0	0	0	0	0	0	0	0	0	0	0	0	0	0	0	0	0.00209506	0	0	9.91744e-05	0.000433888	0	0.000334714	0.000508269	0	0.000235539
ASV690	0.00298763	Labyrinthulomycetes; Labyrinthulomycetes; Labyrinthulomycetes; Thraustochytriaceae; uncultured; uncultured_labyrinthulid		0	0	0	0	0	0	0	0	0.000223142	0	0	0	0	0	0	0	0	0	0	3.71904e-05	0	0	0	0	0	0	0	0	0	0	0	0	0	0	0	0	0	0	0	0	0	0	0	0	0	0
ASV691	0.00202068	Labyrinthulomycetes; Labyrinthulomycetes; Labyrinthulomycetes; Thraustochytriaceae; uncultured; uncultured_labyrinthulid		0	3.71904e-05	0	0	8.67776e-05	0	0	0	0.000471078	2.47936e-05	0	0	0	8.67776e-05	0.00030992	0	0.00100414	0	0	0	0	0	0	0	0	0	0	0	0	0	0	0	0	0	0	0	0	0	0	0	0	0	0	0	0	0
ASV692	0.00137604	Labyrinthulomycetes; Labyrinthulomycetes; Labyrinthulomycetes; Thraustochytriaceae; uncultured; uncultured_labyrinthulid		0	0	0	0	0	0	0	0	0	0	0	0	0	0	0	0.000433888	0	0	0	0	0	0	0	0	0	0	0	0	0	0	0	0	0	0	0	0	0.000632237	0	0	0	0	0	0	0	0	0
ASV693	0.00131406	Labyrinthulomycetes; Labyrinthulomycetes; Labyrinthulomycetes; Thraustochytriaceae; uncultured; uncultured_labyrinthulid		0	0	0	0	0	0	0	0	0	0	0	0	0	0	0	0	0	0	0	0	0	0	0	0	0	0	0	0	0	0	0	0	0	0	0.000409094	0	0	0	0.000285126	0	0	0	0.000322317	0	0	0
ASV694	0.000904966	Labyrinthulomycetes; Labyrinthulomycetes; Labyrinthulomycetes; Thraustochytriaceae; uncultured; uncultured_labyrinthulid		0	0	0	0	0	0	0.000223142	0	0	0	0	0	0	0	0	0	0	0	0	0	0	0	0	0	0	0	0	0	0	0	0	0	0	0	0	0	0.000433888	0	0	0	0	0	0	0	0	0
ASV695	0.000644633	Labyrinthulomycetes; Labyrinthulomycetes; Labyrinthulomycetes; Thraustochytriaceae; uncultured; uncultured_labyrinthulid		0	0	0	0	0	0	0	0	0	0	0	0	0	0	0	0	0	0	0	0	0	0	0	0	0	0	0	0	0	0	0	0	0	0	0	0	0	0	0	0	0	0	0	0	0	0
ASV696	0.00027273	Labyrinthulomycetes; Labyrinthulomycetes; Labyrinthulomycetes; Thraustochytriaceae; uncultured; uncultured_labyrinthulid		0	0	0	0	0	0	0	0	0	0	0	0	0	0	0	0	0	0	0	0	0	0	0	0	0	0	0	0	0	0	0	0	0	0.000173555	0	0	0	0	0	0	0	0	0	0	0	0
ASV697	0.000247936	Labyrinthulomycetes; Labyrinthulomycetes; Labyrinthulomycetes; Thraustochytriaceae; uncultured; uncultured_labyrinthulid		0	0	0	0	0	0	0	0	0	0	0	6.1984e-05	0	0	0	0	0	0	0	0	0	0	0	0	0	0	0	0	0	0	0	0	0	0	0	0	0	0	0	0	0	0	0	0	0	0
ASV698	0.000545459	Labyrinthulomycetes; Labyrinthulomycetes; Labyrinthulomycetes; Thraustochytriaceae; uncultured; uncultured_eukaryote		0	0	0	0	0	0	0	0	0	0	0	0	0	0	0	0	0	0	0	0	0	0	0	0	0	0	0	0	0	0	0	0	0	0	0	0	0	0	0	0	0	0	0	0	0	0
ASV699	0.000706617	Labyrinthulomycetes; Labyrinthulomycetes; Labyrinthulomycetes; Thraustochytriaceae; uncultured; Thraustochytrium_sp.		0	0	0	0	0	0	0	0	0.000359507	0	0	0	0	0	0	0	0	0	0	0	0	0	0	0	0	0	0	0	0	0	0	0	0	0	0	0	0	0	0	0	0	0	0	0	0	0
ASV700	0.000359507	Labyrinthulomycetes; Labyrinthulomycetes; Labyrinthulomycetes; Thraustochytriaceae; Thraustochytrium; labyrinthulid_quahog		0	0	0	0	0	0	0	0	0	9.91744e-05	0	0	0	0.000136365	0.000123968	0	0	0	0	0	0	0	0	0	0	0	0	0	0	0	0	0	0	0	0	0	0	0	0	0	0	0	0	0	0	0
ASV701	7.43808e-05	Labyrinthulomycetes; Labyrinthulomycetes; Labyrinthulomycetes; Thraustochytriaceae; Labyrinthuloides		0	0	0	0	0	0	0	0	0	0	0	0	0	0	0	0	0	0	2.47936e-05	0	0	4.95872e-05	0	0	0	0	0	0	0	0	0	0	0	0	0	0	0	0	0	0	0	0	0	0	0	0
ASV702	0.0027273	Labyrinthulomycetes; Labyrinthulomycetes; Labyrinthulomycetes; Thraustochytriaceae; Aplanochytrium; Aplanochytrium_stocchinoi		0	0	0	0	0	0	0	0	0	0	0	0	0	0	0	0	0	0	0	0	0	0	0	0	0	0	0	7.43808e-05	0	0	0	0	0	0	0.00265291	0	0	0	0	0	0	0	0	0	0	0
ASV703	0.00342152	Labyrinthulomycetes; Labyrinthulomycetes; Labyrinthulomycetes; Thraustochytriaceae; Aplanochytrium; Aplanochytrium_sp.		0	0.00132646	0	0	0.000409094	0	0	0	0	0	0	0	0	0	0	0	0	0	0	0	0	0	0	0	0.000384301	0	0	0	0.000247936	0	0	0	0	0.000285126	0	0	0	0.00030992	0	0	0	0	0	0	0	0
ASV704	0.000706617	Labyrinthulomycetes; Labyrinthulomycetes; Labyrinthulomycetes; Thraustochytriaceae; Aplanochytrium; Aplanochytrium_sp.		0	0.000371904	0	0	0	0	0	0	0	0	0	0	0	0	0	0	0	0	0	0	0	0	0	0	0	0	0	0	0	0	0	0	0	0	0	0	0	0	0	0	0	0.000334714	0	0	0	0
ASV705	0.0153844	Labyrinthulomycetes; Labyrinthulomycetes; Labyrinthulomycetes; Thraustochytriaceae; Aplanochytrium		0	0	0.000123968	0	0	0.000904966	0.000161158	0	0.000334714	0.000991744	0.000111571	0	0	9.91744e-05	0.00027273	0.00379342	0.00335953	0.000223142	0.000111571	0.000123968	0	0	0	0	0	0.000285126	0	0	0	0	0	0	0	0	0.000210746	0	0	0.000495872	0	0	3.71904e-05	0	0	0	0	0
ASV706	0.0715171	Labyrinthulomycetes; Labyrinthulomycetes; Labyrinthulomycetes; Labyrinthulomycetes; Labyrinthulomycetes; Oblongichytrium_sp.		0	0	0.000123968	0	8.67776e-05	0.000632237	0.00246696	0	0	0.000235539	0.00378102	0.000458681	0	9.91744e-05	0.000173555	0.000421491	0.000223142	0.000223142	0.000161158	0.000235539	0.000111571	0	0.000793395	0.000694221	0.000185952	0.000855379	0.00214465	0.00374383	0	0.000508269	0.00216944	0.00375623	3.71904e-05	0.000161158	0.00148762	0.00257853	0.00184712	0	0.00198349	0.00223142	0.000384301	0	0.000830585	0.00127687	0.00250415	0.000210746
ASV707	0.00923561	Labyrinthulomycetes; Labyrinthulomycetes; Labyrinthulomycetes; Labyrinthulomycetes; Labyrinthulomycetes; Oblongichytrium_sp.		0	0.000148762	0	0	0.000533062	0.000545459	0	0	0.000198349	0.000235539	0	0	0	0.000123968	0.000148762	0	0.000533062	0.000297523	0	0.00027273	8.67776e-05	0	0	0	8.67776e-05	0.000570253	0	0	0.000793395	0.000533062	0	0	0	0.000805792	0.00061984	0	0	0.000123968	0.000756205	0	0	0	0.00034711	0	0	0
ASV708	0.000768601	Labyrinthulomycetes; Labyrinthulomycetes; Labyrinthulomycetes; Labyrinthulomycetes; Labyrinthulomycetes; Oblongichytrium_sp.		0	0	0	0	0	0	0	0	0	0	0	0	0	0	0	0	0.000607443	0.000161158	0	0	0	0	0	0	0	0	0	0	0	0	0	0	0	0	0	0	0	0	0	0	0	0	0	0	0	0
ASV709	0.000495872	Labyrinthulomycetes; Labyrinthulomycetes; Labyrinthulomycetes; Labyrinthulaceae; Labyrinthula; uncultured_labyrinthulid		0	0	0	0	0	0	0	0	0	0	0	0	0	0	0	0	0	0	0	0	0	0	0	0	0	0	0	0	0	0	0	0	0	0	0	0	0	0	0	0	0	0	0	0	0	0
ASV710	0.000111571	Labyrinthulomycetes; Labyrinthulomycetes; Labyrinthulomycetes; Amphitraemidae; Amphitraemidae; uncultured_eukaryote		0	0	0	0	0	0	0	0	0	0	0	0	0	0	0	0	0	0	0	0	0	0	0	0	0	0	0	0	0	0	0	0	0	0	0	0	0	0	0	0	0	0	0	0	0	0
ASV711	0.000111571	Labyrinthulomycetes; Labyrinthulomycetes; Labyrinthulomycetes; Amphitraemidae; Amphitraemidae; uncultured_Closterium		0	0	0	0	0	0	0	0	0	0	0	0	0	0	0	0	0	0	0	0	0	0	0	0	0	0	0	0	0	0	0	0	0	0	0	0	0	0	0	0	0	0	0	0	0	0
ASV712	9.91744e-05	Labyrinthulomycetes; Labyrinthulomycetes; Labyrinthulomycetes; Amphitraemidae; Amphitraemidae		0	0	0	0	0	0	0	0	0	0	0	0	0	0	0	0	0	0	0	0	0	0	0	0	0	0	0	0	0	0	0	0	0	0	0	0	0	0	0	0	0	0	0	0	0	0
ASV713	0.00148762	Labyrinthulomycetes		0	0	0	0	0	0	0	0	0	0	0	0	0	0	0	0	0	0	0	0	0	0	0	0	0	0	0	0	0	0	0	0	0	0	0	0	0	0	0	0	0	0	0	0	0	0
ASV714	0.000297523	Labyrinthulomycetes		0	0	0	0	0	0	0	0	0	0	0	0	0	0	0	0	0	0	0	0	0	0	0	0	0	0	0	0	0	0	0	0	0	0	0	0	0	0	0	0	0	0	0	0	0	0
ASV715	0.00280168	Kathablepharidae; Kathablepharidae; Kathablepharidae; Kathablepharidae; Leucocryptos; uncultured_eukaryote		0	0	0	0	0	0	0	0	0	0	0	0	0	0	0	0	0	0	0	0	0	0	0	0	0	0	0	0	0	0	0	0	0	0	0	0	0	0	0	0	0	0	0.000384301	0	0	0
ASV716	0.497508	Kathablepharidae; Kathablepharidae; Kathablepharidae; Kathablepharidae; Leucocryptos		0.000173555	0.0116034	0.000185952	9.91744e-05	0.00807031	0.00120249	0.000334714	8.67776e-05	0.00789676	0.00488434	0.000892569	0.00125208	0.000136365	0.001562	0.00414053	6.1984e-05	0.0294796	0.00204547	0.000719014	0.0241242	0.005405	0.00255374	0.00184712	0.00114051	0.0168472	0.0153224	0.00214465	0.00629757	0.0201696	0.0130414	0.00264052	0.00702898	0.000235539	0.0237027	0.0136613	0.00207027	0.00359507	0.0161406	0.0101654	0.00184712	0.00313639	0.0101654	0.0151489	0.00030992	0.00199588	0.00136365
ASV717	0.00914884	Kathablepharidae; Kathablepharidae; Kathablepharidae; Kathablepharidae; Leucocryptos		0	0	0	0	0	0	0	0	0	0.000942157	0	0	0	0	0	0	0	0	0	0.00130166	0	0	0	0	0	0	0	0	0	0	0	0	0	0	0	0	0	0	0	0	0	0	0	0	0	0
ASV718	0.000297523	Kathablepharidae; Kathablepharidae; Kathablepharidae; Kathablepharidae; Leucocryptos		0	0	0	0	0	0	0	0	0	0	0	0	0	0	0	0	0	0	0	0	0	0	0	0	0	0	0	0	0	0	0	0	0	0	0	0	0	0	0	0	0	0	0	0	0.000148762	0
ASV719	0.0610542	Kathablepharidae; Kathablepharidae; Kathablepharidae; Kathablepharidae; Kathablepharidae; uncultured_eukaryote		0	0.00508269	4.95872e-05	0	0.00288845	0.00030992	0	0	0.000731411	0.00107852	0.000260333	0.000136365	4.95872e-05	0.000334714	0.000495872	0	0.00252895	0.000371904	0.000148762	0.00265291	0.00092976	8.67776e-05	8.67776e-05	0.000148762	0.00334714	0.00234299	0.000198349	0.000384301	0.00322317	0.00207027	9.91744e-05	0.000421491	6.1984e-05	0.00307441	0.00199588	0.000111571	0.000842982	0.000818189	0.00123968	9.91744e-05	0.00110331	0.000557856	0.00126447	3.71904e-05	0.000210746	0.000384301
ASV720	0.1366	Kathablepharidae; Kathablepharidae; Kathablepharidae; Kathablepharidae; Katablepharis; uncultured_eukaryote		0.00731411	0.000508269	0.000793395	0.000359507	0.000495872	0.000409094	0.000855379	0.000632237	0.000433888	0.000607443	0.00228101	0.0030992	0.000223142	0.000173555	0.00034711	0.00061984	0.000756205	0.00027273	0.00179754	0.00254134	0.000458681	0.000421491	0.00866536	0.000557856	0.00296283	0.000979347	0.0103141	0.00835544	0.00123968	0.00120249	0.018496	0.00607443	0.000161158	0.000706617	0.0011529	0.00712816	0.00140084	0.00027273	0	0.00375623	0.000371904	0	0.00104133	0.00161158	0.00173555	0.00128927
ASV721	0.0335953	Kathablepharidae; Kathablepharidae; Kathablepharidae; Kathablepharidae; Katablepharis; uncultured_eukaryote		0.00100414	0	0	0	0	0	0	0	0	0	0	0	0	0	0	0	0	0	0.000805792	0	0	0	0.00607443	0	0	0	0.00417772	0	0	0	0.00301242	0	0	0	0	0.00183473	0	0	0	0.000545459	0	0	0	0	0.00264052	0
ASV722	0.0245705	Kathablepharidae; Kathablepharidae; Kathablepharidae; Kathablepharidae; Katablepharis; uncultured_eukaryote		0	0.00205787	0	0	0.000446285	9.91744e-05	0	0	0	0	0.000123968	9.91744e-05	0	0	0	0	0	0	0.000148762	0.00686783	0.000520665	0.00447524	0.000247936	0	0.00538021	0.000235539	0.000161158	0	0.000842982	0.000371904	0.000285126	0	0	0.000185952	0	0.000161158	0	0	0	0	0	0	0	9.91744e-05	0	0
ASV723	0.00877693	Kathablepharidae; Kathablepharidae; Kathablepharidae; Kathablepharidae; Katablepharis; uncultured_eukaryote		0	0	0	0	0	0	0	0	0	0.00114051	0	0	0	0.000297523	0.000533062	0	0.000917363	0.000644633	0	0	0	0	0	0	0	0	0	0	0	0	0	0	0	0	0	0	0	0.000198349	0.000173555	0	0	0.000446285	0.00030992	0	0	0
ASV724	0.000359507	Kathablepharidae; Kathablepharidae; Kathablepharidae; Kathablepharidae; Katablepharis; uncultured_eukaryote		0	0	0	0	0	0	0	0	0	8.67776e-05	0	0	0	0	0	0	3.71904e-05	0	0	0	0	0	0	0	0	0	0	0	0	0	0	0	0	0	0	0	0	8.67776e-05	0	0	0	0.000148762	0	0	0	0
ASV725	0.00343391	Kathablepharidae; Kathablepharidae; Kathablepharidae; Kathablepharidae; Hatena; Hatena_arenicola		0	0	0	0	3.71904e-05	0	0	0	0	0	0	0	0	0	0	0	0	0	0	0.000371904	0	0.000334714	0	0	0.00105373	6.1984e-05	0	0	0.000917363	0.000421491	0	0	0	4.95872e-05	0	0	0	0	0	0	0	0	0	0	0	0
ASV726	0.000471078	Incertae_Sedis; Incertae_Sedis; Incertae_Sedis; Incertae_Sedis; Telonema; uncultured_Telonemida		0	0	0	0	0	0	0	0	0	0	0	0	0	0	0	0	0	0	0	0	0	0	0	0	0	0	0	0	0	0	0	0	0	0	0	0	0	0.000111571	0	0	0	0.000173555	0	0	0	0
ASV727	0.231101	Incertae_Sedis; Incertae_Sedis; Incertae_Sedis; Incertae_Sedis; Telonema; uncultured_marine		0.00339672	0.000322317	0.000161158	8.67776e-05	0.00027273	0.000384301	0	0	0.000471078	0.000371904	0	0.000446285	0.000111571	0.000235539	0.000446285	0	0.00104133	0	0.00820668	0	0.000210746	0.000136365	0.0223886	0.00027273	0.000533062	0.000247936	0.049426	0.000210746	0.000483475	0.000409094	0.0259093	0	4.95872e-05	0.000458681	0.000371904	0.00800833	0	0	0	0	0	0	0	0.000756205	0.000235539	0
ASV728	0.00688022	Incertae_Sedis; Incertae_Sedis; Incertae_Sedis; Incertae_Sedis; Telonema; uncultured_marine		1.23968e-05	0	0	0	0	0	0.000223142	0	0	0	0.000433888	0	0	0	0	0.000198349	0	0.000632237	0	0.000260333	0	0	0	0	0	0	0.000173555	0	0	0	0.00027273	0.000533062	0	0	0	0.000247936	0.000173555	0	0	0.000247936	0	0	0	1.23968e-05	0	0
ASV729	0.000669427	Incertae_Sedis; Incertae_Sedis; Incertae_Sedis; Incertae_Sedis; Telonema; uncultured_marine		0	0	0	0	0	0	0	0	0	0	0	0	0	0	0	0	0	0	0	0	0	0	0.000247936	0	0	0	0.000235539	0	0	0	0.000185952	0	0	0	0	0	0	0	0	0	0	0	0	0	0	0
ASV730	0.011467	Incertae_Sedis; Incertae_Sedis; Incertae_Sedis; Incertae_Sedis; Telonema; uncultured_eukaryote		0	0	0	0	0	3.71904e-05	0	0	0	0	0	0	0	0.000148762	0.000123968	0	0	0.00731411	0	4.95872e-05	0	0	0	2.47936e-05	0	0	0	0	0	0	0	0	0	0	8.67776e-05	3.71904e-05	0	0	0	0	0	0	0.00102893	0	0	0
ASV731	0.00176035	Incertae_Sedis; Incertae_Sedis; Incertae_Sedis; Incertae_Sedis; Telonema; uncultured_eukaryote		0	0	0	0	0	0	0	0	0	0	0	0	0	0	0	0	0	0	0	0	0	0	0	0	0	0	0	0	0	0	0	0	0	0	0.000644633	0	0.000210746	0	0	0	0.000433888	0	0.000198349	0	0	9.91744e-05
ASV732	0.00107852	Incertae_Sedis; Incertae_Sedis; Incertae_Sedis; Incertae_Sedis; Telonema; uncultured_eukaryote		0	0	0	0	0	0	0	0	0	0	0	0	0	0	0	0	0	0	0	0	0	0	0	0	0	0	0	0	0	0	0	0	0	0	0	0	0	0	0	0	0	0.000285126	0	0	0.000136365	0
ASV733	0.0251655	Incertae_Sedis; Incertae_Sedis; Incertae_Sedis; Incertae_Sedis; Telonema; Telonema_subtile		0.00110331	0	0	0	0	0	0.000607443	0	0	0	0.00110331	0	0	0	0	0	0	0.000917363	0	9.91744e-05	0	0	0	0	0	0	0.000768601	0	0	0	0.000830585	0.00306201	0	0	0	0.00110331	0.000198349	0.00030992	0	0	0.000669427	0	0.000161158	0.00137604	0	0
ASV734	0.00513227	Incertae_Sedis; Incertae_Sedis; Incertae_Sedis; Incertae_Sedis; Telonema; Telonema_subtile		2.47936e-05	0	0.000148762	0	0	0	0	0	0	0	0	0	0	0	0	0	0.000409094	0	0.000285126	0	0	0	0.000632237	0	0	0	0.000123968	0	0	0	4.95872e-05	0	0	0	0	0.000123968	0	0	0	0	0	0	0	0	0.000111571	0
ASV735	0.000867776	Incertae_Sedis; Incertae_Sedis; Incertae_Sedis; Incertae_Sedis; Telonema; Telonema_subtile		0	0	0	0	0	0	0	0	0	0	0	0	0	0	0	0	0	0	0	0	0	0	0	0	0	0	0	0	0	0	0	0	0	0	0	0	0	0	0	0	0.000533062	0	0	0	0	0.000334714
ASV736	0.0261324	Incertae_Sedis; Incertae_Sedis; Incertae_Sedis; Incertae_Sedis; Telonema		0	0.000247936	0	0	0.000185952	0	0	0	0.00131406	0.000322317	0	0.000111571	0	8.67776e-05	0.000161158	0	0.0148762	0.000458681	0.000161158	0	0	7.43808e-05	0	0	0.00109092	0.000123968	0.000173555	0.000123968	0.000842982	0.000694221	0.000210746	0.000111571	4.95872e-05	0.000285126	0	8.67776e-05	0	0.000892569	0	0	0	0.000731411	0	0	0	0
ASV737	0.00396697	Incertae_Sedis; Incertae_Sedis; Incertae_Sedis; Incertae_Sedis; Telonema		0	0	0	0	0	0	0	0	0.000285126	0	0	0	0	0	0.000111571	0	0.00261572	9.91744e-05	6.1984e-05	0	0	0	0	0	0	0	0	0	0	0	0	0	0	0	0	3.71904e-05	0	0.000235539	0	0	0	0.000123968	0	0	0	0
ASV738	0.000954553	Incertae_Sedis; Incertae_Sedis; Incertae_Sedis; Incertae_Sedis; Telonema		0	0	0	0	0	0	0	0	0	0	0	0	0	0	0	0	0	0	0	0	0	0	0.000384301	0	0	0	0.000570253	0	0	0	0	0	0	0	0	0	0	0	0	0	0	0	0	0	0	0
ASV739	0.000334714	Incertae_Sedis; Incertae_Sedis; Incertae_Sedis; Incertae_Sedis; Telonema		0	0	0	0	0	0	0	0	0	0	0	0	0	0	0	0	0	0	0	0	0	0	0	0	0	0	0	0	0	0	0	0	0	0	0	0	0	0	0	0	0	0	0	0	0	0
ASV740	0.000185952	Incertae_Sedis; Incertae_Sedis; Incertae_Sedis; Incertae_Sedis; Telonema		0	0	0	0	0	0	0	0	0	0	0	0	0	0	0	0	0	0	0	0	0	0	0	0	0	0	0	0	0	0	0	0	0	0	0	0	0	8.67776e-05	0	0	0	0	0	0	0	0
ASV741	0.000297523	Incertae_Sedis; Incertae_Sedis; Incertae_Sedis; Incertae_Sedis; Pirsonia; Pirsonia_verrucosa		0	0	0	0	0	0	0	0	0	0	0	0	0	0	0	0	1.23968e-05	0	0	0	0	0	0	0	0	0	0	0	0	0	0	0	0	0	0	0	0	0	0	0	0	0	0	0	0	0
ASV742	0.114261	Incertae_Sedis; Incertae_Sedis; Incertae_Sedis; Incertae_Sedis; Pirsonia		0.00383061	0	0.016872	0	0.000123968	0.000359507	0.0355788	0.00109092	0.000235539	0.000495872	0.0158431	0.000173555	0	7.43808e-05	0.000148762	0.0077356	0.000173555	0.000545459	0.000210746	0.000595046	0.000210746	0.000371904	0.00176035	0.000260333	0.000235539	0.000297523	0.0023182	0	0.000285126	0.000384301	0.00296283	0.000148762	0	0.000185952	0.00061984	0.00092976	0	0	0	0.000235539	0	0	0	0.00288845	0	0
ASV743	0.112402	Incertae_Sedis; Incertae_Sedis; Incertae_Sedis; Incertae_Sedis; Pirsonia		0.0184588	0.00102893	0.0023058	0	0.000471078	0.00027273	0.00405375	0	0.00030992	0.00219423	0.0092852	0.000433888	0	0.000892569	0.000731411	0.000161158	0.00373144	0.00488434	0.000359507	0.000780998	0.00027273	0.000198349	0.00435128	0.000198349	0.000595046	0.00119009	0.0050455	0.000173555	0.000409094	0.000632237	0.00399177	0.000595046	0	0.000731411	0.0038678	0.00244217	0.000198349	0.000260333	0.000297523	0.00238018	0.000458681	0.00030992	0.000780998	0.0196985	0.00092976	0.000148762
ASV744	0.0340912	Incertae_Sedis; Incertae_Sedis; Incertae_Sedis; Incertae_Sedis; Pirsonia		0	0	0	0	0	0	0	0	0	0.000384301	0	0	0	0.000223142	0.000260333	0	0	0.00027273	0	0	0	0	0	0	0	0	0	0	0	4.95872e-05	0	0	0	0	0.00065703	0	0	0.000247936	0.0019339	0	0	0.000136365	0.021025	0	0.000161158	0
ASV745	0.0255994	Incertae_Sedis; Incertae_Sedis; Incertae_Sedis; Incertae_Sedis; Pirsonia		0	0	0	0	0	0	0	0	0	0	0	0	0	0	0	0	0	0	0	0	0.000495872	0	0	0	0	0.00208266	0	0	0	0.00256614	0	0	0	0	0	0	0.000285126	0	0	0	0	0	0	0	0	0
ASV746	0.0089009	Incertae_Sedis; Incertae_Sedis; Incertae_Sedis; Incertae_Sedis; Pirsonia		0	0	0.000607443	0	0	0	0.000607443	0	0	0	0.00332234	0	0	0	0	0	0	0	0	0	0	0	0.000198349	0	0	0	9.91744e-05	0	0	0	0.000148762	0	0	0	0	0	0	0	0	0	0	0	0	8.67776e-05	0	0
ASV747	0.00819428	Incertae_Sedis; Incertae_Sedis; Incertae_Sedis; Incertae_Sedis; Pirsonia		0.000867776	0	9.91744e-05	0	0	0	0	0	0	0	0.000161158	0	0	0	0	0	0	0	0	0	0	0	0.00111571	0	0	0	0.00151241	0	0	0	0.0011777	0	0	0	0	0.000892569	0	0	0	0.000123968	0	0	0	0.00204547	0	0
ASV748	0.00882652	Incertae_Sedis; Incertae_Sedis; Incertae_Sedis; Incertae_Sedis; Pirsonia		0	0.00106612	0	0	0	0	0	0	0	0	0	0	0	0	0	0	0	0	0	0.00353309	0	0	0	0	0.00275209	0	0	0	0	0	0	0	0	0.000607443	0	0	0	0	0	0	0	0	0	0	0	0
ASV749	0.005405	Incertae_Sedis; Incertae_Sedis; Incertae_Sedis; Incertae_Sedis; Pirsonia		0	0	0	0	0	0	0.000173555	0	0	2.47936e-05	0.001562	0	0	7.43808e-05	9.91744e-05	0	0	9.91744e-05	0	0	0	0	0.000198349	0	0	0	0	0	0	0	0.000185952	0	0	0	0	0.000161158	0	0	0	0.00101654	6.1984e-05	0	0	0.000111571	0.000904966	0
ASV750	0.00533062	Incertae_Sedis; Incertae_Sedis; Incertae_Sedis; Incertae_Sedis; Pirsonia		0	0	0	0	0	0	0	0	0	0.0027273	0	0	0	0.000508269	0.000483475	0	0	0.000446285	0	0	0	0	0	0	0	0	0	0	0	0	0	0	0	0	0	0	0	0.000607443	0	0	0	0.000223142	0	0	0	0
ASV751	0.00327275	Incertae_Sedis; Incertae_Sedis; Incertae_Sedis; Incertae_Sedis; Pirsonia		0	0.000458681	0	0	0	0	0	0	0	0	0	0	0	0	0	0	0	0	0	0.000570253	0.000185952	0.00120249	0	0	0	0.000297523	0	0	0	0.000198349	0	0	0	0	0	0	0	0	0	0	0	0	0	0	0	0
ASV752	0.00239258	Incertae_Sedis; Incertae_Sedis; Incertae_Sedis; Incertae_Sedis; Pirsonia		0	0	0.000719014	0	0	0	0.00167357	0	0	0	0	0	0	0	0	0	0	0	0	0	0	0	0	0	0	0	0	0	0	0	0	0	0	0	0	0	0	0	0	0	0	0	0	0	0	0
ASV753	0.00140084	Incertae_Sedis; Incertae_Sedis; Incertae_Sedis; Incertae_Sedis; Pirsonia		0	0.000136365	0	0	3.71904e-05	6.1984e-05	0	0	0	0	0	0	0	0	0	0	0	0	0	0.000136365	0	0	0	0	8.67776e-05	6.1984e-05	0	0	0.000173555	0.000148762	0	0	3.71904e-05	0	0	0	0	0	0	0	0	0	0	0	0	0
ASV754	0.0011529	Incertae_Sedis; Incertae_Sedis; Incertae_Sedis; Incertae_Sedis; Pirsonia		0	0	0	0	0	0	0	0	0	0	0.000681824	0	0	0	0	0	0	0	0	0	0	0	0	0	0	0	0	0	0	0	0	0	0	0	0	0	0	0	0	0	0	0	0	0	0	0
ASV755	0.00112811	Incertae_Sedis; Incertae_Sedis; Incertae_Sedis; Incertae_Sedis; Pirsonia		0	0	0	0	0	0	0	0	0	0	0	0	0	0	0	0	0	0	0	0.000979347	0	0.000148762	0	0	0	0	0	0	0	0	0	0	0	0	0	0	0	0	0	0	0	0	0	0	0	0
ASV756	0.000867776	Incertae_Sedis; Incertae_Sedis; Incertae_Sedis; Incertae_Sedis; Pirsonia		0	0	0	0	0	0	0	0	0	0	0	0	0	0	0	0	0	0	0	0	0	0	0	0	0	0	0	0	0	0	0	0	0	0	0	0	0.000148762	0	0	0	0.00027273	0	0	0	0	6.1984e-05
ASV757	0.000223142	Incertae_Sedis; Incertae_Sedis; Incertae_Sedis; Incertae_Sedis; Pirsonia		0	0	0	0	0	0	0	0	0	0	0	0	0	0	0	0	0	0	0	0	0	0	0	0	0	0	0	0	0	0	0	0	0	3.71904e-05	0	0	0	0	0	0	0	0	0	0	0	0
ASV758	0.000322317	Incertae_Sedis; Incertae_Sedis; Incertae_Sedis; Incertae_Sedis; Ischnamoeba; uncultured_Lobosea		0	0	0	0	0	0	0	0	0	0	0	0	0	0	0	0	0	0	0	0	0	0	0	0	0	0	0	0	0	0	0	0	0	0	0	0	0	4.95872e-05	3.71904e-05	0	0	0	0	0	0	0
ASV759	0.000223142	Incertae_Sedis; Incertae_Sedis; Incertae_Sedis; Incertae_Sedis; Ischnamoeba; uncultured_Lobosea		0	0	0	0	0	0	0	0	0	0	0	0	0	0	0	0	0	0	0	0	0	0	0	0	0	0	0	0	0	0	0	0	0	0	0	0	6.1984e-05	0	0	0	0	3.71904e-05	0	0	0	0
ASV760	0.0042397	Hyphochytriomycetes; Hyphochytriomycetes; Hyphochytriales; Hyphochytriales; Hyphochytrium; Hyphochytrium_catenoides		0	0	0	0	0	0	0	0	0	0	0	0	0	0	0	0	0	0	0	0	0	0	0	0	0	0	0	0	0	0	0	0	0	0	0	0	0.000359507	0.000756205	0.000508269	0.000384301	0.000322317	0.000409094	0.000471078	0	0.00030992	0.000235539
ASV761	0.000198349	Hyphochytriomycetes; Hyphochytriomycetes; Hyphochytriales; Hyphochytriales; Hyphochytriales; uncultured_eukaryote		0	0	0	0	0	0	0	0	0	0	0	0	0	0	0	0	0	0	0	0	0	0	0	0	0	0	0	0	0	0	0	0	0	0	0	0	0	0	0	0	0	0	0	0	0	0
ASV762	6.1984e-05	Holozoa; Ichthyosporea; Rhinosporideacae; Rhinosporideacae; Rhinosporideacae; uncultured_eukaryote		0	0	0	0	0	0	0	0	0	0	0	0	0	0	0	0	0	0	0	0	0	0	0	0	0	0	0	0	0	0	0	0	0	0	0	0	0	0	0	0	0	0	0	0	0	0
ASV763	0.000706617	Holozoa; Ichthyosporea; Pseudoperkinsidae; Pseudoperkinsidae; Pseudoperkinsidae; uncultured_eukaryote		0	0	0	0	0	0	0	0	0	0	0	0	0	0	0	0	0	0	0	0	0	0	0	0	0	0	0	0	0	0	0	0	0	0	0	0	0	8.67776e-05	0	0	0	0	6.1984e-05	0	7.43808e-05	0
ASV764	0.000409094	Holozoa; Ichthyosporea; Pseudoperkinsidae; Pseudoperkinsidae; Pseudoperkinsidae; Sphaeroforma_tapetis		0	0	0	0	0	0	0	0	0	0	0	0	0	0	0	0	0	0	0	0	0	0	0	0	0	0	0	0	0	0	0	0	0	0	0	0	0	0	0	0	0	0	0	0	0	0
ASV765	0.000582649	Holozoa; Ichthyosporea; Pseudoperkinsidae; Pseudoperkinsidae; Pseudoperkinsidae; Creolimax_fragrantissima		0	0	0	0	0	0	0	0	0	0	0	0	0	0	0	0	0	0	0	0	0	0	2.47936e-05	0	0	0	0	0	0	0	0	0	0	0	0	0	0	0	0	0	0	0	0	0.000533062	0	0
ASV766	0.000334714	Holozoa; Ichthyosporea; Pseudoperkinsidae; Pseudoperkinsidae; LKM51; uncultured_Ichthyophonida		0	0	0	0	0	0	0	0	0	0	0	0	0	0	0	0	0	0	0	0	0	0	0	0	0	0	0	0	0	0	0	0	0	0	0	0	0	0	0	0	0	0	0	0	0	0
ASV767	0.000396697	Holozoa; Ichthyosporea; Pseudoperkinsidae; Pseudoperkinsidae; Anurofeca; uncultured_eukaryote		0	0	0	0	0	0	0	0	0	0	0	0	0	0	0	0	0	0	0	0	0	0	0	0	0	0	0	0	0	0	0	0	0	0	0	0	0	0	0	0	0	0	0	0	0	0
ASV768	0.145799	Holozoa; Ichthyosporea; Pseudoperkinsidae; Pseudoperkinsidae		0	2.47936e-05	1.23968e-05	0	0	1.23968e-05	0	0	0	0	0	0	0	6.1984e-05	0	0	0.00229341	0	3.71904e-05	0	0	0	0	8.67776e-05	0	3.71904e-05	0	2.47936e-05	0	4.95872e-05	0	0	0	4.95872e-05	0	0	0	0.000359507	2.47936e-05	0	0	0.000892569	6.1984e-05	0	0	0
ASV769	0.000570253	Holozoa; Ichthyosporea; Abeoformidae; Abeoformidae; Pirum; uncultured_eukaryote		0	0	0	0	0	0	0	0	0	3.71904e-05	0	0	0	0	4.95872e-05	0	0.000173555	3.71904e-05	0	0	0	0	0	0	0	0	0	0	0	0	0	0	0	0	0	0	0	9.91744e-05	0	0	0	0	3.71904e-05	0	0	0
ASV770	0.000409094	Holozoa; Ichthyosporea; Abeoformidae; Abeoformidae; Pirum; Pirum_gemmata		8.67776e-05	0	0	0	0	0	4.95872e-05	0	0	0	0	0	0	0	0	0	0	0	0	0	0	0	0	0	0	0	0	0	0	0	0	0	0	0	0	0	0	0	0	0	0	0	0	3.71904e-05	0	0
ASV771	0.000260333	Holozoa; Ichthyosporea; Abeoformidae; Abeoformidae; Pirum		0	0	0	0	0	0	0	0	0	0	0	0	0	0	0	0.000235539	0	0	0	0	0	0	0	0	2.47936e-05	0	0	0	0	0	0	0	0	0	0	0	0	0	0	0	0	0	0	0	0	0
ASV772	0.0352317	Holozoa; Ichthyosporea; Abeoformidae; Abeoformidae; Marine_Ichthyosporeans_1; uncultured_eukaryote		0	0.00780998	0	0	0.0148142	0	4.95872e-05	0	0.000247936	0	8.67776e-05	0.000371904	0	0	0	0	0	0	0.000260333	0.000793395	0.000247936	0.001562	9.91744e-05	0.000173555	0	0	9.91744e-05	0.000136365	0.000297523	0.000421491	0.000123968	8.67776e-05	0	0	0.000260333	8.67776e-05	0	0	0	0	0	0	0	0	0	0
ASV773	0.020777	Holozoa; Ichthyosporea; Abeoformidae; Abeoformidae; Marine_Ichthyosporeans_1; uncultured_eukaryote		0	0	0	0	0	0.000421491	0	0	0	0	0	0	0.000123968	0	0.000210746	0	0.000297523	0	0	0	0	0	0	0	0	0.000384301	0	0	0	0.000706617	0	0	0	0.00034711	0	0	0	0.000136365	6.1984e-05	0	0	0.000148762	0.000433888	0	0	0
ASV774	0.0177522	Holozoa; Ichthyosporea; Abeoformidae; Abeoformidae; Marine_Ichthyosporeans_1; uncultured_eukaryote		0	0	0	0	0	0	0	0	0	0	0	0	0	0	0	0	4.95872e-05	0	0	0	0	0	0	0	0	0	0	0	0	0	0	0	0	0	0	0	0	0.000322317	0	0	0	0.000371904	0	0	0	0
ASV775	0.00229341	Holozoa; Ichthyosporea; Abeoformidae; Abeoformidae; Marine_Ichthyosporeans_1; uncultured_eukaryote		0	0	0	0.000855379	0	0	0	0	0	0	0	0	0	0	0	0.00143803	0	0	0	0	0	0	0	0	0	0	0	0	0	0	0	0	0	0	0	0	0	0	0	0	0	0	0	0	0	0
ASV776	0.00161158	Holozoa; Ichthyosporea; Abeoformidae; Abeoformidae; Marine_Ichthyosporeans_1; uncultured_eukaryote		0	0	0	0	0	0	0	0	0	0	0	0	8.67776e-05	0	0	0	0	0	0	0	0	0	0	0	0	0	0	0	0	0	0	0	0	0	0	0	0	0.000123968	0	0	0	0	0	0	0	0
ASV777	0.000904966	Holozoa; Ichthyosporea; Abeoformidae; Abeoformidae; Marine_Ichthyosporeans_1; uncultured_eukaryote		0	0	0	0	0	0	0	0	0	0	0	0.000483475	0	0	0	0.000421491	0	0	0	0	0	0	0	0	0	0	0	0	0	0	0	0	0	0	0	0	0	0	0	0	0	0	0	0	0	0
ASV778	0.00138844	Holozoa; Ichthyosporea; Abeoformidae; Abeoformidae; Abeoformidae; uncultured_eukaryote		0	0	0	0	7.43808e-05	0	0	0	0.000235539	2.47936e-05	0	0	0	0	0.000148762	0	0.000904966	0	0	0	0	0	0	0	0	0	0	0	0	0	0	0	0	0	0	0	0	0	0	0	0	0	0	0	0	0
ASV779	0.0196613	Holozoa; Filasterea; Ministeriida; Capsasporidae; Marine_Group; uncultured_eukaryote		0	0	0.000111571	0	8.67776e-05	0	0.00123968	0	0.000210746	0	0.0144175	0	3.71904e-05	0	0	0	0	0	0	0.000148762	0	9.91744e-05	6.1984e-05	0.000396697	0	0	0.000136365	0	0.000161158	0	6.1984e-05	0.000384301	9.91744e-05	0	0	0	0.0011653	0	0	0	6.1984e-05	0	0	0.000607443	0	0
ASV780	0.00471078	Holozoa; Filasterea; Ministeriida; Capsasporidae; Marine_Group; uncultured_eukaryote		0	0	0	0	0	0.000136365	0	0	0	0.00027273	0	0.000210746	0	0.000161158	0.000148762	0	0.000148762	0.00030992	0	0	0.000123968	0	0	0	0	0.000111571	0	0.000508269	0	0	0	0.000421491	0	0.000123968	0.000210746	0	0	3.71904e-05	9.91744e-05	0	0	8.67776e-05	0.000334714	0	0	0
ASV781	0.00158679	Holozoa; Filasterea; Ministeriida; Capsasporidae; Marine_Group; uncultured_eukaryote		0	0	0	0	0	0	0	0	0	0	0	0	0	0	0	0	0	0	0.00125208	0	0	0	0	0	0	0	0	0	0	0	0	0	0	0	0	0	0	0	0	0	0	0	0	0	0	0
ASV782	0.00254134	Holozoa; Choanoflagellida; Craspedida; Salpingoecidae; Salpingoecidae; Salpingoeca_kvevrii		0	0.000892569	1.23968e-05	0	0.000136365	0	0	0	0	0	0	0	0	0	0	0	0	0	0	0	0	8.67776e-05	0	0	0	4.95872e-05	0	0	0	0	0	0	0	0	0	0	0	0	0	0	0	0	0	0	0	0
ASV783	0.00644633	Holozoa; Choanoflagellida; Craspedida; Salpingoecidae; Salpingoecidae; Salpingoeca_helianthica		0	0	0	0	0	0	0	0	0	0	0	0	0	0	0	0	0	0	0	0	0	0	0	0	0	0	0	0	0	0	0	0	0	0	0	0	0	0	0	0	0	0	0	0	0	0
ASV784	0.00958272	Holozoa; Choanoflagellida; Craspedida; Salpingoecidae; Salpingoeca; Salpingoeca_urceolata		0	0.00135125	0	0	0.00731411	0	0	0	9.91744e-05	0	6.1984e-05	1.23968e-05	0	0	0	0	0	0	0	9.91744e-05	0	0	0	0	0	0	0	0	0	0	0	0	0	7.43808e-05	0	0	0	0	0	0	0	0	0	0	0	0
ASV785	0.000520665	Holozoa; Choanoflagellida; Craspedida; Salpingoecidae; Freshwater_Choanoflagellates_2; uncultured_freshwater		0	0.000198349	0	0	0	0	0	0	0	0	0	0	0	0	0	0	0	0	0	0	0	0	0	0	0	0	0	0	0	0	0	0	0	0	0	0	0	0	0	0	0	0	0	0	0	0
ASV786	0.000483475	Holozoa; Choanoflagellida; Craspedida; Craspedida; Craspedida; Salpingoeca_prava		0	0.000123968	0	0	0.000210746	0	0	0	0	0	0	0	9.91744e-05	0	0	0	4.95872e-05	0	0	0	0	0	0	0	0	0	0	0	0	0	0	0	0	0	0	0	0	0	0	0	0	0	0	0	0	0
ASV787	0.00259093	Holozoa; Choanoflagellida; Codosigidae; Codosigidae; Lagenoeca; uncultured_marine		0	0	0	0	0	0	0	0	0	0	0	0	0	0	0	0	6.1984e-05	0	0	0	0	0	0	0	0	0	0	0	0	0	0	0	0	0	0	0	0	0.000148762	0	0	0	0.000297523	0	0	0	0
ASV788	0.000247936	Holozoa; Choanoflagellida; Codosigidae; Codosigidae; Lagenoeca; uncultured_marine		0	0	0	0	0	0	0	0	7.43808e-05	0	0	0	0	0	0	0	0	0	0	0	0	0	0	0	0	0	0	0	0	0	0	0	0	0.000173555	0	0	0	0	0	0	0	0	0	0	0	0
ASV789	0.000595046	Holozoa; Choanoflagellida; Codosigidae; Codosigidae; Lagenoeca; uncultured_eukaryote		0	0	0	0	0	0	0	0	0	0	0	0	0	3.71904e-05	0	0	0	0	0	0	0	0	0	0	0	0	0	0	6.1984e-05	0	0	0	0	0	0.000111571	0	0	0	0	0	0	0	0	0	0	0
ASV790	0.00432648	Holozoa; Choanoflagellida; Codosigidae; Codosigidae; Lagenoeca		0	0	0	0	0	0	2.47936e-05	0	0	3.71904e-05	0	4.95872e-05	0	0	0	0	0	0	0	0	0	0	0	0.000297523	0	0	0	4.95872e-05	0	0	0	0.000681824	0	0	0	0	0.00240498	4.95872e-05	0	0	0.000458681	0	0	0	0	0.000223142
ASV791	0.000173555	Holozoa; Choanoflagellida; Codonosigidae; Codonosigidae; Monosiga		0	0	0	0	0	0	0	0	0	0	0	0	0	0	0	0	7.43808e-05	0	0	0	0	0	0	0	0	0	0	0	0	0	0	0	0	0	0	0	0	0	0	0	0	0	0	0	0	0
ASV792	0.00283887	Holozoa; Choanoflagellida; Clade_L; Clade_L; Clade_L; uncultured_freshwater		0.000334714	0	0	0	0	0	0	0	0	0	0.000495872	8.67776e-05	0	0	0	0	0	0	0	0	0	0	0	0	0	0	0	0	0	0	0	0	0	0	0	0	0	0	0	0	0	0	0	0	0	0
ASV793	0.00244217	Holozoa; Choanoflagellida; Clade_L; Clade_L; Clade_L; uncultured_freshwater		0	0	0	0	0	0	0	0	7.43808e-05	0.000136365	0	0	0	0	0	0	0	0	0.000210746	0	0.000334714	0	0	0	0	0.000247936	6.1984e-05	0	0	0.000235539	0	0	0	0	0.000173555	0	0	0	9.91744e-05	0	0	0	6.1984e-05	0	0	0
ASV794	0.000805792	Holozoa; Choanoflagellida; Clade_L; Clade_L; Clade_L; uncultured_freshwater		0	0	0	0	0	0	0	0	0	0	0	0	0	0	0	0	0	0	0	0	0	0	0	0	0	0	0	0	0	0	0	0	0	0	0	0	0.000768601	3.71904e-05	0	0	0	0	0	0	0	0
ASV795	0.000793395	Holozoa; Choanoflagellida; Clade_L; Clade_L; Clade_L; uncultured_freshwater		0	0	0	0	0	0.000136365	0	0	0	0	0	0	0	0	0	0	0	0	0	0	0.000235539	0	0	0	0	0	0	0	0	0	0	0	7.43808e-05	0	0	0	0	0	0	0	0	0	0	0	0	0
ASV796	0.000421491	Holozoa; Choanoflagellida; Clade_L; Clade_L; Clade_L; uncultured_freshwater		0	0	0	0	0	0	0	0	0	0	0	0	0	0	2.47936e-05	0	0	0	0	0	0	0	0	0	0	0	0	0	0	0	0	0	0	0	0	0	0	0	0	0	0	0	0	0	0	0
ASV797	0.000285126	Holozoa; Choanoflagellida; Clade_L; Clade_L; Clade_L; uncultured_freshwater		0	0	0	0	0	0	0	0	0	0	0	0	0	0	0	0	0	0.000223142	0	0	0	0	0	0	0	0	0	0	0	0	0	0	0	0	0	0	0	0	0	0	0	0	0	0	0	0
ASV798	0.0115414	Holozoa; Choanoflagellida; Acanthoecida; Stephanoecidae; Stephanoecidae		0	0.00376863	0	0	0.000533062	0.000260333	0	0	0.000285126	7.43808e-05	0	0	0	0	0.000148762	0	0.00392978	3.71904e-05	9.91744e-05	0	0	0	0	0	0.000421491	0	0	0	0.000210746	0.000123968	0	0	0	0.00027273	0	3.71904e-05	0	0.000235539	0	0	0	0.000334714	0	0	0	0
ASV799	0.000223142	Holozoa; Choanoflagellida; Acanthoecida; Stephanoecidae; Stephanoeca; uncultured_eukaryote		0	0	0	0	0	0	0	0	0	0	0	0	0	0	0	0	0	0	0	0	0	0	0	6.1984e-05	0	0	0	6.1984e-05	0	0	0	0	0	0	0	0	0	0	0	0	0	0	0	0	6.1984e-05	0
ASV800	0.00061984	Holozoa; Choanoflagellida; Acanthoecida; Stephanoecidae; Marine_Choanoflagellates_2; uncultured_marine		0	0	0	0	0	0	0	0	0	0	0	0	0	0	0	0	0	0	0	0	0	0	0	0	0	0	0	0	0	3.71904e-05	0	0	0	0	0	0	0	0	0.000161158	0	0	0	0	0	0	0
ASV801	0.000359507	Holozoa; Choanoflagellida; Acanthoecida; Stephanoecidae; Marine_Choanoflagellates_1; eukaryote_clone		0	0	0	0	0	0	0	0	0	0	0	0	0	0	0	0	0	0	0	0	0	0	0	0	0	0	0	0	0	0	0	0	0	0	0	0	0	0	0	0	0	0	0	0	0	0
ASV802	0.000161158	Holozoa; Choanoflagellida; Acanthoecida; Stephanoecidae; Marine_Choanoflagellates_1; eukaryote_clone		0	0	0	0	0	0	0	0	0	0	0	0	0	0	0	0	0	0	0	0	0	0	0	0	0	0	0	0	0	0	0	0	0	0	0	0	0	0	0	0	0	0	0	0	0	0
ASV803	0.00675625	Holozoa; Choanoflagellida; Acanthoecida; Stephanoecidae; Diaphanoeca; uncultured_marine		0	0.00119009	0	0	0.000582649	0.000185952	0	0	0.000111571	0	0	0	0	0	0	0	0.000570253	9.91744e-05	7.43808e-05	7.43808e-05	0	8.67776e-05	0	0	0.000719014	0.000198349	0	0	0.000471078	0.000223142	0	0	0	0.000557856	0.000235539	0	0	0.000123968	8.67776e-05	0	0	0.000161158	0	0	0	0
ASV804	0.00737609	Holozoa; Choanoflagellida; Acanthoecida; Stephanoecidae; Diaphanoeca; Diaphanoeca_grandis		0	0	0	0	0	0	0	0	0	0	0	0	0	0	0	0	0	0	0	0	0	0	0	0	0	0	0.00030992	0	0	0	0	0	0	0	0	0.00027273	0	0	0	0.00122728	0	0	0	0	0.00556616	0
ASV805	0.00706617	Holozoa; Choanoflagellida; Acanthoecida; Stephanoecidae; Diaphanoeca; Diaphanoeca_grandis		0	0	0	0	0	0	0	0	0	0	0	0	0	0	0	0	0	0	0	0	0	0	0.000247936	0	0	0	0	0	0	0	0.000334714	0	0	0	0	0	0.000111571	0	0	0.00125208	0	0	0	0	0.00488434	0
ASV806	0.00340912	Holozoa; Choanoflagellida; Acanthoecida; Stephanoecidae; Diaphanoeca; Diaphanoeca_grandis		0	0	0	0	0	0	0	0	0	0	0	0	0	0	0	0	0	0	0	0	0	0	0	0	0	0	0	0	0	0	0.000173555	0	0	0	0	0.000322317	0	0.000198349	0	0.000706617	0	0	0	0	0.00200828	0
ASV807	0.000533062	Holozoa; Choanoflagellida; Acanthoecida; Stephanoecidae; Diaphanoeca		0	0	0	0	0	0	0	0	0	0	0	0	0	0	0	0	0	0	0	0	0	0	0	0	0	0	0	0	0	0	0	0	0	0	0	0	0	0	0	0	0	0	0	0	0	0
ASV808	0.000433888	Holozoa; Choanoflagellida; Acanthoecida; Stephanoecidae; Calliacantha; Calliacantha_natans		0	0	0	0	0	0	0	0	0	0	0	0	0	0	0	0	0	0	0	0	0	0	0	0	0	0	0	0	0	0	0	0	0	0	0	0	0	0	0	0	0	0	0	0	0	4.95872e-05
ASV809	0.00759924	Holozoa; Choanoflagellida; Acanthoecida; Stephanoecidae; Bicosta; uncultured_marine		0	0	4.95872e-05	0	0	0	0.000384301	0	0	0	0.00694221	4.95872e-05	0	0	0	0	0	0	0	7.43808e-05	0	0	0	0	0	0	0	2.47936e-05	0	0	0	0	3.71904e-05	0	0	0	0	0	0	0	0	0	0	3.71904e-05	0	0
ASV810	0.00130166	Holozoa; Choanoflagellida; Acanthoecida; Stephanoecidae; Bicosta; Bicosta_minor		0	0	0	0	0	0	0	0	0	0	0.000471078	0	0	0	0	0.000371904	0	0	0	0	0	0	0	0	0	0	0	0	0	0	0	0	0	0	0	0	0	0	0	0	0	0	0	0	0.000148762	0
ASV811	0.000185952	Holozoa; Choanoflagellida; Acanthoecida; Stephanoecidae		0	0	0	0	0	3.71904e-05	0	0	0	3.71904e-05	0	0	0	0	0	0	0	0	0	0	0	0	0	0	4.95872e-05	0	0	0	0	0	0	0	0	0	0	0	0	0	0	0	0	0	4.95872e-05	0	0	0
ASV812	0.00105373	Holozoa; Choanoflagellida; Acanthoecida; Acanthoecidae; Pleurasiga; Pleurasiga_minima		0	0	0	0	0	0	0	0	0	0	0.000471078	0	0	0	0	0.000185952	0	0	0	0	0	0	0	0	0	0	0	0	0	0	0	0	0	0	0	0	3.71904e-05	0	0	0	0	0	0	0	0.000359507	0
ASV813	0.00065703	Holozoa; Choanoflagellida; Acanthoecida; Acanthoecidae; FV23-1A4; uncultured_marine		0	0	0	0	0	0	0	0	0	0	0.000111571	0	0	0	0	0	0	0	0.000111571	8.67776e-05	0.000123968	0	0	6.1984e-05	0	0	0	0	0	0	0	0	0	0	0	0	0	0	0	0	0	0	0	8.67776e-05	0	0
ASV814	0.0015496	Holozoa; Choanoflagellida; Acanthoecida; Acanthoecidae; Acanthoecidae; uncultured_marine		0	0.000371904	0	0	0.000533062	0	0	0	0	0	0	0	0	0	2.47936e-05	0	0.000161158	0	0	0	0	0	0	0	0.000148762	0	0	0	0.000148762	0	0	0	0	2.47936e-05	0	0	0	0	0	0	0	0	0	0	0	0
ASV815	0.000855379	Holozoa; Choanoflagellida; Acanthoecida; Acanthoecidae; Acanthoecidae; uncultured_marine		0	0	0	0	0	0	0	0	0.000136365	0	0	0	0	4.95872e-05	0	0	0.000322317	0	0	0	0	0	0	0	0	6.1984e-05	0	0	0	0	0	0	0	0.000247936	0	0	0	0	0	0	0	0	0	0	0	0
ASV816	0.000297523	Holozoa; Choanoflagellida; Acanthoecida; Acanthoecidae; Acanthoecidae; uncultured_marine		0	0	0	0	0	0	0	0	0	0	0	0	0	0	7.43808e-05	0	0.000223142	0	0	0	0	0	0	0	0	0	0	0	0	0	0	0	0	0	0	0	0	0	0	0	0	0	0	0	0	0
ASV817	0.000136365	Holozoa; Choanoflagellida; Acanthoecida; Acanthoecidae; Acanthoecidae; uncultured_marine		0	4.95872e-05	0	0	0	0	0	0	0	0	0	0	0	0	0	0	0	0	0	0	0	0	0	0	0	0	0	0	0	0	0	0	0	8.67776e-05	0	0	0	0	0	0	0	0	0	0	0	0
ASV818	0.00027273	Holozoa; Choanoflagellida; Acanthoecida; Acanthoecidae; Acanthoecidae; Acanthoeca_sp.		0	0	0	0	0	0	0	0	0	0	0	0	0	0	0	0	0	0	0	0	0	0	0	0	0	0	0	0	0	0	0	0	0	0	0	0	0	0	0	0	0	0	9.91744e-05	0	0	0
ASV819	0.00277688	Holozoa; Choanoflagellida; Acanthoecida; Acanthoecidae; Acanthoecidae		0	0.000533062	0	0	0.000247936	0	3.71904e-05	0	4.95872e-05	0.000148762	0	0	0	0.000123968	0.000111571	0	0.000471078	0.000210746	0	0	0	0	0	0	7.43808e-05	0	0	0	7.43808e-05	6.1984e-05	0	0	0	0.000148762	0	0	0	8.67776e-05	0	0	0	0	0	0	0	0
ASV820	0.000681824	Holozoa; Choanoflagellida; Acanthoecida; Acanthoecidae; Acanthoecidae		0	0.000297523	0	0	0	0	0	0	0	0	0	0	0	0	0	0	0	0	0	7.43808e-05	0	0	0	0	9.91744e-05	0	0	0	0	0	0	0	0	0	0.000161158	0	0	0	0	0	0	0	0	0	0	0
ASV821	0.000471078	Holozoa; Choanoflagellida; Acanthoecida; Acanthoecidae; Acanthoecidae		0	0	0	0	0	0	0	0	0	0	0	0	0	0	0	0	3.71904e-05	0	0	0	0	0	0	0	0	0	0	0	0	0	0	0	0	0	0	0	0	7.43808e-05	0	0	0	8.67776e-05	0	0	0	0
ASV822	0.000867776	Holozoa; Choanoflagellida; Acanthoecida; Acanthoecidae		0	4.95872e-05	0	0	0	9.91744e-05	0	0	0	0	0	0	0	0	0	0	0.000223142	0	0	0	0	0	0	0	0.000111571	0	0	0	0.000235539	0	0	0	0	0.000148762	0	0	0	0	0	0	0	0	0	0	0	0
ASV823	0.00131406	Holozoa; Choanoflagellida; Acanthoecida		0	0	0	0	0	0	0	0	0	0	0	0	0	0	0	0	0	0	0	0	0	0	0	0	0	0	0	0	0	0	0	0	0	0	0	0	0	0.000247936	0	0	0	0.000471078	0	0	0	0
ASV824	0.00102893	Holozoa; Choanoflagellida; Acanthoecida		0	0	0	0	0	0	0	0	0	0	0	9.91744e-05	0	0	0	0	0	0	0	0	0	0	0	0.000111571	0	0	0	0.000148762	0	0	0	0.000409094	0	0	0	0	0.000173555	0	0	0	0	0	0	0	0	0
ASV825	0.000433888	Holozoa; Choanoflagellida; Acanthoecida		0	0	0	0	0	0	0	0	0	0	0	0	0	0	0	0	0	0	0	0	0	0	0	0	0	0	0	0	0	0	0	0	0	0	0	0	0	0	0	0	0	7.43808e-05	0	0	0	0
ASV826	0.000198349	Holozoa; Choanoflagellida; Acanthoecida		0	0	0	0	0	0	0	0	0	0	0	0	0	0	0	0	0	0	0	0	0	1.23968e-05	0	0	2.47936e-05	0	0	0	0	0	0	0	0	0.000161158	0	0	0	0	0	0	0	0	0	0	0	0
ASV827	0.00411574	Holozoa; Choanoflagellida		0	0.000223142	2.47936e-05	0	0.000545459	0	0	0	0.000185952	0	2.47936e-05	0	0	3.71904e-05	0.000136365	0	0.00242977	0	0	0	0	7.43808e-05	0	0	0.000210746	0	0	0	0.000136365	4.95872e-05	0	0	0	3.71904e-05	0	0	0	0	0	0	0	0	0	0	0	0
ASV828	0.000793395	Holozoa; Choanoflagellida		0	0.000111571	0	0	9.91744e-05	0	0	0	6.1984e-05	0	0	0	0	0	0	0	4.95872e-05	0	0	0	0	0	0	0	0	0	0	0	0	0	0	0	0	7.43808e-05	0	0	0	0	0	0	0	0	0	0	0	0
ASV829	0.000706617	Holozoa; Choanoflagellida		0	0.000136365	0	0	0.000136365	0	0	0	0	0	0	0	0	0	0	0	0	0	0	0	0	0	0	0	0	0	0	0	0	0	0	0	0	0	0	0	0	0	0	0	0	0	0	0	0	0
ASV830	0.000719014	Holozoa; Choanoflagellida		0	9.91744e-05	0	0	0	0	0	0	0	0	0	0	0	0	0	0	0	0	0	0	3.71904e-05	0	0	0	0	4.95872e-05	0	0	7.43808e-05	0	0	0	0	0.000123968	4.95872e-05	0	0	0	0	0	0	0	0	0	0	0
ASV831	0.000669427	Holozoa; Choanoflagellida		0	0	0	0	0	0	0	0	0	0	0	0	0	0	7.43808e-05	0	0.000595046	0	0	0	0	0	0	0	0	0	0	0	0	0	0	0	0	0	0	0	0	0	0	0	0	0	0	0	0	0
ASV832	0.000210746	Holozoa; Choanoflagellida		0	0	0	0	6.1984e-05	0	0	0	0	0	0	0	0	0	0	0	8.67776e-05	0	0	0	0	0	0	0	0	0	0	0	0	0	0	0	0	0	0	0	0	0	0	0	0	0	0	0	0	0
ASV833	0.00456202	Haptophyta; Haptophyta; Haptophyta; Haptophyta; Haptophyta		0	0	0	0	0	0	0	0	0	0	0.000669427	0	0	0	0	8.67776e-05	0	0	0	0	0	0	0	0	0	0	0	0	0	0	0	0	0	0	0	0	0	0	0	0	0.00195869	0	0	0	0	0.00184712
ASV834	0.000111571	Gracilipodida; Gracilipodida; Gracilipodida; Gracilipodida; Gracilipodida; metagenome		0	0	0	0	0	0	0	0	0	0	0	0	0	0	0	0	0	0	0	0	0	0	0	0	0	0	0	0	0	0	0	0	0	0	0	0	0	4.95872e-05	0	0	0	0	0	0	0	0
ASV835	0.000384301	Florideophycidae; Nemaliophycidae; Nemaliophycidae; Nemaliophycidae; Thorea; Thorea_sp.		0	0	0	0	0	0	0	0	0	0	0	0	0	0	0	0	0	0	0	0	0	0	0	0	0	0	0	0	0	0	0	0	0	0	0	8.67776e-05	0	4.95872e-05	7.43808e-05	0	0	0	6.1984e-05	0	0	6.1984e-05
ASV836	0.234237	Dinoflagellata; Incertae_Sedis; Incertae_Sedis; Incertae_Sedis; Haplozoon; uncultured_eukaryote		0	3.71904e-05	4.95872e-05	0	2.47936e-05	0	0.0121613	0.016091	0.000123968	0	0.0118637	0	0	0	0	0.0081323	0	0	0	0.000185952	0	2.47936e-05	4.95872e-05	0	6.1984e-05	0	0.000223142	0	0.000136365	0	0.000123968	0.000260333	0	4.95872e-05	0	0.000297523	0.00954553	0	0.000582649	0.0344135	0.01381	0	0	0	0.00807031	0.0118141
ASV837	0.0191902	Dinoflagellata; Incertae_Sedis; Incertae_Sedis; Incertae_Sedis; Haplozoon; uncultured_eukaryote		0	0	0	0	0	0.00027273	0	0	0	0.000731411	0	0	0	0.000161158	0.000185952	0	8.67776e-05	0	0	0	0.000210746	0	0	0	0	0.000111571	0	0	0	0.000508269	0	0	0	0	0.000458681	0	0	0	0.00122728	0	0	0.00126447	0.00209506	0	0	0
ASV838	0.0405499	Dinoflagellata; Dinophyceae; uncultured; uncultured; uncultured; uncultured_freshwater	Yes	0	0	0	0	0	0	0.000669427	0	0	0	0.000780998	0	0	0	0	0	0	0	0	0	0	0	0	0	0	0	3.71904e-05	0	0	0	0	0.000198349	0	0	0	0.000185952	0.00469839	0	0	0.00163638	0.00171076	0	0	0	0.000198349	0.00592567
ASV839	0.00142563	Dinoflagellata; Dinophyceae; uncultured; uncultured; uncultured; uncultured_dinoflagellate	Yes	0	0	0	0	0	0	0	0	0	0	0	0	0	0	0	0	0	0	0	0	0	0	0	0	0	0	0	0	0	0	0	0	0	0	0	0	0	0	0	0	0	0	0	0	0	0
ASV840	0.000384301	Dinoflagellata; Dinophyceae; Peridiniphycidae; Thoracosphaeraceae; Stoeckeria; Stoeckeria_algicida	Yes	0	0	0	0	0	0	0	0	0	0	0	0	0	0	0	0	0	0	0	0	0	0	0	0	0	0	0	0	0	0	0	0	0	0	0	0	0	0	0	0	0	0	0	0	0	0
ASV841	0.104207	Dinoflagellata; Dinophyceae; Peridiniphycidae; Thoracosphaeraceae; Scrippsiella; uncultured_eukaryote	Yes	0	0	0.00141323	0	0	0	0.000235539	0	0	0	0.00142563	0	0	0	8.67776e-05	0	0	0	0	0	0	0	0.000495872	4.95872e-05	0	0	0.000681824	0	0	0	0.0019339	0	0	0	0	0.00338433	7.43808e-05	0	0	0.00352069	0	0	0	0.000570253	0.00254134	0.000161158
ASV842	0.0260085	Dinoflagellata; Dinophyceae; Peridiniphycidae; Thoracosphaeraceae	Yes	0	0	0	0	0.000433888	0.000396697	0	0	0.000210746	0.000433888	0	0.000607443	0	0.000297523	0	0	0	0.000198349	0.00182233	0.00105373	0.000297523	0.000706617	0	0.00307441	0.00208266	0.000570253	0	0.00092976	0.000297523	0	0	0.00359507	0	0.000223142	0.000471078	0	0.00176035	0.000198349	0	0	0.000371904	0	0	0	0	0.000533062
ASV843	0.010934	Dinoflagellata; Dinophyceae; Peridiniphycidae; Thoracosphaeraceae	Yes	0	0	0	0	0.000322317	0	0	0	0	0	0	0	0	0	0	0.00375623	0	0.000198349	0	0	0	0	0	0	0	3.71904e-05	0	0.000471078	0	0	0	0.00140084	0	0	0	0	0.00143803	0	0	0	0.000260333	0	0	0	0	0.000545459
ASV844	0.0103017	Dinoflagellata; Dinophyceae; Peridiniphycidae; Thoracosphaeraceae	Yes	0	0	0.000768601	0	0	0	0.00208266	0	0	0	0	0	0	0	0	0	0	0	0	0.000681824	9.91744e-05	0.000669427	0	0	0.00030992	0.000111571	0.000210746	0	0.000123968	0.000198349	0	0	0	0	0	0	0.000830585	0	0.000173555	0	0.000371904	0	0.000148762	0.000694221	0.000260333	0.000731411
ASV845	0.00940917	Dinoflagellata; Dinophyceae; Peridiniphycidae; Thoracosphaeraceae	Yes	0	0.000942157	0	0.0065703	0	0	0	0	0	0	0.000396697	0	0	0	0	0	0	0	0	0	0	0	0	0	0	0	0	0	0	0	0	0.000123968	0	0	0	0	0	0	0	0	0	0	0	0	0	0
ASV846	0.00405375	Dinoflagellata; Dinophyceae; Peridiniphycidae; Thoracosphaeraceae	Yes	0	0	0	0	0	0	0	0	0	0	0	0	0	0	0	0	0	0	0	0	0	0	0.000136365	0	0	0	0	0	0	0	0	0.00096695	0	0	0	0	0	0	0	0	0	0	0	0	0	0
ASV847	0.000557856	Dinoflagellata; Dinophyceae; Peridiniphycidae; Thoracosphaeraceae	Yes	0	0	0	0	0	0	0	0	0	0	0	0	0	0	0	0	0	0	0	0.000446285	0	0	0	0	0	0	0	0	0	0	0	0	0	0	0	0	0	0	0	0	0	0	0	0	0	0
ASV848	0.116852	Dinoflagellata; Dinophyceae; Peridiniales; Peridiniales; uncultured	Yes	0	0	0	0	0	0	0	0	0	0	0	0	0	0	0	0	0	0	0	0	0	0	0	0	0	0	0	0	0	0	0	0	0	0	0	0	0.00493393	0.000483475	0.000446285	0.00126447	0.00825627	0.000904966	0.000433888	0	0.000371904	0.0965091
ASV849	0.00143803	Dinoflagellata; Dinophyceae; Peridiniales; Peridiniales; Thecate; Thecate_dinoflagellate	Yes	0	0	0	0	0	0	0	0	0	0	0	0	0	0	0	0	0	0	0	0	0	0	0	0	0	0	0	0	0	0	0	0	0	0	0	0	0	0	0	0	0	0	0	0	0	0
ASV850	0.000582649	Dinoflagellata; Dinophyceae; Peridiniales; Peridiniales; Thecate; Thecate_dinoflagellate	Yes	0	0	0	0	0	0	0	0	0	0	0	0	0	0	0	0	0	0	0	0	0	0	0.000111571	0	0	0	0.000210746	0	0	0	0.000161158	0	0	0	0	0	0	0	0	0	0	0	0	0	0	0
ASV851	0.000334714	Dinoflagellata; Dinophyceae; Peridiniales; Peridiniales; Protoperidinium; uncultured_marine	Yes	0	0	0	0	0	0	0	0	0	0	0	0	0	0	0	0	0	0	0	0	0	0	0	0	0	0	0	0	0	0	0	0	0	0	0	0	0	0	0	0	0	0	0	0	0	0
ASV852	0.00107852	Dinoflagellata; Dinophyceae; Peridiniales; Peridiniales; Protoperidinium; uncultured_dinoflagellate	Yes	0	0	0	0	0	0	0.000421491	0	0	0	0	0	0	0	0	0	0	0	0	0	0	0	0	0	0	0	0	0	0	0	0	0	0	0	0	0	0	0	0	0.000334714	0	0	0	0	0	0
ASV853	0.00676865	Dinoflagellata; Dinophyceae; Peridiniales; Peridiniales; Protoperidinium; Protoperidinium_thulesense	Yes	0	0	0	0	0	0.000161158	0	0	0	0.000471078	0	0	0	8.67776e-05	0	0	0	0	0	0	0	0	0	0	0	0.000495872	0	0	0	0.00065703	3.71904e-05	0	0	0	0.00111571	0	0	0	0.00101654	0	3.71904e-05	0	0.00220663	0	0	0
ASV854	0.000855379	Dinoflagellata; Dinophyceae; Peridiniales; Peridiniales; Protoperidinium; Protoperidinium_thulesense	Yes	0	0	0	0	0	0	0	0	0	0	0	0	0	0	0	0	0	0	0	0	0	0	0	0	6.1984e-05	0	0	0	0	0	0	0	0	0	0	0	0	0	0	0	0	0	0.000483475	0	0	0
ASV855	0.000669427	Dinoflagellata; Dinophyceae; Peridiniales; Peridiniales; Protoperidinium; Protoperidinium_thulesense	Yes	0	0	0	0	0	0	0	0	0	0	0	0	0	0	0	0	0	0	0	0	0	0	0	0	0	0	0	0	0	0	0	0	0	0	0	0	0	0	0	7.43808e-05	0	0	0	0	0	0
ASV856	0.000471078	Dinoflagellata; Dinophyceae; Peridiniales; Peridiniales; Protoperidinium; Protoperidinium_thulesense	Yes	0	0	0	0	0	0	0	0	0	0	0	0	0	0	0	0	0	0	0	0	0	0	0	0	0	0	0	0	0	0	0	0.000297523	0	0	0	0	9.91744e-05	0	0	0	0	0	0	0	0	0
ASV857	0.0123844	Dinoflagellata; Dinophyceae; Peridiniales; Peridiniales; Protoperidinium; Protoperidinium_punctulatum	Yes	0	0	0	0	0	0	0	0	0	0	0.000173555	0	0	0	0	0	0	0	0	0	0	0	0	0	0	0	0	0	0	0	0	0	0	0	0	0	0.00030992	0	0	0.00141323	0.000285126	4.95872e-05	0.00027273	0	0.00477277	0.000185952
ASV858	0.000409094	Dinoflagellata; Dinophyceae; Peridiniales; Peridiniales; Protoperidinium; Protoperidinium_punctulatum	Yes	0	0.000334714	0	0	0	0	0	0	0	0	0	0	0	0	0	0	0	0	0	0	0	0	0	0	0	0	0	0	7.43808e-05	0	0	0	0	0	0	0	0	0	0	0	0	0	0	0	0	0
ASV859	0.000334714	Dinoflagellata; Dinophyceae; Peridiniales; Peridiniales; Protoperidinium; Protoperidinium_punctulatum	Yes	0	0	0	0	0	0	0	0	0	0	0	0	0	0	0	0	0	0	0	0	0	0	0	0	0	0	0	0.000111571	0	0	0	0	0	0	0.000198349	0	0	0	0	0	0	0	0	0	0	0
ASV860	0.00065703	Dinoflagellata; Dinophyceae; Peridiniales; Peridiniales; Protoperidinium; Protoperidinium_pellucidum	Yes	0	0	0	0	0	0	0	0	0	0	0	0	0	0	0	0	0	0.000136365	0	0	0	0	0	0	3.71904e-05	0	0	0	0	0	0	0	0	0	0	0	0	6.1984e-05	0	0	0	9.91744e-05	0	0	0	0
ASV861	0.000694221	Dinoflagellata; Dinophyceae; Peridiniales; Peridiniales; Protoperidinium; Protoperidinium_monovelum	Yes	0	0	0	0	0	0	0	0	0.000173555	0	0	0	0	0	0	0	0	0	0	0	0	0	0	0	0.000384301	0	0	0	0	0	0	0	0	0	0	0	0	0	0	0	0	0	0	0	0	0
ASV862	0.0011653	Dinoflagellata; Dinophyceae; Peridiniales; Peridiniales; Protoperidinium; Protoperidinium_excentricum	Yes	0	0	0	0	0	0	0	0	0	0	0	0	0	0	0	0	0	0	0	0	0	0	0	0	0	0	0	0	0	0	0	7.43808e-05	0	0	0	0	0.000223142	0	0.000148762	0	8.67776e-05	0	0.000359507	0	0	0.000111571
ASV863	0.00030992	Dinoflagellata; Dinophyceae; Peridiniales; Peridiniales; Protoperidinium; Protoperidinium_depressum	Yes	0	0	0	0	0	0	0	0	0	0	0	0	0	0	0	0	0	0	0	0	0	0	0	0	0	0	0	0	0	0	0	0	0	0	0	0	0	0	0	0	0	0	0.000285126	0	0	0
ASV864	0.0026901	Dinoflagellata; Dinophyceae; Peridiniales; Peridiniales; Protoperidinium; Protoperidinium_conicum	Yes	0	0	0	0	0	8.67776e-05	0	0	3.71904e-05	0	0	0	0	0	0	0	0	0	0	0	0	0	0	0	0	0	0	0	0	0	0	0	0	0	0	0	0	0	0	0	0	0	0	0	0	0
ASV865	0.000818189	Dinoflagellata; Dinophyceae; Peridiniales; Peridiniales; Protoperidinium; Protoperidinium_conicum	Yes	0	0.000483475	0	0	0.000198349	0	0	0	0	0	0	0	0	0	0	0	0	0	0	4.95872e-05	0	0	0	0	2.47936e-05	0	0	0	0	0	0	0	0	0	0	0	0	0	0	0	0	0	0	0	0	0
ASV866	0.000210746	Dinoflagellata; Dinophyceae; Peridiniales; Peridiniales; Protoperidinium; Protoperidinium_conicum	Yes	0	0	0	0	0	0	0	0	0	0	7.43808e-05	0	0	0	0	0	0	0	0	0	0	0	0	0	0	0	0	0	0	0	0	0	0	0	0	0	0	0	0	0	0	0	0	0	0	0
ASV867	0.000793395	Dinoflagellata; Dinophyceae; Peridiniales; Peridiniales; Protoperidinium; Protoperidinium_bipes	Yes	0	0	0	0	0	0	0	0	0	0	0	0	0	0	0	0	0	0	0	0	0	0	0	0	0	0	0	0	0	0	0	0	0	0	0	0	0	0	0	0	0.000210746	0	0	0	0	0.00027273
ASV868	9.91744e-05	Dinoflagellata; Dinophyceae; Peridiniales; Peridiniales; Niea; Niea_acanthocysta	Yes	0	4.95872e-05	0	0	0	0	0	0	0	0	0	0	0	0	0	0	0	0	0	0	0	0	0	0	4.95872e-05	0	0	0	0	0	0	0	0	0	0	0	0	0	0	0	0	0	0	0	0	0
ASV869	0.00174795	Dinoflagellata; Dinophyceae; Peridiniales; Peridiniales; Islandinium	Yes	0	0	0	0	0	0	0	0	0	0	0	0	0	0	0	0	0	0	0	0	0	0	0	0	0	0.000111571	0	0.000223142	0	0	0	0.00106612	0	0	0	0	0	0	0	0	0	0	0	0	0	0
ASV870	0.0399053	Dinoflagellata; Dinophyceae; Peridiniales; Peridiniales; Archaeperidinium; Archaeperidinium_saanichi	Yes	0	0.000161158	0	0	0	0.000768601	4.95872e-05	0	0.00030992	0.00110331	0.000136365	0	0.000111571	0.000185952	0.000161158	0	7.43808e-05	0	0	0	8.67776e-05	0	0	0.000123968	0.000198349	0.00183473	9.91744e-05	0.000111571	0.000780998	0.00224382	0.000111571	0.000607443	0	0.000185952	0.00719014	0.000123968	0.000458681	0	0.0057893	0.000446285	0.000161158	7.43808e-05	0.00226861	0	0.000842982	0.00034711
ASV871	0.0500459	Dinoflagellata; Dinophyceae; Peridiniales; Peridiniales	Yes	0	0.00608683	0.000161158	0	0.000198349	0.000520665	8.67776e-05	0	0.000210746	0.000954553	9.91744e-05	0	0	0.000322317	0.00030992	0	0.000111571	0	0	0.00523145	0	0	0.000111571	0.000185952	0.00825627	0	0.000111571	0	0.00150001	0.000842982	9.91744e-05	0	0	0.000371904	0	0	0.000123968	0.000185952	0.00343391	9.91744e-05	0	0.000123968	0.00545459	0	0	0.000210746
ASV872	0.00764882	Dinoflagellata; Dinophyceae; Peridiniales; Peridiniales	Yes	0	0	0	0	0	0	0.000173555	0	0	0	0.000210746	0	0	0	0	0	0	0	0	0	0.000136365	0	0	0	0.000148762	0	0	0	0	0.000285126	0	0	0	0	0.000495872	0.000954553	0	0	0	0.00157439	0	0	0.000433888	0	0.00219423	0.000433888
ASV873	0.00533062	Dinoflagellata; Dinophyceae; Peridiniales; Peridiniales	Yes	0	0	0	0	0	0	0	0	0	0	0	0	0	0	0	0	0	0.000384301	0	9.91744e-05	0.000681824	0	0	0	0	0.000706617	0	0	0	0.000644633	0	0	0	0	0.00121489	0	0	0.000371904	0	0	0	0	0	0	0	0
ASV874	0.0015372	Dinoflagellata; Dinophyceae; Peridiniales; Peridiniales	Yes	0	0	0	0	0	0	0	0	0	0	0	0	0	0	0	0	0	0	0	0.000942157	0	0.000136365	0	0	0	0	0	0	0	0	0	0	0	0	0	0	0	0	0	0.000285126	0	0	0	0	9.91744e-05	0
ASV875	0.00122728	Dinoflagellata; Dinophyceae; Peridiniales; Peridiniales	Yes	0	0	0	0	0	0	0	0	0	0	0	0	0	0	0	0	0	0	0	0	0	0	0	0	0	0	0	0	0	0	0	0	0	0	0	0	0	0	0	0	0.000508269	0	0	0	0.000148762	0.000570253
ASV876	0.000706617	Dinoflagellata; Dinophyceae; Peridiniales; Peridiniales	Yes	0	0.000111571	0	0	0	0	0	0	0	0	0	0	0	0	0	0	0	0	0	0	0	0	0	0	0.000595046	0	0	0	0	0	0	0	0	0	0	0	0	0	0	0	0	0	0	0	0	0
ASV877	0.0669055	Dinoflagellata; Dinophyceae; Gymnodiniphycidae; uncultured; uncultured; uncultured_marine	Yes	0	0	0.000173555	0	0.000322317	0.000483475	0	0	0.000297523	0.00220663	0	0.00291325	0.000644633	0.0026901	0.00266531	0	0.00178514	0.00195869	0	0.000644633	0	0	0	0	0.00179754	0.000942157	0.00027273	0	0.00150001	0.00105373	0	0.000322317	0	0.00221903	0.000669427	0	0.000855379	0.0118885	0.000557856	0.00034711	0.00157439	0.00225622	0.00122728	0	0.000495872	0.0050455
ASV878	0.0165373	Dinoflagellata; Dinophyceae; Gymnodiniphycidae; uncultured; uncultured; uncultured_marine	Yes	0	0	0	0	0	0.000148762	0	0	0	0.000533062	0	0.00030992	0	0.000570253	0.00027273	0	0.000148762	0	0	0	0.000433888	0	0	0	0.00177274	0.000545459	0	0	0.0031116	0.00119009	0	0	0	0.00228101	0.000185952	0	0	0.00109092	0	0	0	0.000285126	0	0	0	0
ASV879	0.000210746	Dinoflagellata; Dinophyceae; Gymnodiniphycidae; uncultured; uncultured; uncultured_alveolate	Yes	0	0	0	0	0	0	0	0	0	0	0	0	0	0	0	0	0	0	0	0	0	0	0	0	0	0	0	0	0	0	0	0	0	0	0	0	0	0	0	0	0	0	0	0	0	0
ASV880	0.000632237	Dinoflagellata; Dinophyceae; Gymnodiniphycidae; Suessiaceae; uncultured; uncultured_eukaryote	Yes	0	0	0	0	0	0	0	0	0	0	0	0	0	0	0	0	0	0	0	0	0	0	0	0	0	0	0	0	0	0	0	0	0	0	0	0	0	0	0	0	0.00030992	0	0	0	0	0.000322317
ASV881	0.0871991	Dinoflagellata; Dinophyceae; Gymnodiniphycidae; Suessiaceae; Pelagodinium; uncultured_marine	Yes	0	0.00105373	0	0	0.00109092	0	0	0	0.00602484	0.00125208	0	0	0	0.000669427	0.000706617	0	0.000495872	0	0.00148762	0.00759924	0.00390499	0	0	0.00637195	0.0150001	0.00148762	0	0.00487194	0.00955793	0.00544219	0	0	0.000818189	0.000904966	0.000285126	0	0	0.00101654	0	0	0	0	0	0	0	0
ASV882	0.0361862	Dinoflagellata; Dinophyceae; Gymnodiniphycidae; Suessiaceae; Pelagodinium; uncultured_marine	Yes	0	0	0	0.00128927	0.00161158	0	0	0.00229341	0.00030992	0.000173555	0	0	0.0149629	0	0	0	0.000161158	0	0	0	0	0	0	0	0.000384301	0	0	0	0.000173555	0	0	6.1984e-05	0	0	0	0	0	0.000607443	0	0	0	0	0	0	0	0
ASV883	0.00779759	Dinoflagellata; Dinophyceae; Gymnodiniphycidae; Suessiaceae; Pelagodinium; uncultured_marine	Yes	0	0	0	0	0	0	0	0.000719014	0	0	0	0	0.00484715	0	0	0	0	0	0	0	0	0	0	0	0	0	0	0	0	0	0	0	0	0	0	0	0	0	0	0	0	0	0	0	0	0
ASV884	0.000210746	Dinoflagellata; Dinophyceae; Gymnodiniphycidae; Suessiaceae; Pelagodinium; uncultured_marine	Yes	0	0	0	0	0	0	0	0	0	0	0	0	0	0	0	0	0	0	0	0	0	0	0	0	0	0	0	0.000111571	0	0	0	0	0	0	0	0	0	0	0	0	0	0	0	0	0	0
ASV885	0.246101	Dinoflagellata; Dinophyceae; Gymnodiniphycidae; Suessiaceae; Pelagodinium	Yes	0	0.006186	0.000446285	0.00557856	0.02312	0.000570253	0.000483475	0.00128927	0.00335953	0.00065703	0.000818189	0.00034711	0.0129918	0.000669427	0.000818189	0	0.00061984	0.000458681	0	0.000595046	0.000198349	0	0.000285126	0.00313639	0.00107852	0.000557856	0.00034711	0.0183597	0.00128927	0.000842982	0.000396697	0.00141323	0	0.000892569	0.000471078	0	0.00752486	0.000359507	0	0	0.00147522	0.000334714	0.000483475	0	0	0.00188431
ASV886	0.0545955	Dinoflagellata; Dinophyceae; Gymnodiniphycidae; Suessiaceae; Pelagodinium	Yes	0	0	0	0.00142563	0.000780998	0	0	0	0.00065703	0	0	0.00147522	0	0	0	0	0	0	0	0	0	0	0	0	0	0	0	0.00978107	0	0	0	0.00167357	0	0	0	0	0	0	0	0	0	0	0	0	0	0
ASV887	0.0310168	Dinoflagellata; Dinophyceae; Gymnodiniphycidae; Suessiaceae; Pelagodinium	Yes	0.00164877	0	0	0	0.000495872	0	0	0	0.000533062	0	0	0.000148762	0.000880173	0	0	0	0	0	0	0	0	0.000359507	0	0	0.000595046	0	0	0.00207027	0	0	0	0.00030992	0	0	0	0.000409094	0.000632237	0	0	0.0019339	0	0	0	0.00121489	0	0
ASV888	0.0285374	Dinoflagellata; Dinophyceae; Gymnodiniphycidae; Suessiaceae; Pelagodinium	Yes	0	0	0	0	0	0	0	0	0	0	0	0	0	0	0	0	0	0	0	0	0	0	0	0	0	0	0	0.00101654	0	0	0	0.00684303	0	0	0	0	0.00381821	0.000595046	0	0	0.000780998	0.00178514	0	0	0	0.000731411
ASV889	0.0158803	Dinoflagellata; Dinophyceae; Gymnodiniphycidae; Suessiaceae; Pelagodinium	Yes	0	0.000904966	0	0	0.00340912	0	0	0	0.00242977	0	0	0.000632237	0	0	0	0	9.91744e-05	0	0	0	0	0	0	0	0	0	0	0.000954553	0	0	0	0	0	0	0	0	0	0	0	0	0	0	0	0	0	0
ASV890	0.00547938	Dinoflagellata; Dinophyceae; Gymnodiniphycidae; Suessiaceae; Pelagodinium	Yes	0	0	0.000260333	0	0	0	0	0	0	0	0	0	0	0	0	0	0	0	0	0	0	0	0	0	0	0	0	0	0	0	0	0.00092976	0	0	0	0	0.00171076	0	0	0	0.00030992	0	0	0	0	0.00034711
ASV891	0.001562	Dinoflagellata; Dinophyceae; Gymnodiniphycidae; Suessiaceae; Pelagodinium	Yes	0.000384301	0	0	0	0	0	0.000247936	0	0	0	0.000247936	0	0	0	0	0	0	0	0	0	0	0	0	0	0	0	0	0	0	0	0	0	0	0	0	0	0	0	0	0	0	0	0	0.000681824	0	0
ASV892	0.000545459	Dinoflagellata; Dinophyceae; Gymnodiniphycidae; Suessiaceae; Pelagodinium	Yes	0	1.23968e-05	0	0	0	0	0	0	0	0	0	0	0	0	0	0	0	0	0	0.000111571	9.91744e-05	0	0	9.91744e-05	0	0	0	0	4.95872e-05	7.43808e-05	0	0	0	0	0	0	0	0	0	0	0	0	0	0	0	0
ASV893	0.0069546	Dinoflagellata; Dinophyceae; Gymnodiniphycidae; Suessiaceae; Biecheleria; Woloszynskia_pascheri	Yes	0.00327275	0	0	0	0	0	0	0	0	0	0	0	0	0	0	0	0	0	0	0	0	0	0.000111571	0	0	0	0	0	0	0	0	0	0	0	0	0	0	0	0	0	0	0	0	0.00333474	0	0
ASV894	0.293097	Dinoflagellata; Dinophyceae; Gymnodiniphycidae; Suessiaceae; Biecheleria	Yes	0.000979347	0	0.010748	0	0.000533062	0.000595046	0.0549054	0	0.00380582	0.000681824	0.0562071	0.000433888	0.000421491	0.00061984	0.000818189	0.0356656	0	0.000533062	0.000223142	0.000483475	0.000322317	0	0.000433888	0.00266531	0.00205787	0.000743808	0.000545459	0.00337193	0.00100414	0.00112811	0.000607443	0.00671906	0.000136365	0.000706617	0.000694221	0.00135125	0.00499591	0.00034711	0.000706617	0.0425334	0.00317358	0.000780998	0.00179754	0.00376863	0.0148886	0.00547938
ASV895	0.036397	Dinoflagellata; Dinophyceae; Gymnodiniphycidae; Suessiaceae; Biecheleria	Yes	0	0	0	0	0	0	0	0	0	0	0	0.000731411	0	0	0	0	0	0	0	0	0	0	0	0.00575211	0	0	0	0.00561575	0	0	0	0.00587608	0	0	0	0	0.00601245	0	0	0	0	0	0	0	0	0.000793395
ASV896	0.00329755	Dinoflagellata; Dinophyceae; Gymnodiniphycidae; Suessiaceae; Biecheleria	Yes	0	0	0	0	0.000818189	0	0	0	0	0	0	0	0	0	0	0	0	0	0	0	0.000855379	0	0	0	0.00123968	0	0	0	0	0	0	0	0	0	0	0	0	0	0	0	0	0	0	0	0	0
ASV897	0.111633	Dinoflagellata; Dinophyceae; Gymnodiniphycidae; Suessiaceae	Yes	0.0453227	0	0.00661989	0	0	0.000471078	0.0123472	0	0	0	0.0158803	0.000818189	0	0	0.000396697	0.00984306	0	0	0	0.000334714	0	0.000136365	0.000409094	0.00107852	0	0.00030992	0.000533062	0.000731411	0.000396697	0	0.00034711	0.000719014	0	0.000756205	0	0.000805792	0.000185952	0	0	0.00110331	0	0	0	0.00354548	0.000731411	0
ASV898	0.0614633	Dinoflagellata; Dinophyceae; Gymnodiniphycidae; Suessiaceae	Yes	0	0.00169836	0	0	0.000855379	0	0	0.00436367	0.00854139	0.00207027	0	0.000607443	0.0156448	0.00092976	0.000595046	0	0.000892569	0.000570253	0	0	0	0	0	0	0.00648352	0	0	0.000223142	0.00104133	0.000867776	0	0	0	0	0	0	0	0.000557856	0	0	0	0.000681824	0	0	0	0
ASV899	0.043178	Dinoflagellata; Dinophyceae; Gymnodiniphycidae; Suessiaceae	Yes	0	0	0.000533062	0	0	0.000185952	0	0	0	0	0.000185952	0	0	0	0.000210746	0	0	0	0	0.000123968	0	0	9.91744e-05	0	0.0228225	0.000173555	0	0.000409094	0.00159919	0.000694221	0.000111571	0.000223142	0	0	0	0	0.00101654	0	0	0	0.000260333	0	0	8.67776e-05	0	0.00392978
ASV900	0.0203679	Dinoflagellata; Dinophyceae; Gymnodiniphycidae; Suessiaceae	Yes	0	0	0	0	0	0	0	0	0	0	0	0	0	0	0	0	0	0	0	0	0	0	0	0.00148762	0	0	0	0.0126323	0	0	0	0.00106612	0	0	0	0	0.00096695	0	0	0	0	0	0	0	0	0
ASV901	0.0134257	Dinoflagellata; Dinophyceae; Gymnodiniphycidae; Suessiaceae	Yes	0	0	0	0.00151241	0	0	0	0	0	0	0	0	0.00686783	0	0	0	0	0	0	0	0	0	0	0	0	0	0	0	0	0	0	0	0	0	0	0	0	0	0	0	0	0	0	0	0	0
ASV902	0.00710336	Dinoflagellata; Dinophyceae; Gymnodiniphycidae; Suessiaceae	Yes	0	0	0.0023182	0	0	0	0.00265291	0	0	0	0.00128927	0	0	0	0	0.000842982	0	0	0	0	0	0	0	0	0	0	0	0	0	0	0	0	0	0	0	0	0	0	0	0	0	0	0	0	0	0
ASV903	0.000607443	Dinoflagellata; Dinophyceae; Gymnodiniphycidae; Suessiaceae	Yes	0	0	0	0	0	0	0	0	0	0	0	0	0.000433888	0	0	0	0	0	0	0	0	0	0	0	0	0	0	0	0	0	0	0	0	0	0	0	0	0	0	0	0	0	0	0	0	0
ASV904	0.000148762	Dinoflagellata; Dinophyceae; Gymnodiniphycidae; Suessiaceae	Yes	0	0	0	0	0	0	0	0	0	0	0	0	0	0	0	0	0	0	0	0	0	0	0	0	0	0	0	0	0	0	0	0	0	0	0	0	0	0	0	0	0	0	0	0	0	0
ASV905	0.088228	Dinoflagellata; Dinophyceae; Gymnodiniphycidae; Kareniaceae; Karlodinium; uncultured_marine	Yes	9.91744e-05	4.95872e-05	4.95872e-05	0	0.000148762	0.00303722	9.91744e-05	0	0.000148762	0.00467359	0.000247936	0	0	0.00477277	0.00286366	9.91744e-05	0.000161158	0.0233804	6.1984e-05	9.91744e-05	0	0	0	9.91744e-05	0.000942157	0.000123968	4.95872e-05	6.1984e-05	0.00239258	0.000954553	2.47936e-05	7.43808e-05	0	0.00316118	0.000297523	6.1984e-05	0	0.00798354	0.00030992	0	8.67776e-05	0.0038554	0.00420251	0	0	0.000198349
ASV906	0.000520665	Dinoflagellata; Dinophyceae; Gymnodiniphycidae; Kareniaceae; Karlodinium; uncultured_dinoflagellate	Yes	0	0	0	0	0	0	0	0	0	0	0	0	0	0	0	0	0	0	0	0	0	0	0	0	0	0	0	0	0	0	0	0	0	0	0	0	0	0	0	0	0	0.000210746	0	0	0	0
ASV907	0.000148762	Dinoflagellata; Dinophyceae; Gymnodiniphycidae; Incertae_Sedis; Cochlodinium; Margalefidinium_fulvescens	Yes	0	0	0	0	0	0	0	0	0	0	0	0	0	0	0	0	0	0	0	0	0	0	0	0	0	0	0	0	0	0	0	0	0	0	0	0	0	0	0	0	0	0	0	0	0	0
ASV908	0.000235539	Dinoflagellata; Dinophyceae; Gymnodiniphycidae; Incertae_Sedis; Akashiwo; uncultured_dinoflagellate	Yes	0	0	0	0	0	0	0	0	0	0	0	0	0	0	0	0	0	0	0	0	0	0	0	0	0	0	0	0	0	0	0	0	0	0	0	0	0	8.67776e-05	0	0	0	4.95872e-05	0	0	0	0
ASV909	0.0486822	Dinoflagellata; Dinophyceae; Gymnodiniphycidae; Incertae_Sedis; Akashiwo; Akashiwo_sp.	Yes	0	0.000198349	6.1984e-05	0	0.00173555	0.00259093	0.000123968	0	0.00762403	0.000830585	0.000111571	0	0	0.000285126	0.000644633	2.47936e-05	0.000247936	0	0	0.000297523	0	0	0	9.91744e-05	0.0019339	0.000545459	8.67776e-05	9.91744e-05	0.00146282	0.00122728	0	0.000111571	0	0.00665708	0.00366945	0.000148762	0	0.000161158	0.00141323	0	0	0	0.000731411	0	0	0.000111571
ASV910	0.0134381	Dinoflagellata; Dinophyceae; Gymnodiniphycidae; Incertae_Sedis; Akashiwo	Yes	0	0	0	0	0.000768601	0.000880173	0	0	0.00168596	0.000384301	0	0	0	0	0	0	0	0	0	0	0	0	0	0	0.00061984	0	0	0	0.000632237	0	0	0	0	0.0023182	0.0011777	0	0	0	0.000595046	0	0	0	0	0	0	0
ASV911	0.0164258	Dinoflagellata; Dinophyceae; Gymnodiniphycidae; Gymnodinium_clade; Woloszynskia; Chytriodinium_sp.	Yes	0	0	0	0	0	0	0	0	0	0	0	0	0	0	0	0	0	0.000210746	0	0	0	0	0	0	0	0	0	0	0	0	0	0	0	0	0	0	0	0.000520665	0	0	9.91744e-05	0.00151241	4.95872e-05	0	0	0.000148762
ASV912	0.000818189	Dinoflagellata; Dinophyceae; Gymnodiniphycidae; Gymnodinium_clade; Polykrikos; Polykrikos_schwartzii	Yes	0	0	0	0	0	0.000111571	0	0	0	0.000260333	0	0	0	0	0	0	0	0	0	0	0	0	0	0	0	0	0	0	0	0	0	0	0	7.43808e-05	0	0	0.000136365	0	6.1984e-05	2.47936e-05	0	0	0	0	0	0
ASV913	0.335346	Dinoflagellata; Dinophyceae; Gymnodiniphycidae; Gymnodinium_clade; Polykrikos; Polykrikos_kofoidii	Yes	0.000533062	0.000173555	0.000458681	0	0.000471078	0.0257729	0.000644633	0	0.00836784	0.0518062	0.000495872	0.000433888	0.000545459	0.00400417	0.00420251	0.00030992	0.00030992	0.000409094	0.00027273	0.000830585	0.00034711	0.000173555	0.000471078	0.000719014	0.00148762	0.00467359	0.000570253	0.000570253	0.00489673	0.00416532	0.000322317	0.000520665	0.000123968	0.012372	0.00745047	0.000260333	0.0166365	0.00264052	0.00776039	0.000644633	0.00244217	0.00938438	0.00560335	0.000148762	0.000557856	0.00282647
ASV914	0.0110331	Dinoflagellata; Dinophyceae; Gymnodiniphycidae; Gymnodinium_clade; Paragymnodinium; uncultured_marine	Yes	0	0	0	0	0	0	0	0	0	0.00030992	0	0.000161158	0	0	0	0	0	0	0	0	0.00127687	0	0	0.0011529	0	0.000632237	0	0.000520665	0	0.000917363	0	0.000706617	0	0	0.000409094	0	0.0011777	0	0.000483475	0	0.000446285	0	0.000334714	0	0	0.000198349
ASV915	0.000582649	Dinoflagellata; Dinophyceae; Gymnodiniphycidae; Gymnodinium_clade; Paragymnodinium; uncultured_marine	Yes	0	0	0	0	0	0	0	0	0	0	0	0	0	0	6.1984e-05	0	0	0	0	0	0	0	0	0	0	0	0	0	0	0	0	0	0	0	0	0	0	0	0	0	0	0	0	0	0	0
ASV916	0.000409094	Dinoflagellata; Dinophyceae; Gymnodiniphycidae; Gymnodinium_clade; Paragymnodinium; uncultured_marine	Yes	0	0	0	0	0	0	0	0	0	0	0	0	0	0	0	0	0	0	0	0	0	0	0	0	0	0	0	0	0	0	0	0	0	0	0	0	0	0	0	0	0	0	0	0	0	0
ASV917	0.0126075	Dinoflagellata; Dinophyceae; Gymnodiniphycidae; Gymnodinium_clade; Paragymnodinium; uncultured_eukaryote	Yes	0	0	0	0	0	0.000322317	0	0	0.00027273	0.00176035	0	0	0	0	0.00030992	0	0.000235539	0.000247936	0	0	0	0	0	0	0.00167357	0.000607443	0	0	0.000396697	0.00027273	0	0	0	0	0.000508269	0	0	0	0.000247936	0	0	0	0.000384301	0	0	0
ASV918	0.0073637	Dinoflagellata; Dinophyceae; Gymnodiniphycidae; Gymnodinium_clade; Paragymnodinium; uncultured_eukaryote	Yes	0	0	0	0	0	0	0	0	0.000446285	0	0	0	0	0.000247936	0.000185952	0	0.000483475	0.000483475	0	0	0	0	0	0	0.000433888	0	0	0	0.000161158	0	0	0	0	0	0	0	0	0	0	0	0	0.000880173	0.000247936	0	0	0
ASV919	0.00536781	Dinoflagellata; Dinophyceae; Gymnodiniphycidae; Gymnodinium_clade; Paragymnodinium; uncultured_eukaryote	Yes	0	0	0	0	0	0	0	0	0	0	0	0	0	0	0	0	0	0	0	0	0	0	0	0	0	0	0	0	0.000198349	0	0	0	0	0.000495872	0	0	0	0.00143803	0	0	0	0	0	0	0	0
ASV920	0.00304961	Dinoflagellata; Dinophyceae; Gymnodiniphycidae; Gymnodinium_clade; Paragymnodinium; uncultured_eukaryote	Yes	0	0	0	0	0	0	0	0	0	0	0	0	0	0	0	0	0	0	0	0	0	0	0	0	0.001562	0	0	0	0.000223142	0	0	8.67776e-05	0	0.000185952	0	0	0	0	0	0	0	0	0	0	0	0
ASV921	0.00141323	Dinoflagellata; Dinophyceae; Gymnodiniphycidae; Gymnodinium_clade; Paragymnodinium; uncultured_eukaryote	Yes	0	0	0	0	0	0	0	0	0	0	0	0	0.000148762	3.71904e-05	3.71904e-05	0	0	0	0	0	0	0	0	0	0.000409094	0	0	0	7.43808e-05	0	0	0	0	0	0	0	0	3.71904e-05	0	0	0	0.000297523	0	0	0	0
ASV922	0.000508269	Dinoflagellata; Dinophyceae; Gymnodiniphycidae; Gymnodinium_clade; Paragymnodinium; uncultured_eukaryote	Yes	0	0	0	0	0	0	0	0	0	0	0	0	0	0	0	0	0	0	0	0	0	0	0	0	0	0	0	0	0	0	0	0	0	0	0	0	0	0	0	0	0	0	0	0	0	0
ASV923	0.000533062	Dinoflagellata; Dinophyceae; Gymnodiniphycidae; Gymnodinium_clade; Paragymnodinium; uncultured_eukaryote	Yes	0	0	0	0	0	0	0	0	0	0	0.000334714	0	0	0	0	0	0	0	0	0	0	0	0	0	0	0	0	0	0	0	0	0	0	0	0	0	0	0	0	0	0	0	0	0	0	0
ASV924	0.000458681	Dinoflagellata; Dinophyceae; Gymnodiniphycidae; Gymnodinium_clade; Paragymnodinium; uncultured_eukaryote	Yes	0	0	0	0	0	0	0	0	0	0	0	0	0	0	0	0	0	0	0	0	0	0	0	0	0	0	0	0	0	0	0	0	0	0	0	0	0	0	0	0	0	0	0	0	0	0
ASV925	0.00216944	Dinoflagellata; Dinophyceae; Gymnodiniphycidae; Gymnodinium_clade; Paragymnodinium; Paragymnodinium_shiwhaense	Yes	0	0	0	0	0	0	0	0	0	0	0	0	0	0	0	0	0	0	0	0	0	0	0	0	0	0	0	0	0	0	0	0	0	0	0	0	0	0	0	0	0	0	0	0	0	0
ASV926	0.031835	Dinoflagellata; Dinophyceae; Gymnodiniphycidae; Gymnodinium_clade; Paragymnodinium	Yes	0	0	0	0	0.000223142	0	0.000409094	0	0	0.00264052	0.0019215	0	0.00151241	0.000495872	0	0	0	0.000545459	0	0	0	0	0	0	0	0	0	0.000247936	0	0	0	0.0015372	0	0.00096695	0	0	0.000161158	0.00440086	0	0.000148762	0.00107852	0.0026901	0	0	0.00030992	0.00321077
ASV927	0.00326036	Dinoflagellata; Dinophyceae; Gymnodiniphycidae; Gymnodinium_clade; Paragymnodinium	Yes	0	0	0	0	0	0	0	0	0	0	0	0	0	0	0	0	0	0	0	0	0	0	0	0	0	0	0	0	0	0	0	0	0	0	0	0	0	0.000892569	0	0	0	0	0	0	0	0
ASV928	0.0038554	Dinoflagellata; Dinophyceae; Gymnodiniphycidae; Gymnodinium_clade; Nusuttodinium	Yes	0	0	0.000148762	0	0	0	0	0	0	0	0	0	0	0	0	0	0	0	0	0	0	0	0	0	0	0	0	0	0	0	7.43808e-05	0	0	0	0	0	0	0	0	0	0	0	0	0	0	0
ASV929	0.00793395	Dinoflagellata; Dinophyceae; Gymnodiniphycidae; Gymnodinium_clade; Lepidodinium	Yes	0	0	0	0	0	0	0	0	0	0	0	0	0	0	0	0	0	0.00122728	0	0	0	0	0	0	0	0	0	0	0	0	0	0	0	0	0	0	0	0	0	0	0	0	0	0	0	0
ASV930	0.000743808	Dinoflagellata; Dinophyceae; Gymnodiniphycidae; Gymnodinium_clade; Gymnodinium_clade; Proterythropsis_sp.	Yes	0	0	0	0	0	0	0	0	0	0	0	0	0	0	0	0	0	0	0	0	0	0	0	0	0	0	0	0	0	0	0	0	0	0	0	0	0	0	0	0	0	0	0	0	0	0
ASV931	0.00416532	Dinoflagellata; Dinophyceae; Gymnodiniphycidae; Gymnodinium_clade; Gymnodinium	Yes	0	0	0	0	0	0	0	0	0	0	0	0	0	0	0	0	0	0	0	0	0	0	0	0	0	0	0	0	0	0	0	0	0	0	0	0	0	0	0	0	0	0	0	0	0	0
ASV932	0.379974	Dinoflagellata; Dinophyceae; Gymnodiniphycidae; Gymnodinium_clade	Yes	0.00214465	7.43808e-05	0.000247936	7.43808e-05	0.000223142	0.000570253	0.00247936	4.95872e-05	0.000842982	0.000595046	0.0023058	0.000198349	0.000842982	0.000384301	0.00027273	0.000148762	0.000235539	0.000198349	0.00030992	0.000483475	0.000495872	0.000111571	0.00214465	0.000508269	0.000731411	0.0401408	0.00136365	0.000842982	0.000582649	0.0351697	0.00300002	0.00376863	0	0.000421491	0.0245828	0.00883892	0.00436367	0.000161158	0.00112811	0.027087	0.00111571	0.000235539	0.000198349	0.000942157	0.00901247	0.00148762
ASV933	0.127414	Dinoflagellata; Dinophyceae; Gymnodiniphycidae; Gymnodinium_clade	Yes	0	0	0.00223142	0.00169836	0.000694221	0	0.00180993	0	0.00092976	0	0.00661989	0.00546699	0.00169836	0.000421491	0	0.0381945	0	0	0.000359507	0.00120249	0	0.000359507	0	0.0145166	0.000917363	0.00034711	0	0.0139464	0.000471078	0	0.00034711	0.011591	0	0.000867776	0	0	0.00151241	0.000359507	0	0.00131406	0.000545459	0.000582649	0	0.00119009	0	0.000842982
ASV934	0.100637	Dinoflagellata; Dinophyceae; Gymnodiniphycidae; Gymnodinium_clade	Yes	0	0	0	0	0	0	0	0	0	0	0.000607443	0.000904966	0	0	0	0	0	0	0	0	0	0	0	0	0	0	0	0	0	0	0	0.000644633	0	0	0	0	0	0	0	0	0	0	0	0	0	0
ASV935	0.102385	Dinoflagellata; Dinophyceae; Gymnodiniphycidae; Gymnodinium_clade	Yes	0	0	0	0	0	0	0	0	0	0	0	0	0	0	0	0	0	0	0	0	0	0	0	0	0	0	0	0	0	0	0	0	0	0	0	0	0.0527236	0.000520665	0.000533062	0.00065703	0.00886371	0.000694221	0.000632237	0	0.000334714	0.034773
ASV936	0.0382689	Dinoflagellata; Dinophyceae; Gymnodiniphycidae; Gymnodinium_clade	Yes	0	0	0	0	0	0	0	0	0	0	0	0	0	0	0	0	0	0	0	0	0	0	0	0.000719014	0	0	0	0.023244	0	0	0	0.0103513	0	0	0	0	0.000954553	0	0	0	0	0	0	0	0	0
ASV937	0.0331242	Dinoflagellata; Dinophyceae; Gymnodiniphycidae; Gymnodinium_clade	Yes	0	0	0	0.0165497	0	0	0	0.00204547	0	0	0	0.00138844	0.00440086	0	0	0	0	0	0	0	0.000111571	0	0	0	0.000483475	0	0	0	0	0	0	0	0	0	0	0	0	0	0	0	0	0	0	0	0	0
ASV938	0.01531	Dinoflagellata; Dinophyceae; Gymnodiniphycidae; Gymnodinium_clade	Yes	0.000917363	0	0.000285126	0	0	0	0	0.000830585	0	0	0	0	0	0	0	0	0	0	0	0	0	0	0	0	0	0	0	0	0	0	0	0.00334714	0	0	0	0	0.0073389	0	0	0	0.000681824	0	0	0	0	0.00150001
ASV939	0.00428929	Dinoflagellata; Dinophyceae; Gymnodiniphycidae; Gymnodinium_clade	Yes	0	0	0	0	0	0	0	0	0.00389259	0	0	0	0	0	0	0	0	0	0	0	0	0	0	0	0	0	0	0	0	0	0	0	0	0	0	0	0	0	0	0	0	0	0	0	0	0
ASV940	0.00319837	Dinoflagellata; Dinophyceae; Gymnodiniphycidae; Gymnodinium_clade	Yes	0	0	0	0	0	0	0	0	0	0	0	0	0	0	0	0	0	0	0	0	0	0	0	0	0	0	0	0	0	0	0	0	0	0	0.000557856	0	0	0	0	0	0	0	0	0	0	0
ASV941	0.00266531	Dinoflagellata; Dinophyceae; Gymnodiniphycidae; Gymnodinium_clade	Yes	0	0	0	0	0	0	0	0	0	0	0	0	0	0	0	0	0	0	0	0	0	0	0	0	0	0.00121489	0	0	0	0	0	0	0	0	0.000694221	0	0	0	0	0	0	0	0	0	0	0
ASV942	0.00255374	Dinoflagellata; Dinophyceae; Gymnodiniphycidae; Gymnodinium_clade	Yes	0	0	0	0	0	0	0	0	0	0	0	0	0	0	0	0	0	0	0	0	0	0	0	0	0	0	0	0	0	0	0	0	0	0	0	0	0.000483475	0	0	0	0	0	0	0	0	0
ASV943	0.0019339	Dinoflagellata; Dinophyceae; Gymnodiniphycidae; Gymnodinium_clade	Yes	0	0	0	0	0	0	0	0	0	0	0	0	0	0	0	0	0	0	0	0	0	0	0	0	0.000235539	0	0	0	0	0	0	0	0	0	0	0	0	0	0	0	0	0	0	0	0	0
ASV944	0.000867776	Dinoflagellata; Dinophyceae; Gymnodiniphycidae; Gymnodinium_clade	Yes	0	0	0	0	0	0	0	0.000520665	0	0	0	0	0	0	0	0	0	0	0	0	0	0	0	0	0	0	0	0	0	0	0	0	0	0	0	0	0	0	0	0	0	0	0	0	0	0
ASV945	0.00102893	Dinoflagellata; Dinophyceae; Gymnodiniphycidae; Gymnodinium_clade	Yes	0	0	0	0	0	0	0	0	0	0.000421491	0	0	0	0.000111571	0.000235539	0	0	0	0	0	0	0	0	0	0	0	0	0	0	0	0	0	0	0	0	0	0	0.000260333	0	0	0	0	0	0	0	0
ASV946	0.00065703	Dinoflagellata; Dinophyceae; Gymnodiniphycidae; Gymnodinium_clade	Yes	0	0	0	0	0	0	0	0	0	0	0	0	0	0	0	0	0	0	0	0	0	0	0	0	0	0	0	0	0	0.000359507	0	0	0	0	0	0	0	0	0	0	0	0	0	0	0	0
ASV947	0.000285126	Dinoflagellata; Dinophyceae; Gymnodiniphycidae; Gymnodinium_clade	Yes	0	0	0	0	0	0	0	0	0	0	0	0	0	0	0	0	0	0	0	0	0	0	0	0	0.000148762	0	0	0	0.000136365	0	0	0	0	0	0	0	0	0	0	0	0	0	0	0	0	0
ASV948	0.000285126	Dinoflagellata; Dinophyceae; Gymnodiniphycidae; Gymnodinium_clade	Yes	0	0	0	0	0	0	0	0	0	0	0	0	0	0	0	0	0	0	0	0	0	0	0	0	0	0	0	0	0	0	0	0	0	0	0	0	0.000173555	0	0	0	0	0	0	0	0	0.000111571
ASV949	0.000235539	Dinoflagellata; Dinophyceae; Gymnodiniphycidae; Gymnodinium_clade	Yes	0	0	0	0	0	0	0	0	0	0	0	0	0	0	0	0	0	0	0	0	0	0	0	0	0	0	0	0	0	0	0	0	0	0	0	0	9.91744e-05	0	0	0	2.47936e-05	0	0	0	0	0.000111571
ASV950	0.559182	Dinoflagellata; Dinophyceae; Gymnodiniphycidae; Gymnodiniphycidae; Gyrodinium; uncultured_Gyrodinium	Yes	0.000607443	0.00454962	0.000731411	0.000185952	0.00174795	0.0244217	0.00112811	0.00719014	0.00776039	0.0175167	0.00167357	0.000756205	0.00321077	0.00417772	0.00793395	0.000892569	0.00820668	0.00280168	0.000756205	0.0472194	0.0122976	0.00163638	0.000855379	0.0011653	0.0483971	0.0150125	0.00100414	0.00130166	0.0334466	0.0333846	0.00131406	0.00133885	0.00223142	0.0234919	0.016277	0.00104133	0.000483475	0.00234299	0.0281407	0.000433888	0.000483475	0.000743808	0.00507029	0.00061984	0.000136365	0.000818189
ASV951	0.0962983	Dinoflagellata; Dinophyceae; Gymnodiniphycidae; Gymnodiniphycidae; Gyrodinium; uncultured_Gyrodinium	Yes	0	0	0.000123968	0	0	0.00027273	0	0	0	0.000247936	0.000185952	0	0	0.000185952	0.000235539	0	0	0.000223142	0	0.00120249	0	0	0	0	0.00438847	0	0	0.000123968	0.00715295	0.00200828	0	0.000173555	0	0.0317358	0	0	0	0.00135125	0	0	0	0.00340912	0.000173555	0	0	0.000297523
ASV952	0.00322317	Dinoflagellata; Dinophyceae; Gymnodiniphycidae; Gymnodiniphycidae; Gyrodinium; uncultured_Gyrodinium	Yes	0	0	0	0	0	0	0	0	0	0	0	0	0	0	0	0	0	0	0	0	0	0	0	0	0	0	0	0	0	0	0	0	0	0	0	0	0	0	0	0	0.00105373	0	0	0	0	0.000533062
ASV953	0.0925173	Dinoflagellata; Dinophyceae; Gymnodiniphycidae; Gymnodiniphycidae; Gyrodinium; uncultured_alveolate	Yes	0.000756205	0	7.43808e-05	0	4.95872e-05	0	0.000136365	0	0.000161158	0	0	0.000198349	0	0.000161158	0.000123968	0	9.91744e-05	0	9.91744e-05	0	0	0	0.00886371	0.000185952	0.000136365	9.91744e-05	0.0142067	0.000285126	0.000161158	9.91744e-05	0.0120993	0	0	0	0	0.0106612	0.000247936	0	0	0.0106117	0.000123968	0	3.71904e-05	0	0.0122852	0.000297523
ASV954	0.000880173	Dinoflagellata; Dinophyceae; Gymnodiniphycidae; Gymnodiniphycidae; Gyrodinium; Gyrodinium_spirale	Yes	0	0	0	0	0	0	0	0	0	0	0	0	0	0	0	0	0	0	0	0	0	0	0	0	0	0	0	0	0	0	0	0	0	0	0	0	0	0	0	0	0.000471078	0	0	0	0	0.000409094
ASV955	0.0259961	Dinoflagellata; Dinophyceae; Gymnodiniphycidae; Gymnodiniphycidae; Gyrodinium	Yes	0	0	0	0	0	0	0	0	0	0	0	0	0	0	0	0	0	0	0	0	0	0	0	0	0	0	0	0	0	0	0	0	0	0	0	0	0	0	0	0.00163638	0.000582649	0	0	0	0.000384301	0.00120249
ASV956	0.0112067	Dinoflagellata; Dinophyceae; Gymnodiniphycidae; Gymnodiniphycidae; Gyrodinium	Yes	0	0	0	0	7.43808e-05	0.000173555	0	0	0.000161158	0	0	0	0	0	6.1984e-05	0	0	0	0	0.000123968	0.000607443	0	0	0	0.00261572	0.000669427	0	0	0.000942157	0.000458681	0	0	0	0.000495872	0	0	0	0	0	0	0	0	0	0	0	0
ASV957	0.222634	Dinoflagellata; Dinophyceae; Gymnodiniphycidae	Yes	0	0	0	0	0	0.000458681	0	0	0.00127687	0.00214465	0.00442566	0	0	0.000223142	0.0011653	0	0.000285126	0.000235539	0	0	0.000371904	0	0	0	0.000458681	0.00214465	0	0	0	0.00264052	0	0	0	0.000842982	0.00278928	0	0.000483475	0.000855379	0.00301242	0.00034711	0	0.00942157	0.0103017	0	0	0.000991744
ASV958	0.0680956	Dinoflagellata; Dinophyceae; Gymnodiniphycidae	Yes	0	0	0.000123968	0	0.00200828	0.000198349	0	0	0.025401	0.000173555	0	0	0.000123968	0.000185952	0.000409094	0	0	0	0.000123968	0.00128927	0	0	8.67776e-05	0.000136365	0.00721494	0.000111571	0	0	0.00292564	0.00092976	0	0	0	0.000396697	0.000136365	9.91744e-05	0	0	0	0	0.000111571	0.000285126	0	0	0	0.000793395
ASV959	0.0688146	Dinoflagellata; Dinophyceae; Gymnodiniphycidae	Yes	0	0	0	0	0	0.000557856	0	0	0.00120249	0.000433888	0	0	0	0.00145043	0.00457442	0	0.00101654	0	0	0	0	0	0	0	0.000681824	7.43808e-05	0	0	0.00143803	0.000595046	0	0	0	0.00458681	0.000818189	0	0.000123968	0.000805792	0.00172315	0.000136365	0.000198349	0.00184712	0.00410334	0	8.67776e-05	0.00030992
ASV960	0.0406243	Dinoflagellata; Dinophyceae; Gymnodiniphycidae	Yes	0	0	0	0	0	0	0.000223142	0	0	0.000917363	0.000297523	0	0	0.000508269	0.000533062	0	0.00518186	0	0	0.00172315	0.00034711	0	0	0	0.00184712	0.00034711	0	0	0.00924801	0.00345871	0	0	0	0.00399177	0	0	0	0.00638435	0	0	0	0.00339672	0	0	0	0
ASV961	0.0341656	Dinoflagellata; Dinophyceae; Gymnodiniphycidae	Yes	0	0	0	0	0	0	0	0	0	0	0	0	0	0	0	0	0	0	0	0	0	0	0	0	0.00538021	0	0	0	0.0163266	0.00591327	0	0	0	0.00327275	0.000495872	0	0	0	0	0	0	0	0	0	0	0
ASV962	0.0332854	Dinoflagellata; Dinophyceae; Gymnodiniphycidae	Yes	0	0	0	0	0	0	0	0	0	0	0	0	0	0	0	0	0	0	0	0	0	0	0	0	0	0	0	0.00114051	0	0	0	0	0	0	0	0	0.00417772	0	0	0.000954553	0	0	0	0	0	0
ASV963	0.0138472	Dinoflagellata; Dinophyceae; Gymnodiniphycidae	Yes	0	0	0	0	0	0	0	0	0	0	0	0	0	0	0	0	0	0	0	0	0	0	0	0	0	0	0	0	0	0	0	0	0	0	0	0	0	0	0	0	0	0	0	0	0	0
ASV964	0.0121861	Dinoflagellata; Dinophyceae; Gymnodiniphycidae	Yes	0	0	0	0	0.000582649	0	0	0	0.000570253	0	0	0	0	0	0	0	0	0	0	0.000533062	0.000371904	0.000334714	0	0	0.00182233	0	0	0	0.000458681	0.00030992	0	0	0	0	0	0	0	0	0	0	0	0	0	0	0	0
ASV965	0.00978107	Dinoflagellata; Dinophyceae; Gymnodiniphycidae	Yes	0	0	0	0	0	0	0	0	0	0	0	0	0	0	0	0	0	0	0	0	0	0	0	0	0.00132646	0	0	0	0.0042645	0.00168596	0	0	0	0.000582649	0	0	0	0	0	0	0	0	0	0	0	0
ASV966	0.00694221	Dinoflagellata; Dinophyceae; Gymnodiniphycidae	Yes	0	0	0	0	0	0	0	0.00157439	0	0.000260333	0	0	0	0	0	0	0.000595046	0	0	0	0.000136365	0	0	0	0	0	0	0	0.000334714	0	0	0	0	0.000545459	0	0	0	0.00203307	0	0	0	0	0	0	0	0.00101654
ASV967	0.00492153	Dinoflagellata; Dinophyceae; Gymnodiniphycidae	Yes	0	0	0	0	0	0	0	0.000756205	3.71904e-05	0	0	0	0.0038554	2.47936e-05	0	0	0	0	2.47936e-05	0	0	0	0	0	0	0	0	0	0	0	2.47936e-05	0	0	0	0	0	0	0	0	0	0	0	0	0	0	0
ASV968	0.00375623	Dinoflagellata; Dinophyceae; Gymnodiniphycidae	Yes	0	0	0	0	0	0	0	0	0	0	0	0	0	0	0	0	0	0	0	0	0	0	0	0	0	0	0	0	0	0	0	0	0	0	0	0	0	0.000805792	0	0	0.00034711	0.000371904	0	0	0	0.00203307
ASV969	0.00337193	Dinoflagellata; Dinophyceae; Gymnodiniphycidae	Yes	0	0.000570253	0	0	0	0	0	0	0.000396697	0	0	0	0	0	0	0	0	0	0	0	0	0	0	0	0.0011777	0	0	0	0.000706617	0	0	0	0	0	0	0	0	0.000520665	0	0	0	0	0	0	0	0
ASV970	0.00313639	Dinoflagellata; Dinophyceae; Gymnodiniphycidae	Yes	0	0	0	0	0	0	0	0	0.00112811	0.00100414	0	0	0	0	0	0	0.000260333	0	0	0	0	0	0	0	0.000173555	0	0	0	0	0	0	0	0	0.000148762	0	0	0	0	0	0	0	0.000421491	0	0	0	0
ASV971	0.00211985	Dinoflagellata; Dinophyceae; Gymnodiniphycidae	Yes	4.95872e-05	0	0	0	0	0	0	0	0	0	0	0	0.00190911	0	0	0	0	0	0	0	0	0	0	0	0	0	0	0	0	0	0	0	0	0	0	0	0	0	0	0	0	0	0	0	0	0
ASV972	0.00162398	Dinoflagellata; Dinophyceae; Gymnodiniphycidae	Yes	0	0	0	0	0	0	0	0	0	0	0	0	0	0	0	0	0	0	0	0	0	0	0	0	0	0	0	0	0	0	0	0	0	0	0	0	0	0	0	0	0	0	0	0	0	0
ASV973	0.000917363	Dinoflagellata; Dinophyceae; Gymnodiniphycidae	Yes	0	0	0	0	0	0	0	0	0	0	0	0	0	0	0	0	0	0	0	0	0	0	0	0	0.000557856	0	0	0	0	0	0	0	0	0	0	0	0	0	0	0	0	0	0	0	0	0
ASV974	0.000904966	Dinoflagellata; Dinophyceae; Gymnodiniphycidae	Yes	0	0	0	0	0	0	0	0	0	0.000173555	0	0	0	0.000148762	0.000136365	0	0	0	0	0	0	0	0	0	0	0	0	0	0	0	0	0	0	0	0	0	0	0	0	0	0	0	0	0	0	0
ASV975	0.000867776	Dinoflagellata; Dinophyceae; Gymnodiniphycidae	Yes	0	0	0	0	0	0	0	0	0	0	0	0	0	0	0	0	0	0	0	0	0	0	0	0	0	0	0	0	0	0	0	0	0	0	0	0	0	0	0	0	0	0	0	0	0	0
ASV976	0.000669427	Dinoflagellata; Dinophyceae; Gymnodiniphycidae	Yes	0	0	0	0	0	0	0	0	0.000409094	0.000161158	0	0	0	0	0	0	1.23968e-05	0	0	0	0	0	0	0	0	0	0	0	0	0	0	0	0	0	0	0	0	0	0	0	0	8.67776e-05	0	0	0	0
ASV977	0.000285126	Dinoflagellata; Dinophyceae; Gymnodiniphycidae	Yes	0	0	0	0	0	0	0	0	0	0	0	0	0	0	0	0	0	0	0	0	0	0	0	0	0	0	0	0	0	0	0	0	0	0	0	0	0	0	0	0	0	0	0	0	0	0
ASV978	0.0073389	Dinoflagellata; Dinophyceae; Gonyaulacales; Gonyaulacales; Pyxidinopsis; Pyxidinopsis_psilata	Yes	0	0	0	0	0.000483475	0.000123968	0	0	0.000161158	0.000123968	4.95872e-05	0	2.47936e-05	0	0	0	0	8.67776e-05	0	0.000446285	0.000161158	0.000161158	0	0	0.0015372	0.000148762	0	0	0.00128927	0.000669427	0	3.71904e-05	0	0.000508269	0	0	0	0	0	0	0	0	0	0	0	0
ASV979	0.00164877	Dinoflagellata; Dinophyceae; Gonyaulacales; Gonyaulacales; Pyxidinopsis; Pyxidinopsis_psilata	Yes	0	0	0	0	6.1984e-05	0	0	0	0.000743808	0	0	0	0	0	0	0	0	0	0	0.00027273	0	0	0	0	0.000495872	0	0	0	0	0	0	0	0	0	2.47936e-05	0	0	0	0	0	0	0	0	0	0	0
ASV980	0.00133885	Dinoflagellata; Dinophyceae; Gonyaulacales; Gonyaulacales; Pyxidinopsis; Pyxidinopsis_psilata	Yes	0	0	0	0	0.000396697	0	0	0	0	0	0	0	0	0	0	0	0.000123968	0	0	0.000235539	0	0	0	8.67776e-05	0	0	0	0	0.00030992	0	0	0	0	0	0	0	0	0	0	0	0	0	0	0	0	0
ASV981	0.00123968	Dinoflagellata; Dinophyceae; Gonyaulacales; Gonyaulacales; Pyxidinopsis; Pyxidinopsis_psilata	Yes	0	0	0	0	0.000123968	0	0	0	0	0	0	0	0	0	0	0	0.000173555	0	0	0.000247936	0	0	0	0	8.67776e-05	0	4.95872e-05	0	0.000247936	0.00030992	0	0	0	0	0	0	0	0	0	0	0	0	0	0	0	0
ASV982	0.000719014	Dinoflagellata; Dinophyceae; Gonyaulacales; Gonyaulacales; Pyxidinopsis; Pyxidinopsis_psilata	Yes	0	0	0.000421491	0	0	0	0	0	0	0	0	0	0	0	0	0	0	0	0	0	0	0	0	0	0	0	0	0	0	0	0	0	0	0	0	0	0	0	0	0	0	0	0	0	0	0.000210746
ASV983	0.00027273	Dinoflagellata; Dinophyceae; Gonyaulacales; Gonyaulacales; Pyrocystis	Yes	0	0.000198349	0	0	0	0	0	0	7.43808e-05	0	0	0	0	0	0	0	0	0	0	0	0	0	0	0	0	0	0	0	0	0	0	0	0	0	0	0	0	0	0	0	0	0	0	0	0	0
ASV984	0.00624799	Dinoflagellata; Dinophyceae; Gonyaulacales; Gonyaulacales; Neoceratium; uncultured_marine	Yes	0	0	0	0	0	0	0	0	0	0	0	0	0	0	0	0	0	0	0	0	0	0	0	0	0	0	0	0	0	0	0	0	0	0	0	0	0	0	0	0	0	0	0	0	0	0
ASV985	1.61375	Dinoflagellata; Dinophyceae; Gonyaulacales; Gonyaulacales; Neoceratium; uncultured_eukaryote	Yes	0.000867776	0.000681824	0.000570253	0.000235539	0.00109092	0.0111075	0.00127687	0.000223142	0.0547938	0.0292192	0.00143803	0.000855379	0.000830585	0.649667	0.486599	0.000681824	0.0299507	0.0882776	0.000719014	0.00179754	0.000607443	0.000433888	0.00132646	0.00128927	0.00332234	0.00210746	0.0011653	0.00137604	0.00959512	0.006186	0.00131406	0.00112811	0.000185952	0.0089133	0.00384301	0.000892569	0.000892569	0.00958272	0.0203679	0.000632237	0.000818189	0.0278804	0.103154	0.000743808	0.000334714	0.00166117
ASV986	0.00371904	Dinoflagellata; Dinophyceae; Gonyaulacales; Gonyaulacales; Neoceratium; uncultured_eukaryote	Yes	0	0	0	0	0	0	0	0	0	0	0	0	0	0.00185952	0.00157439	0	0	0	0	0	0	0	0	0	0	0	0	0	0	0	0	0	0	0	0	0	0	0	0	0	0	0	0.000285126	0	0	0
ASV987	0.00241738	Dinoflagellata; Dinophyceae; Gonyaulacales; Gonyaulacales; Neoceratium; uncultured_eukaryote	Yes	0	0	0	0	0	0	0	0	0	0	0	0	0	0	0	0.00152481	0	0	0	0	0	0	0	0	0	0	0	0	0	0	0	0	0	0	0	0	0	0	0	0	0	0	0	0	0	0
ASV988	0.00167357	Dinoflagellata; Dinophyceae; Gonyaulacales; Gonyaulacales; Neoceratium; uncultured_eukaryote	Yes	0	0	0	0	0	0	0	0	0	0	0	0	0	0.000917363	0.000756205	0	0	0	0	0	0	0	0	0	0	0	0	0	0	0	0	0	0	0	0	0	0	0	0	0	0	0	0	0	0	0
ASV989	0.000198349	Dinoflagellata; Dinophyceae; Gonyaulacales; Gonyaulacales; Neoceratium; uncultured_eukaryote	Yes	0	0	0	0	0	0	0	0	0	0	0	0	0	3.71904e-05	0	0	0	9.91744e-05	0	0	0	0	0	0	0	0	0	0	0	0	0	0	0	0	0	0	0	0	0	0	0	0	6.1984e-05	0	0	0
ASV990	0.000185952	Dinoflagellata; Dinophyceae; Gonyaulacales; Gonyaulacales; Neoceratium; uncultured_eukaryote	Yes	0	0	0	0	0	0	0	0	0	0	0	0	0	0	0	0	0	0	0	0	0	0	0	0	0	0	0	0	0	0	0	0	0	0	0	0	0	0	0	0	0	0	0	0	0	0
ASV991	8.67776e-05	Dinoflagellata; Dinophyceae; Gonyaulacales; Gonyaulacales; Neoceratium; Tripos_tenuis	Yes	0	0	0	0	0	0	0	0	0	0	0	0	0	3.71904e-05	4.95872e-05	0	0	0	0	0	0	0	0	0	0	0	0	0	0	0	0	0	0	0	0	0	0	0	0	0	0	0	0	0	0	0
ASV992	0.0478392	Dinoflagellata; Dinophyceae; Gonyaulacales; Gonyaulacales; Neoceratium	Yes	0	0	0	0	0	0.000533062	0	0	0.00169836	0.00106612	0	0	0	0.0193762	0.0148514	0	0.000904966	0.00307441	0	0	0	0	0	0	0	0	0	0	0.000359507	0	0	0	0	0.000471078	0	0	0	0.00030992	0.000719014	0	0	0.00100414	0.00301242	0	0	0
ASV993	0.000136365	Dinoflagellata; Dinophyceae; Gonyaulacales; Gonyaulacales; Neoceratium	Yes	0	0	0	0	0	0	0	0	0	0	0	0	0	7.43808e-05	6.1984e-05	0	0	0	0	0	0	0	0	0	0	0	0	0	0	0	0	0	0	0	0	0	0	0	0	0	0	0	0	0	0	0
ASV994	0.000198349	Dinoflagellata; Dinophyceae; Gonyaulacales; Gonyaulacales; Neoceratium	Yes	0	0	0	0	0	0	0	0	0	0	0	0	0	0.000111571	0	0	0	0	0	0	0	0	0	0	0	0	0	0	0	0	0	0	0	0	0	0	0	0	0	0	0	0	8.67776e-05	0	0	0
ASV995	8.67776e-05	Dinoflagellata; Dinophyceae; Gonyaulacales; Gonyaulacales; Neoceratium	Yes	0	0	0	0	0	0	0	0	0	0	0	0	0	4.95872e-05	3.71904e-05	0	0	0	0	0	0	0	0	0	0	0	0	0	0	0	0	0	0	0	0	0	0	0	0	0	0	0	0	0	0	0
ASV996	0.000148762	Dinoflagellata; Dinophyceae; Gonyaulacales; Gonyaulacales; Neoceratium	Yes	0	0	0	0	0	0	0	0	0	0	0	0	0	7.43808e-05	0	0	0	0	0	0	0	0	0	0	0	0	0	0	0	0	0	0	0	0	0	0	0	0	0	0	0	0	7.43808e-05	0	0	0
ASV997	0.000148762	Dinoflagellata; Dinophyceae; Gonyaulacales; Gonyaulacales; Neoceratium	Yes	0	0	0	0	0	0	0	0	0	0	0	0	0	7.43808e-05	7.43808e-05	0	0	0	0	0	0	0	0	0	0	0	0	0	0	0	0	0	0	0	0	0	0	0	0	0	0	0	0	0	0	0
ASV998	0.000111571	Dinoflagellata; Dinophyceae; Gonyaulacales; Gonyaulacales; Neoceratium	Yes	0	0	0	0	0	0	0	0	0	0	0	0	0	4.95872e-05	6.1984e-05	0	0	0	0	0	0	0	0	0	0	0	0	0	0	0	0	0	0	0	0	0	0	0	0	0	0	0	0	0	0	0
ASV999	9.91744e-05	Dinoflagellata; Dinophyceae; Gonyaulacales; Gonyaulacales; Neoceratium	Yes	0	0	0	0	0	0	0	0	0	0	0	0	0	7.43808e-05	2.47936e-05	0	0	0	0	0	0	0	0	0	0	0	0	0	0	0	0	0	0	0	0	0	0	0	0	0	0	0	0	0	0	0
ASV1000	0.00224382	Dinoflagellata; Dinophyceae; Gonyaulacales; Gonyaulacales; Lingulodinium; Lingulodinium_polyedrum	Yes	0	0	0	0	0	0	0	0	0.000867776	0	0	0	0	0	0	0	0	0	0	0	0	0	2.47936e-05	0	2.47936e-05	0	0	0	0.000123968	4.95872e-05	0	0	0	0	0	0	0	0	0	0	0	0	0	0	0	0
ASV1001	0.0110951	Dinoflagellata; Dinophyceae; Gonyaulacales; Gonyaulacales; Heterodinium; uncultured_eukaryote	Yes	0	0	0	0	0	0.00508269	0	0	0	0.00471078	0	0	0	9.91744e-05	6.1984e-05	0	0	0	0	0	0	0	0	0	8.67776e-05	0	0	0	9.91744e-05	0	0	4.95872e-05	0	4.95872e-05	0	0	0	0	0	0	0	0	0	0	0	0
ASV1002	0.000855379	Dinoflagellata; Dinophyceae; Gonyaulacales; Gonyaulacales; Grammatodinium; Grammatodinium_tongyeonginum	Yes	0	0	0	0	0	0	0	0	0	0	0	0	0	0	0	0	0	0	0	0	0	0	0	0	0.000371904	0	0	0	0	0	0	0	0	0	0	0	0	0	0	0	0	0	0	0	0	0
ASV1003	0.0188555	Dinoflagellata; Dinophyceae; Gonyaulacales; Gonyaulacales; Gonyaulax; Spiniferites_ramosus	Yes	0	0	0	0	0	0	0	0	0	0	0	0	0	0	0	0	0	0	0	0	0	0	0	0	0	0	0	0	0	0	0	0	0	0	0	0	0.00809511	0.000148762	0.000136365	0.000173555	0.00143803	0.000123968	0.000148762	0	0	0.00823147
ASV1004	0.0101034	Dinoflagellata; Dinophyceae; Gonyaulacales; Gonyaulacales; Gonyaulax; Spiniferites_belerius	Yes	0	0	0	0	0	0	0	0	0	0	0	0	0	0	0	7.43808e-05	4.95872e-05	0	0	0.000446285	0	0.000235539	0	9.91744e-05	0.000557856	0	0	0	0.00065703	0.000409094	0	0.000123968	0.000198349	0.000458681	0	0	4.95872e-05	0	0	0	0	0	0	0	0	0
ASV1005	0.00661989	Dinoflagellata; Dinophyceae; Gonyaulacales; Gonyaulacales; Gonyaulax; Spiniferites_belerius	Yes	0	0	0	0	0.000471078	0	0	0	0.00135125	0	0	0	0	0.000161158	0	0	0	3.71904e-05	0	0	0	0	0	0	0.000669427	0.000223142	0	0.000570253	0	0	0	0	0	0	0	0	0	0	0	0	0	0	0	0	0	9.91744e-05
ASV1006	0.00384301	Dinoflagellata; Dinophyceae; Gonyaulacales; Gonyaulacales; Gonyaulax; Spiniferites_belerius	Yes	0	0	0	0	0	0	0	0	0.0034959	0	0	0	0	0	0.000223142	0	0	0	0	0	0	0	0	0	0	0	0	0	4.95872e-05	0	0	0	0	0	0	3.71904e-05	0	0	0	0	0	0	0	3.71904e-05	0	0
ASV1007	0.0178886	Dinoflagellata; Dinophyceae; Gonyaulacales; Gonyaulacales; Gonyaulax; Gonyaulax_cochlea	Yes	0	0	0	0	0	0	0	0	0.0108472	2.47936e-05	0	0	3.71904e-05	0.000433888	0.00208266	0	0.00125208	0	0	9.91744e-05	0	0	0	4.95872e-05	0.000892569	0.000111571	0	0.000173555	0.000892569	0.00030992	0	0.000111571	0	0.000198349	0	0	3.71904e-05	0	0	0	0	0	0	0	0	0
ASV1008	0.00359507	Dinoflagellata; Dinophyceae; Gonyaulacales; Gonyaulacales; Gonyaulax; Gonyaulax_cochlea	Yes	0	0	0	0	0	0	0	0	0.000247936	0	0	0	0	0	4.95872e-05	0	0	0	0	0	0	0	0	0	0.00179754	0	0	0	0.000223142	9.91744e-05	0	0	0	0.000247936	0	0	0	0	0	0	0	0	0	0	0	0
ASV1009	0.00128927	Dinoflagellata; Dinophyceae; Gonyaulacales; Gonyaulacales; Gonyaulax; Gonyaulax_cochlea	Yes	0	0	0	0	0	0	0	0	0.00104133	0	0	0	0	0	0.000247936	0	0	0	0	0	0	0	0	0	0	0	0	0	0	0	0	0	0	0	0	0	0	0	0	0	0	0	0	0	0	0
ASV1010	0.138175	Dinoflagellata; Dinophyceae; Gonyaulacales; Gonyaulacales; Fragilidium; Fragilidium_sp.	Yes	2.47936e-05	0.00250415	6.1984e-05	0	0.0207522	0.000136365	6.1984e-05	0	0.0348846	0.000148762	0.000111571	9.91744e-05	3.71904e-05	0.000247936	0.000545459	0	0.00252895	0.000123968	9.91744e-05	9.91744e-05	1.23968e-05	4.95872e-05	0	0.000111571	0.000173555	0	6.1984e-05	4.95872e-05	0.000173555	0.000148762	0	0.000111571	0	6.1984e-05	7.43808e-05	8.67776e-05	0	0	0	0	0	0	0	0	0	0
ASV1011	0.00737609	Dinoflagellata; Dinophyceae; Gonyaulacales; Gonyaulacales; Fragilidium; Fragilidium_sp.	Yes	0	0	0	0	0.000842982	0	0	0	0.00210746	0	0	0	0	0	0	0	0	0	0	0	0	0	0	0	0	0	0	0	0	0	0	0	0	0	0	0	0	0	0	0	0	0	0	0	0	0
ASV1012	0.0011777	Dinoflagellata; Dinophyceae; Gonyaulacales; Gonyaulacales; Fragilidium; Fragilidium_sp.	Yes	0	0.000247936	0	0	0	0	0	0	0.000446285	0	0	0	0	0	0	0	0	0	0	0	0	0	0	0	0	0	0	0	9.91744e-05	0	0	0	0	0	0	0	0	0	0	0	0	0	0	0	0	0
ASV1013	0.000731411	Dinoflagellata; Dinophyceae; Gonyaulacales; Gonyaulacales; Fragilidium; Fragilidium_sp.	Yes	0	0	0	0	0.000198349	0	0	0	0.000235539	0	0	0	0	0	0.000111571	0	0	0	0	0	0	0	0	0	0	0	0	0	0.000185952	0	0	0	0	0	0	0	0	0	0	0	0	0	0	0	0	0
ASV1014	0.000582649	Dinoflagellata; Dinophyceae; Gonyaulacales; Gonyaulacales; Fragilidium; Fragilidium_sp.	Yes	0	0	0	0	0	0	0	0	0.000322317	0	0	0	0	0	0	0	0	0	0	0	0	0	0	0	0	0	0	0	0	0	0	0	0	0	0	0	0	0	0	0	0	0	0	0	0	0
ASV1015	0.00164877	Dinoflagellata; Dinophyceae; Gonyaulacales; Gonyaulacales; Amylax; Amylax_triacantha	Yes	0	0	0	0	0	0	0.000322317	0	0	0	6.1984e-05	0	0	0	0	0.000595046	0	0	0	0	0	0	0	0	0	0	0	0	0	0	0	0	0	0	0	0	0	0	0	0.000223142	0	0	0	0	0	0.000111571
ASV1016	0.000185952	Dinoflagellata; Dinophyceae; Gonyaulacales; Gonyaulacales; Alexandrium; Alexandrium_leei	Yes	0	0	0	0	9.91744e-05	0	0	0	0	0	0	0	0	0	0	0	0	0	0	0	0	0	0	0	0	0	0	0	0	0	0	0	0	0	0	0	0	0	0	0	0	0	0	0	0	0
ASV1017	0.00119009	Dinoflagellata; Dinophyceae; Gonyaulacales; Gonyaulacales; Alexandrium; Alexandrium_diversaporum	Yes	0	0	0	0	0	0	0	0	4.95872e-05	0	0	0	0	0	0	0	0	0	0	0	0	0	0	0	0	0	0	0	0	0	0	0	0	0	0	0	0	0	0	0	0	0	0	0	0	0
ASV1018	0.0217688	Dinoflagellata; Dinophyceae; Gonyaulacales; Gonyaulacales; Alexandrium	Yes	7.43808e-05	0.000917363	0	0	0.00101654	0.000161158	0	0	0.000706617	0.000161158	0.000198349	0.000880173	0	0.000396697	0.000322317	3.71904e-05	0	0.000123968	0	0.00547938	0.000223142	0.000148762	0	0.000123968	0.00665708	0.00030992	3.71904e-05	0.000198349	0.00104133	0.000793395	6.1984e-05	0.000520665	0	0	8.67776e-05	6.1984e-05	0	0	0	0	0	0	0	3.71904e-05	0	0
ASV1019	0.00277688	Dinoflagellata; Dinophyceae; Gonyaulacales; Gonyaulacales; Alexandrium	Yes	0	0	0	0	0	0	0	0	0	0	0	0	0	0	0	0	0	0	0	0	0	0	0	0	0	0	0	0	0	0	0	0.000557856	0	0	0	0	0.000508269	0	0	0	6.1984e-05	0	0	0	0	0.000483475
ASV1020	0.0023058	Dinoflagellata; Dinophyceae; Gonyaulacales; Gonyaulacales; Alexandrium	Yes	0	0	0	0	0	0	0	0	0	0	0	0	0	0	0	0	0	0	0	0	0	0	0	0	0	0	0	0.000235539	0	0	0	0.000210746	0	0	0	0	0.0011777	0	0	0	0.000185952	0	0	0	0	0.000495872
ASV1021	0.00188431	Dinoflagellata; Dinophyceae; Gonyaulacales; Gonyaulacales; Alexandrium	Yes	0	0	0	0	0	0	0	0	0	0	0	0	0	0	0	0	0	0	0	0	0	0	0	0	0	0	0	0	0.000297523	0	0	0	0	0.000495872	0	0	0	0	0	0	0	0	0	0	0	0
ASV1022	0.000607443	Dinoflagellata; Dinophyceae; Gonyaulacales; Gonyaulacales; Alexandrium	Yes	0	0	0	0	0.000123968	0	0	0	0.000210746	0	0	0	0	0	0	0	0	0	0	0	0	0	0	0	0.00027273	0	0	0	0	0	0	0	0	0	0	0	0	0	0	0	0	0	0	0	0	0
ASV1023	0.00358267	Dinoflagellata; Dinophyceae; Gonyaulacales; Gonyaulacales	Yes	0	0	0	0	0	0	0	0	0.00343391	0	0	0	0	0	0.000123968	0	0	0	0	0	0	0	0	0	0	0	0	0	0	0	0	2.47936e-05	0	0	0	0	0	0	0	0	0	0	0	0	0	0
ASV1024	0.389929	Dinoflagellata; Dinophyceae; Dinophysiales; Dinophysiales; Sinophysis; uncultured_marine	Yes	0.00969429	0.000384301	0.110567	0	0.00061984	0.000830585	0.106079	0.000173555	0.00110331	0.0011529	0.0227109	0.00376863	0.000793395	0.000533062	0.000768601	0.0599013	0.000433888	0.000433888	0.000433888	0.000793395	0.000421491	0.000223142	0.00061984	0.00702898	0.000805792	0.000669427	0.000595046	0.00340912	0.0011529	0.00164877	0.00061984	0.00228101	0.000123968	0.000954553	0.000706617	0.000768601	0.00629757	0	0.000111571	0.000223142	0.00368185	0.000161158	0.000136365	0.0179506	7.43808e-05	0.00365706
ASV1025	0.0145166	Dinoflagellata; Dinophyceae; Dinophysiales; Dinophysiales; Sinophysis; uncultured_marine	Yes	0	0	0	0	0	0	0	0	0	0	6.1984e-05	0	0	0	0	0.00572732	0	0	0	0	0	0	0	0	0	0	0	0	0	0	0	0	0	0	0	0	0.00345871	0	0	0	0.000644633	0	0	0	8.67776e-05	0.00323556
ASV1026	0.00404136	Dinoflagellata; Dinophyceae; Dinophysiales; Dinophysiales; Sinophysis; uncultured_marine	Yes	0	0	0	0	0	0	0	0	0	0	0	0.00096695	0	0	0	0	0	0	0	0	0	0	0	0.00130166	0	0	0	0.000780998	0	0	0	0	0	0	0	0	0.000991744	0	0	0	0	0	0	0	0	0
ASV1027	0.00166117	Dinoflagellata; Dinophyceae; Dinophysiales; Dinophysiales; Sinophysis; uncultured_marine	Yes	0	0	0.00111571	0	0	0	0	0	0	0	0	0	0	0	0	0	0	0	0	0	0	0	0	0	0	0	0	0	0	0	0	0	0	0	0	0	0	0	0	0	0	0	0	0.000545459	0	0
ASV1028	0.0865916	Dinoflagellata; Dinophyceae; Dinophysiales; Dinophysiales; Sinophysis	Yes	0	0.000917363	0.000173555	0.0135993	0.000917363	0	0.000235539	0.00560335	0.00327275	0.000161158	0.000198349	0.000285126	0.047207	0.000148762	0.00065703	0	0.00157439	0	0	0	0	0	0.000111571	0	0.000148762	6.1984e-05	6.1984e-05	0	0.000173555	0.000198349	0.000185952	0.000235539	0	0.000148762	0	0	0	0.000161158	0	0	0	0	8.67776e-05	0	0	0
ASV1029	0.00422731	Dinoflagellata; Dinophyceae; Dinophysiales; Dinophysiales; Sinophysis	Yes	0	0	0	0	0	0	0	0	0	0	0	0	0	0	0	0	0	0	0	0	0	0	0	0	0	0	0	0	0	0	0	0	0	0	0	0	0	0.0011777	0	0	0	0	0	0	0	0
ASV1030	0.00374383	Dinoflagellata; Dinophyceae; Dinophysiales; Dinophysiales; Sinophysis	Yes	0	0	0	0	0	0	0	0.000520665	0	0	0	0	0.00182233	0	0	0	0.000495872	0	0	0	0	0	0	0	0	0	0	0	0	0	0	0	0	0	0	0	0	0	0	0	0	0	0	0	0	0
ASV1031	0.00209506	Dinoflagellata; Dinophyceae; Dinophysiales; Dinophysiales; Sinophysis	Yes	0	0	0	0	0	0	0	0	0	0	0	0	0	0	0	0	0	0	0	0	0	0	0	0	0	0	0	0	0	0	0	0	0	0	0	0	0	0	0	0	0	0	0	0	0	0
ASV1032	3.68365	Dinoflagellata; Dinophyceae	Yes	0.408214	0.000904966	0.0322813	0.00399177	0.0027273	0.00177274	0.00513227	0.00381821	0.00437607	0.00256614	0.0624179	0.0143431	0.00675625	0.00226861	0.00277688	0.00282647	0.00126447	0.00141323	0.0145538	0.00204547	0.0112067	0	0.463256	0.0223266	0.00777279	0.00247936	0.253837	0.00290085	0.00354548	0.00370664	0.266395	0.00913644	0.000384301	0.00364466	0.0026901	0.203605	0.00644633	0.000867776	0.000756205	0.0957033	0.0128183	0.000904966	0.00105373	0.0199217	0.0879057	0.0191035
ASV1033	0.664865	Dinoflagellata; Dinophyceae	Yes	0.000793395	0.00406615	0.00061984	0.00409094	0.00435128	0.00290085	0.0011777	0.0149505	0.00344631	0.0027273	0.00166117	0.00881412	0.00918603	0.00220663	0.00198349	0	0.00102893	0.00111571	0.000731411	0.0108472	0.00267771	0.000260333	0.0011777	0.0471574	0.0963975	0.00783478	0.00114051	0.0448392	0.018744	0.0201944	0.00148762	0.0637815	0.000285126	0.00298763	0.0120249	0.0011777	0.0234052	0.000446285	0.00914884	0.0019463	0.00593807	0	0.00250415	0.000483475	0.00105373	0.0233432
ASV1034	0.433789	Dinoflagellata; Dinophyceae	Yes	0.000533062	0.000669427	0.000595046	0	0.000954553	0.00127687	0.00184712	0	0.0163514	0.0143183	0.0026901	0.00364466	0.000384301	0.0362234	0.0275209	0.00034711	0.00592567	0.006967	0.000471078	0.00266531	0.000842982	0.000260333	0.000805792	0.00823147	0.00185952	0.00234299	0.000545459	0.0191283	0.0030868	0.00275209	0.000756205	0.0165621	0	0.00907446	0.00225622	0.000743808	0.00188431	0.00820668	0.0120001	0.00131406	0.00220663	0.00776039	0.102745	0.000235539	0.000768601	0.0208514
ASV1035	0.419793	Dinoflagellata; Dinophyceae	Yes	0	0	0	0	0	0	0	0	0.000111571	0	0	0	0	0	0	0.058922	0	0	0	0	0	0	0	4.95872e-05	0.000148762	0	0	0.000111571	0	0	0	0	0	0	0	0	0.0038554	0.000855379	0.000842982	0.00146282	0.223155	0.00152481	0.00104133	0	0.000694221	0.10784
ASV1036	0.357933	Dinoflagellata; Dinophyceae	Yes	0	0	0	0	0	0.00688022	0	0	0	0.000285126	0.000148762	0	0	0	0.000148762	0.00831825	0	0	0	0	0	0	0	0	0.000123968	0.000123968	0	0	0	0	0	0	0	0.00564054	0.000161158	0	0.00176035	0.00125208	0.00245457	0.000880173	0.0295044	0.0579426	0.00756205	0	0.000483475	0.0165125
ASV1037	0.209816	Dinoflagellata; Dinophyceae	Yes	0.00211985	0	0.00344631	0	0	0	0.00525624	0	0	0	0.0386904	0	0.000384301	0	0	0.0709965	0	0.000260333	0	0.000185952	0.000173555	0	0.00239258	0.000285126	0.000297523	0.00030992	0.00366945	0.000235539	0	0.000297523	0.00597526	0.000173555	0	0	0	0.00756205	0.000533062	0	0	0.0268515	0.0011653	0	0	0.00159919	0.00210746	0.00199588
ASV1038	0.18408	Dinoflagellata; Dinophyceae	Yes	0	0	0	0	0	0.00340912	0	0	0.00121489	0.00245457	0	0	0	0	0.000694221	0	0.0015496	0	0	0	0	0	0	0	0.00106612	0.00112811	0	0	0.00137604	0.00221903	0	0	0	0.00141323	0.00132646	0	0	0	0.00352069	0	0	0.000260333	0.00267771	0	0	0.000198349
ASV1039	0.16246	Dinoflagellata; Dinophyceae	Yes	0.000123968	0	0.000285126	0	0	0.000731411	0.000359507	0	0.000694221	0.00137604	0	0	0.000185952	0.0011529	0.00295044	0	0.0034959	0.000148762	0	0.00135125	9.91744e-05	0	0.000297523	0.000247936	0.00762403	0	0.00030992	0.000285126	0.0129423	0.00528104	0.000446285	0.000421491	0	0.0415417	0	0.00027273	0	0.0109216	0	0	0	0.0166241	0	0	0	0
ASV1040	0.102968	Dinoflagellata; Dinophyceae	Yes	0.00644633	6.1984e-05	0.00513227	1.23968e-05	0.000123968	0.000297523	0.0339548	7.43808e-05	0.000421491	0.00030992	0.00197109	0.000161158	0.000173555	0.000334714	0.000334714	0.0118761	0.000136365	0.000235539	0.000123968	0.000235539	4.95872e-05	1.23968e-05	0.000322317	0.000173555	0.00030992	0.000210746	0.000570253	0.000297523	0.000210746	0.000247936	0.000483475	0.000285126	4.95872e-05	0.000297523	0.000123968	0.000334714	0	3.71904e-05	4.95872e-05	0.000483475	9.91744e-05	0	0	0.0177026	0.00601245	0.000123968
ASV1041	0.0963231	Dinoflagellata; Dinophyceae	Yes	0	0.000297523	0	0	0.000446285	0.000235539	0	0	0.00834304	0.000942157	0	0.000111571	0	0.00314879	0.0102026	0	0.00673146	0	0	0	0	0	0	0	0.00141323	0.000942157	0	0	0.0069546	0.00319837	0	0	0	0.00952074	0.00200828	0	0	0.00172315	0.00158679	0	0	0.000904966	0.00297523	0	0	0
ASV1042	0.081137	Dinoflagellata; Dinophyceae	Yes	0	4.95872e-05	0.000247936	0	0.00030992	0.000285126	0.000148762	0.000111571	0.00185952	0.00030992	0.00027273	0	9.91744e-05	0.000247936	0.00034711	9.91744e-05	0	0.000210746	0	0.000285126	0	0	0.000173555	0.000247936	0.00102893	0.00200828	0.000185952	0.000148762	0.011467	0.00590088	0.000173555	0.000136365	0	0.0353061	0.000495872	0.000123968	0	0	0	0	0	0	0	0	0	0
ASV1043	0.0565046	Dinoflagellata; Dinophyceae	Yes	0	0	0	0	0	0	0	0	0	0	0	0	0	0	0	0	0	0	0	0	0	0	0	0	0	0	0	0	0	0	0	0	0	0	0	0	0	0	0	0	0	0.000892569	0	0	0	0
ASV1044	0.0537525	Dinoflagellata; Dinophyceae	Yes	0	0.00065703	0	0	0.00147522	0.000247936	0	0	0.0325912	0	0	0	0	0	0.000644633	0	0	0	0	0.000768601	0	0.000421491	0	0	0.00396697	0	0	0	0.000991744	0.000681824	0	0	0	0.000322317	0	0	0	0	0	0	0	0	0	0	0	0.00158679
ASV1045	0.0443681	Dinoflagellata; Dinophyceae	Yes	0	0	0	0	0	0	0	0.00101654	0	0	0	0	0.00499591	0	0	0	0	0	0	0	0	0	0	0	0	0	0	0	0	0	0	0	0	0	0	0	0.000756205	0	0	0	0.00307441	0.000557856	0.000334714	0	0	0.0180373
ASV1046	0.0382441	Dinoflagellata; Dinophyceae	Yes	0	0	0	0	0.00896288	0	0	0	0.0228473	0	0	0	0	0.00030992	0.000805792	0	0.000855379	0	0	0	0	0	0	0	0	0	0	0	0	0	0	0	0	0	0	0	0	0	0	0	0	0	0	0	0	0
ASV1047	0.0368929	Dinoflagellata; Dinophyceae	Yes	0	0	0	0	0	0	0	0	0.000557856	0.000681824	0	0	0	0	0	0	0.000780998	0	0	0	0.000396697	0	0	0	0.0149381	0.000322317	0	0	0.00554137	0.0023058	0	0	0	0.000830585	0	0	0	0.000842982	0	0	0	0.00162398	0.00127687	0	0	0.00256614
ASV1048	0.0377235	Dinoflagellata; Dinophyceae	Yes	0	0	0	0	0	0	0	0	0	0	0	0	0	0	0	0	0	0	0	0	0	0	0	0	0	0.000533062	0	0	0	0.00030992	0	0	0	0	0.00135125	0	0.00221903	0	0.00152481	0	0.00247936	0	0.00130166	0	0	0.0042521
ASV1049	0.0227605	Dinoflagellata; Dinophyceae	Yes	0	0	0	0	0	0	0	0	0	0	0.00332234	0	0	0	0	0.00125208	0	0	0	0	0	0	0	0	0	0	0	0	0	0	0	0	0	0	0	0	0.000198349	0	0	0.000471078	0.00285126	0	0	0	0.000111571	0.00407855
ASV1050	0.0233804	Dinoflagellata; Dinophyceae	Yes	0	0	0	0	0	0	0	0	0.000173555	0	0	0	0	0	0	0	0	0	0	0	0	0	0	0.000694221	0.000495872	0	0	0.000545459	0	0	0	0.000855379	0	0	0	0	0	0	0	0	0.000148762	0.00126447	0.000384301	0	0	0.00101654
ASV1051	0.0220167	Dinoflagellata; Dinophyceae	Yes	0	0	0	0	0	0	0.000161158	0	4.95872e-05	0	0	0	0.000111571	0	0.000123968	0	0	0.000111571	0	0	0	0	8.67776e-05	3.71904e-05	0.000198349	0	0	0.000161158	0	0.000334714	0	0	0	0	0	0	0.000694221	0.000123968	0.000148762	0.00027273	0.00897528	0	0.000235539	0	7.43808e-05	0.00867776
ASV1052	0.0203431	Dinoflagellata; Dinophyceae	Yes	0	0	0	0	0	0	0	0	0	0	0	0	0	0	0	0	0	0	0	0	0	0	0	0	0	0	0	0	0	0	0	0	0	0	0	0	0	0	0	0	0	0	0	0	0	0
ASV1053	0.0201696	Dinoflagellata; Dinophyceae	Yes	0	0	0	0	0.000198349	0	0	0	0.0177398	0	0.000123968	0	0	0	0	0	0	0	0	0.000446285	0	0	0	0	0.000185952	0	0	0	0.000123968	0	0	0	0	0	0	0	0	0	0	0	0	0	0	0	0	0
ASV1054	0.0173431	Dinoflagellata; Dinophyceae	Yes	0	0	0.000582649	0	0	0	0.00125208	0	0	0	0.000421491	0	0	0	0	0	0	0	0	0	0	0	0.000136365	0.000235539	0	0	0.000235539	0	0	0.000731411	0.000371904	0.000780998	0	0	0.00107852	0.00119009	0	0	0	0.0023182	0	0	0.000136365	0.000198349	0.00198349	0
ASV1055	0.0162646	Dinoflagellata; Dinophyceae	Yes	0.000793395	0	0	0	0	0	0	0	0	0	0	0	0	0	0	0	0	0	0.00146282	0	0	0	0.00211985	0	0	0	0.00234299	0	0	0	0.00178514	0	0	0	0	0.00338433	0	0	0	0.00106612	0	0	0	0	0	0
ASV1056	0.0140704	Dinoflagellata; Dinophyceae	Yes	0	0	0	0	0	0	0	0	0	0	0	0	0	0	0	0	0	0.000384301	0	0	0	0	0	0	0	0	0	0	0	0	0	0	0	0	0	0	0	0	0	0	0.00244217	0.000409094	0	0	0	0.0019215
ASV1057	0.0118141	Dinoflagellata; Dinophyceae	Yes	0	0	0	0	0	0	0	0	0	0	0	0	0	0	0	0	0	0	0	0	0	0	0	0	0.000855379	0	0	0	0.00102893	0.000359507	0	0	0	0.00157439	0	0	0	0	0	0	0	0.000644633	0	0	0	0
ASV1058	0.0119133	Dinoflagellata; Dinophyceae	Yes	0	0	0	0	0	0	0	0	0	0	0	0	0	0	0	0	0	0	0	0	0	0	0	0	0	0	0	0	0	0	0	0	0	0	0	0	0	0	0	0	0	0	0	0	0	0
ASV1059	0.00875214	Dinoflagellata; Dinophyceae	Yes	0	0	0	0	0	0	0	0	0.000706617	0	0	0	0	0.00150001	0.000954553	0	0	0	0	0	0	0	0	0	0	0	0	0	0	0	0	0	0	0	0	0	0	0.000520665	0	0	0	0	0.00507029	0	0	0
ASV1060	0.00926041	Dinoflagellata; Dinophyceae	Yes	0	0	0	0	0	0	0	0	0	0	0	0	0	0	0	0	0	0	0	0	0	0	0	0	0	0	0	0	0	0	0	0	0	0	0	0	0	0	0	0	0	0	0	0	0	0
ASV1061	0.00875214	Dinoflagellata; Dinophyceae	Yes	0	0	0	0	0	0	7.43808e-05	0	0	0	0.000409094	0	0	0	0	0	0	0	0	0	0	0	0.000111571	0	0	0	0.000136365	0	0	0	0.000173555	0	0	0	0	0.00100414	0	0	0	0.00545459	0	0	0	0	0.00138844	0
ASV1062	0.00716535	Dinoflagellata; Dinophyceae	Yes	0	0	0	0	0	0	0	0	0	0	0	0	0	0	0	0	0	0	0	0	0	0	0	0	0	0	0	0	0	0	0	0	0	0	0	0	0	0	0	0	0	0	0	0	0	0
ASV1063	0.00901247	Dinoflagellata; Dinophyceae	Yes	0	0	0	0	0	0	0	0	0	0	0	0	0	0	0	0	0	0	0	0	0	0	0	0	0	0	0	0	0	0	0	0	0	0	0	0	0	0.000161158	0	0	0	0.000446285	0	0	0	0
ASV1064	0.0061984	Dinoflagellata; Dinophyceae	Yes	0	0	0.000396697	0	0	0	0.00102893	0	0	0	0.000260333	0	0	0	0	0.000842982	0	0	0	0	0	0	0.000173555	0	0	0	0.000148762	0	0	0	0.00030992	0	0	0	0	0.000185952	0	0	0	0.00128927	0	0	0	0.000471078	0.000520665	0
ASV1065	0.00613641	Dinoflagellata; Dinophyceae	Yes	0	0	0	0	0	0	0	0	0	0	0	0	0	0	0	0	0	0	0	0	0	0	0	0	0	0	0	0	0	0	0	0	0	0	0	0	0	0	0	0	0	0	0	0	0	0
ASV1066	0.006186	Dinoflagellata; Dinophyceae	Yes	0	0	0	0	0.000136365	0	0	0	0.000793395	0	0	0	0	0	0	0	0	0	0	0	0	0	0	0	0	0	0	0	0	0	0	0	0	0	0	0	0	0	0	0	0	0.00146282	0	0	0	0
ASV1067	0.00660749	Dinoflagellata; Dinophyceae	Yes	0	0	0	0	0	0	0	0	0	0	0.000756205	0	0	0	0	0.000954553	0	0	0	0	0	0	0	0	0	0	0	0	0	0	0	0	0	0	0	0	0	0	0	0	0.00261572	0	0	0	0	0.00228101
ASV1068	0.00627278	Dinoflagellata; Dinophyceae	Yes	0	0	0	0	0	0	0	0	0	0	0	0	0	0	0	0	0	0	0	0	0	0	0	0	0	0	0	0	0	0	0	0	0	0	0	0	0	0	0	0	0	0	0	0	0	0
ASV1069	0.00601245	Dinoflagellata; Dinophyceae	Yes	0	0	0	0	0	0	0	0	0	0	0	0	0	0	0	0	0	0	0	0	0	0	0	0	0	0.00027273	0	0	0	0	0	0	0	0	0	0	0	0	0	0	0	0	0	0	0	0
ASV1070	0.00552897	Dinoflagellata; Dinophyceae	Yes	0	0	0	0	0	0	0	0	0.00397937	8.67776e-05	0	0	0	0.000297523	0.000409094	0	0.000198349	0	0	0	0	0	0	0	0	0	0	0	0.000384301	0.000173555	0	0	0	0	0	0	0	0	0	0	0	0	0	0	0	0
ASV1071	0.00564054	Dinoflagellata; Dinophyceae	Yes	0	0	0	0	0	0	0	0	0	0	0	0	0	0	0	0	0	0	0	0	0	0	0	0	0	0	0	0	0	0	0	0	0	0	0	0	0	0.000334714	0	0	0	0.000743808	0	0	0	0
ASV1072	0.00507029	Dinoflagellata; Dinophyceae	Yes	0	0	0	0	0.000731411	0.000111571	0	0	0	0	0	0	0	0	0	0	0	0	0	0.00140084	0	0	0	0	0	0.000582649	0	0	0	0.000334714	0	0	0	0	0.000793395	0	0	0	0	0	0	0	0	0	0	0
ASV1073	0.0054174	Dinoflagellata; Dinophyceae	Yes	0	0	0	0	0	0	0	0	0	0	0.000409094	0	0	0	0	0.00132646	0	0	0	0	0	0	0	0	0	0	0	0	0	0	0	0	0	0	0	0	0	0	0	0	0	0	0	0	0	0.000421491
ASV1074	0.0046364	Dinoflagellata; Dinophyceae	Yes	0.00119009	0	0	0	0	0	0	0	0	0	0	0	0	0	0	0	0	0	0	0	0	0	0	0	0	0	0	0	0	0	0	0	0	0	0	0	0	0	0	0	0	0	0	0	0	0
ASV1075	0.00498351	Dinoflagellata; Dinophyceae	Yes	0	8.67776e-05	0	0	0	0	0	0	0	0	0	0	0	0	0	0	0	0	0	0.00295044	0.000210746	0.000235539	0	0	0.000198349	8.67776e-05	0	0	0.000123968	0	0	0	0	0.000123968	0	0	0	0	0	0	0	0	0	0	0	0
ASV1076	0.00446285	Dinoflagellata; Dinophyceae	Yes	0	0	0	0	0	0	0	0	0.000669427	0	0	0	0	0	0	0	0	0	0	0.000557856	0.000173555	0	0	0	0	0	0	0	0	0	0	0	0	0	0	0	0	0	0	0	0	0	0	0	0	0
ASV1077	0.00414053	Dinoflagellata; Dinophyceae	Yes	0	0	0	0	0	0	0	0	0	0	0	0	0	2.47936e-05	0	0	0	0	0	0	0	0	0	0	0.00132646	0	0	0	0	6.1984e-05	0	7.43808e-05	0	0	0	0	0	0	0	0	0	0	0	0	0	0
ASV1078	0.00461161	Dinoflagellata; Dinophyceae	Yes	0	0	0	3.71904e-05	0	0	7.43808e-05	0	0.00419012	4.95872e-05	0	0	0	8.67776e-05	0	0	2.47936e-05	6.1984e-05	0	0	0	0	0	0	6.1984e-05	0	0	0	2.47936e-05	0	0	0	0	0	0	0	0	0	0	0	0	0	0	0	0	0
ASV1079	0.00390499	Dinoflagellata; Dinophyceae	Yes	0	0	0	0	0	0	0	0	0	0	0	0	0	0	0	0.00096695	0	0	0	0	0	0	0	0	0	0	0	0	0	0	0	0	0	0	0	0	0	0	0	0	0.00162398	0	0	0	0	0.000991744
ASV1080	0.00355788	Dinoflagellata; Dinophyceae	Yes	0	0	0	0	0	0	0	0	0	0	0	0	0	0	0	0.000892569	0	0	0	0	0	0	0	0	0	0	0	0	0	0	0	0	0	0	0	0	0	0	0	0	0.00121489	0	0	0	0	0.00100414
ASV1081	0.00334714	Dinoflagellata; Dinophyceae	Yes	0	0	0	0	0	0	0	0	0	0	0	0	0	0	0	0	0	0	0	0	0	0	0	0	0	0	0	0	0	0	0	0	0	0	0	0	0	0	0	0	0	0	0	0	0	0
ASV1082	0.00337193	Dinoflagellata; Dinophyceae	Yes	0	0	0	0	0	0	0	0	0	0	0	0	0	0	0	0	0	0	0	0	0	0	0	0	0	0	0	0	0	0	0	0	0	0	0	0	0.000136365	0	0	0	0.00163638	0	0	0	0	0.00159919
ASV1083	0.00281407	Dinoflagellata; Dinophyceae	Yes	0	0	0	0	0	0	0	0	0	0	0	0	0	0	0	0	0	0	0	0	0	0	0	0	0	0	0	0	9.91744e-05	3.71904e-05	0	0	0	0.000235539	0	0	0	0	0	0	0	0	0	0	0	0
ASV1084	0.0027149	Dinoflagellata; Dinophyceae	Yes	0	0	0	0	0	0	0	0	0	0	0	0.000173555	0	0	0	0	0	0	0	0	0	0	0	0	7.43808e-05	0.000185952	0	0	0	0.000210746	0	0.000334714	0	0	0	0	0.000508269	0.000235539	0	0	0	0	0	0	0	0
ASV1085	0.00218184	Dinoflagellata; Dinophyceae	Yes	0	0	0	0	0	0	0	0	0	0	0	0	0	0	0	0	0	0	0	0	0	0	0	0	0	0	0	0	0	0	0	0	0	0	0	0	0	0	0	0	0	0	0	0	0	0
ASV1086	0.00241738	Dinoflagellata; Dinophyceae	Yes	0	0	0	0	0	0	0	0	0	0	0	0	0	0	0	0	0	0	0	0	0	0	0	0	0	0	0	0	0	0	0	0	0	0	0	0	0	0	0	0	0	0	0	0	0	0
ASV1087	0.00273969	Dinoflagellata; Dinophyceae	Yes	0	0	0	0	0	0	0	0	0	0	0	0	0	0	0	0	0	0	0	0	0	0	0	0	0	0	0	0	0	0	0	0	0	0	0	0	0	0	0.0019215	0	0	0	0	0	0	0
ASV1088	0.00195869	Dinoflagellata; Dinophyceae	Yes	0	0	0	0	0	0	0	0	0.000235539	0	0	0	0	0	0	0	0	0	0	0	0	0	0	0	0	0	0	0	0	0	0	0	0	0	0	0	0	0	0	0	0	0	0	0	0	0
ASV1089	0.00223142	Dinoflagellata; Dinophyceae	Yes	0	0	0	0	0	0	0	0	0	0.00135125	0	0	0	0.000136365	0.000297523	0	0	0	0	0	0	0	0	0	0	0	0	0	0	0	0	0	0	0	0	0	0	0	0.000111571	0	0	0	0.000136365	0	0	0
ASV1090	0.0019339	Dinoflagellata; Dinophyceae	Yes	0	0	0	0	0	0	0	0	0	0	0	0	0	0	0	0	0	0	0	0	0	0	0	0	0	0	0	0	0	0	0	0	0	0.00027273	0	0	0	0.000632237	0	0	0	0.000768601	0	0	0	0
ASV1091	0.00172315	Dinoflagellata; Dinophyceae	Yes	0	0	0	0	0	0	0	0	0	0	0	0	0	0	0	0	0	0	0	0	0	0	0	0	0	0	0.000706617	0	0	0	0	0	0	0	0	0	0	0	0	0	0	0	0	0	0	0
ASV1092	0.00163638	Dinoflagellata; Dinophyceae	Yes	0	0	0	0	0	0	0	0	0	0	0	0	0	0	0	0	0	0	0	0	0	0	0	0	0	0	0	0	0	0	0	0	0	0	0	0	0	0	0	0	0	0	0	0	0	0
ASV1093	0.00137604	Dinoflagellata; Dinophyceae	Yes	0	0	0	0	0	0	0	0	0	0	0	0	0	0	0	0.000991744	0	0	0	0	0	0	0	0	0	0	0	0	0	0	0	0	0	0	0	0	0	0	0	0	0.000384301	0	0	0	0	0
ASV1094	0.00141323	Dinoflagellata; Dinophyceae	Yes	0	0	0	0.000855379	0	0	0	0	0	0	0	0	0	0	0	0	0	0	0	0	0	0	0	0	0	0	0	0	0.000247936	3.71904e-05	0	0	0	0	0	0	8.67776e-05	0	0	0	7.43808e-05	0	0	0	0	0
ASV1095	0.00141323	Dinoflagellata; Dinophyceae	Yes	0	0	0	0	0	0	0	0	0	0	0	0	0	0	0	0	0	0	0	0	0	0	0	0	0	0	0	0	0	0	0	0	0	0	0	0	0	0	0	0	0.000805792	0	0	0	0	0.000607443
ASV1096	0.00140084	Dinoflagellata; Dinophyceae	Yes	0	0	0	0	0	0	0	0	0	0	0	0	0	0	0	0	0	0	0	0	0	0	0	0	0	0	0	0	0	0	0	0	0	0	0	0	0	0	0	0	0.00061984	0	0	0	0	0.000780998
ASV1097	0.00135125	Dinoflagellata; Dinophyceae	Yes	0	0	0	0	0	0.000446285	0	0	0	0.000483475	0	0	0	0	0	0	0	0	0	0	0	0	0	0	0	0	0	0	0	0	0	0	0	0	0	0	0	0	0.000111571	0	0	0	0	0	0	0
ASV1098	0.00136365	Dinoflagellata; Dinophyceae	Yes	0	0	0	0	0	0	0	0	0.00105373	0	0	0	0	0	0.000161158	0	0	0	0	0	0	0	0	0	0	0	0	0	0.000148762	0	0	0	0	0	0	0	0	0	0	0	0	0	0	0	0	0
ASV1099	0.00119009	Dinoflagellata; Dinophyceae	Yes	0	0	0	0	0	0	0	0	0.000954553	0	0	0	0	0	0.000235539	0	0	0	0	0	0	0	0	0	0	0	0	0	0	0	0	0	0	0	0	0	0	0	0	0	0	0	0	0	0	0
ASV1100	0.00102893	Dinoflagellata; Dinophyceae	Yes	0	0	0	0	0	0	0	0	0.000334714	0	0	0	0	0	0.000111571	0	0	0	0	0	0	0	0	0	0	0	0	0	0	0	0	0	0	0	0	0	0	0	0	0	0	0	0	0	0	0
ASV1101	0.00109092	Dinoflagellata; Dinophyceae	Yes	0	0	0	0	0	0	0	0	0	0	0	0	0	0	0	0.000545459	0	0	0	0	0	0	0	0	0	0	0	0	0	0	0	0	0	0	0	0	0	0	0	0	0.000545459	0	0	0	0	0
ASV1102	0.00106612	Dinoflagellata; Dinophyceae	Yes	0	0	0	0	0	0	0	0	0.000260333	0	0	0	0	0	0	0	0	0	0	0	0	0	0	0	0	0	0	0	0	0	0	0	0	0	0	0	0	0	0	0	0	0	0.000161158	0	0	0
ASV1103	0.00092976	Dinoflagellata; Dinophyceae	Yes	0	0	0	0	0	0	0	0	0	0	0	0	0	0	0	0	0	0	0	0	0	0	0.000148762	0	0	0	0.000260333	0	0	0	0.000173555	0	0	0	0	0.000247936	0	0	0	0	0	0	0	0	0	0
ASV1104	0.000842982	Dinoflagellata; Dinophyceae	Yes	0	0	0	0	0	0	0	0	0	0	0	0	0	0	0	0	0	0	0	0	0	0	0	0	0.000210746	0	0	0	0	0	0	8.67776e-05	0	0	0	0	0.000161158	0	0	0	0	0	0	0	0	0
ASV1105	0.00096695	Dinoflagellata; Dinophyceae	Yes	0	0	0	0	0	0	0	0	0	0	0	0	0	0	0	0	0	0	0	0	0	0	0	0	0	0	0	0	0	0	0	0	0	0	0	0	0	0	0	0	0.000582649	0	0	0	0	0.000384301
ASV1106	0.000743808	Dinoflagellata; Dinophyceae	Yes	0	0	0	0	0	0	0	0	0	0	0.000161158	0	0	0	0	0	0	0	0	0	0	0	0	0	0	0	0	0	0	0	0	0	0	0	0	0	0	0	0	0.000495872	0	0	0	0	8.67776e-05	0
ASV1107	0.00065703	Dinoflagellata; Dinophyceae	Yes	0	0	0	0	0	0	0	0	0	0	0	0	0	0	0	0	0	0	0	0	0	0	0	0	0	0	0	0	0	0	0	0	0	0	0	0	0	0	0	0	0	0	0	0	0	0
ASV1108	0.000694221	Dinoflagellata; Dinophyceae	Yes	0	0	0	0	0	0	0	0	0	0	0	0	0	0	0	0.000111571	0	0	0	0	0	0	0	0	0	0	0	0	0	0	0	0	0	0	0	0	0	0	0	0	0.000223142	0	0	0	0	0.000359507
ASV1109	0.000607443	Dinoflagellata; Dinophyceae	Yes	0	0	0	0	0	0	0	0	0	0	0	0	0	0	0	0	0	0	0	0	0	0	0.000210746	0	0	0	0.000297523	0	0	0	9.91744e-05	0	0	0	0	0	0	0	0	0	0	0	0	0	0	0
ASV1110	0.000545459	Dinoflagellata; Dinophyceae	Yes	0	0	0	0	0	0	0	0	0	0	0	0	0	0	0	0	0	0	0	0	0	0	0	9.91744e-05	0.000111571	0	0	0	0	0	0	0.000111571	0	0	0	0	0	0	0	0	0	0	0	0	6.1984e-05	0
ASV1111	0.000607443	Dinoflagellata; Dinophyceae	Yes	0	0	0	0	0	0	0	0	0	0	0	0	0.000384301	0	0	0	0	0	0	0	0	0	0	0	0	0	0	0	0	0	0	0	0	0	0	0	0	0	0	0	0	0	0.000223142	0	0	0
ASV1112	0.000570253	Dinoflagellata; Dinophyceae	Yes	0	0	0	0	0	0	0	0	0	0	0	0	0	0	0	0	0	0	0	0	0	0	0	0	0	0	0	0	0	0	0	0	0	0	0	0	0	0	0	0.000433888	0	0	0	0	0.000136365	0
ASV1113	0.000545459	Dinoflagellata; Dinophyceae	Yes	0	0	0	0	0	0	0	0	0	0	0	0	0	0	0	0	0	0	0	0.00027273	0	0	0	0	0	0	0	0	0	0	0	0	0	0	0	0	6.1984e-05	0	0	0	0	0	0	0	0	0
ASV1114	0.000557856	Dinoflagellata; Dinophyceae	Yes	0	0	0	0	0	0	0	0	8.67776e-05	0	0	0	0	0	0	0	0	0	0	0	0	0	0	0	9.91744e-05	0	0	0	0	0	0	0	0	0	0	0	0	0	0	0	0	0	0	0	0	0
ASV1115	0.000582649	Dinoflagellata; Dinophyceae	Yes	0	0	0	0	0	0	0	0	0	0	0	0	0	0	0	0	0	0	0	0	0	0	0	0	0	0	0	0	0	0	0	0	0	0	0	0	0	0	0	0	0.000285126	0	0	0	0	0.000297523
ASV1116	0.000570253	Dinoflagellata; Dinophyceae	Yes	0	0	0	0	0	0	0	0	0	0	0	0	0	0	0	0	0	0	0	0	0	0	0	0	0	0	0	0	0	0	0	0	0	0	0	0	0	0	0	0	0.000148762	0	0	0	0	0.000198349
ASV1117	0.000495872	Dinoflagellata; Dinophyceae	Yes	0	0.000210746	0	0	0	0	0	0	0	0	0	0	0	0	0	0	0	0	0	0	0	0	0	0	0	0	0	0	0	0	0	0	0	0	0	0	0	0	0	0	0	0	0	0	0	0.000285126
ASV1118	0.000520665	Dinoflagellata; Dinophyceae	Yes	0	0	0	0	0	0	0	0	0	0	0	0	0	0	0	0	0	0	0	0	0	0	0	0	0	0	0	0	0	0	0	0	0	0	0	0	0	0	0	0	0	0	0	0	0	0
ASV1119	0.000495872	Dinoflagellata; Dinophyceae	Yes	0	0	0	0	0	0	0	0	0	0	0	2.47936e-05	0	0	0	0	0	0	0	0	0	0	0	0.000136365	0.000260333	0	0	7.43808e-05	0	0	0	0	0	0	0	0	0	0	0	0	0	0	0	0	0	0
ASV1120	0.000471078	Dinoflagellata; Dinophyceae	Yes	0	0	0	0	0	0	0	0	0	9.91744e-05	0	0	0	0	0	0	0	0	0	0	0	0	0	0	4.95872e-05	0	0	0	0.000123968	0	0	0	0	0.000148762	0	0	0	0	4.95872e-05	0	0	0	0	0	0	0
ASV1121	0.000533062	Dinoflagellata; Dinophyceae	Yes	0	0	0	0	0	0	0	0	0	0	0	0	0	0	0	0	0	0	0	0	0	0	0	0	0	0	0	0	0	0	0	0	0	0	0	0	0	0	0	0	0	0	0	0	0	0
ASV1122	0.000421491	Dinoflagellata; Dinophyceae	Yes	0	0	0	0	0	0	0	0	0	0.000185952	0	0	0	0	0	0	0	0	0	0	0	0	0	0	0	0	0	0	0	0	0	0	0	0.000235539	0	0	0	0	0	0	0	0	0	0	0	0
ASV1123	0.000433888	Dinoflagellata; Dinophyceae	Yes	0	0	0	0	0	0	0	0	0	0	0	0	0	0	0	0	0	0	0	0	0	0	0	0	0	0	0	0	0	0	0	0	0	0	0	0	0	0	0	0	0	0	0	0	0	0
ASV1124	0.000409094	Dinoflagellata; Dinophyceae	Yes	0	0	0	0	0	0	0	0	0	0	0	0	0	0	0	0	0	0	0	0	0	0	0	0	0	0	0	0	0	0	0	0	0	0	0	0	0	0	0	0	0.00027273	0	0	0	0	0.000136365
ASV1125	0.000384301	Dinoflagellata; Dinophyceae	Yes	0	0	0	0	0	0	0	0	0	0	0	0	0	0	0	0	0	0	0	0	0	0	0	0	0	0	0	0	0	0	0	0	0	0	0	0	0	0	0	0	0	0	0	0	0	0
ASV1126	0.000334714	Dinoflagellata; Dinophyceae	Yes	0	0	0	0	0	0	0	0	0	0	0	0	0	0	0	0	8.67776e-05	0	0	0	0	0	0	0	0	0	0	0	0	0	0	0	0	0	0	0	0	0	0	0	0	0	0	0	0	0
ASV1127	0.000334714	Dinoflagellata; Dinophyceae	Yes	0	0	0	0	0	0	0	0	0	0	0	0	0	0	0	0	0	0	0	0	0	0	0	0	0	0	0	0	0	0	0	0	0	0	0	0	0	0	0	0	0	0	0	0	0	0
ASV1128	0.000396697	Dinoflagellata; Dinophyceae	Yes	0	0	0	0	0	0	0	0	0	0	0	0	0	0	0	0	0	0	0	0	0	0	0	0	0	0	0	0	0	0	0	0	0	0	0	0	0	0	0	0	0	0	0	0	0	0
ASV1129	0.00030992	Dinoflagellata; Dinophyceae	Yes	0	0	0	0	0	0	0	0	0	0	0	0	0	0	0	0	0	0	0	0	0	0	0	9.91744e-05	0.000123968	0	0	0	0	0	0	0	0	0	0	0	0	0	0	0	0	0	0	0	0	0
ASV1130	0.000285126	Dinoflagellata; Dinophyceae	Yes	0	0	0	0	0	0	0	0	0	0	0	0	0	0	0	0	0	0	0	0	0	0	0	0	0	0	0	0	0	0	0	0	0	0	0	0	0	0	0	0	0	0	0.000123968	0	0	0
ASV1131	0.000260333	Dinoflagellata; Dinophyceae	Yes	0	0	0	0	0	0	0	0	0	0	0	0	0	0	0	0	0	0	0	0	0	0	0	0	0	0	0	0	0	0	0	0.000185952	0	0	0	0	0	0	0	0	0	0	0	0	0	0
ASV1132	0.000198349	Dinoflagellata; Dinophyceae	Yes	0	0	0	0	0	0	0	0	0	0	0	0	0	0	0	0	0	0	0	0	0	0	0	0	0	0	0	0	0	0	0	0	0	0	0	0	0	0	0	0	0	0	0	0	0	0
ASV1133	0.000210746	Dinoflagellata; Dinophyceae	Yes	0	0	0	0	0	0	0	0	0	0	0	0	0	0	0	0	0	0	0	0	0	0	0	0	0	0	0	0	4.95872e-05	0	0	0	0	0	0	0	0	0	0	0	0	0	0	0	0	0
ASV1134	0.000123968	Dinoflagellata; Dinophyceae	Yes	0	0	0	0	0	0	0	0	0	0	0	0	0	7.43808e-05	0	0	0	0	0	0	0	0	0	0	0	0	0	0	0	0	0	0	0	0	0	0	0	0	0	0	0	0	4.95872e-05	0	0	0
ASV1135	4.95872e-05	Dinoflagellata; Dinophyceae	Yes	0	0	0	0	0	0	0	0	0	0	0	0	0	0	0	0	0	0	0	0	0	0	0	0	0	0	0	0	0	0	0	0	0	0	0	0	0	0	0	0	0	0	4.95872e-05	0	0	0
ASV1136	8.67776e-05	Dinoflagellata; Dinophyceae	Yes	0	0	0	0	0	0	0	0	0	0	0	0	0	0	0	0	0	0	0	0	0	0	0	0	0	0	0	4.95872e-05	0	0	0	0	0	0	0	0	0	0	0	0	0	0	0	0	0	0
ASV1137	8.67776e-05	Dinoflagellata; Dinophyceae	Yes	0	0	0	0	0	0	0	0	0	0	0	0	0	0	0	0	0	0	0	0	0	0	0	0	0	0	0	0	0	0	0	0	0	0	0	0	0	0	0	0	0	1.23968e-05	3.71904e-05	0	0	0
ASV1138	0.000111571	Dinoflagellata; Dinophyceae	Yes	0	0	0	0	0	0	0	0	0	0	4.95872e-05	0	0	0	0	0	0	0	0	0	0	0	0	0	0	0	0	0	0	0	0	0	0	0	0	0	0	0	0	6.1984e-05	0	0	0	0	0	0
ASV1139	0.00135125	Dinoflagellata; Dinoflagellata; Noctilucales; Noctilucales; Noctiluca; Noctiluca_scintillans		0	0	0	0	0	0	0	0	0	0	0	0	0	0	0	0	0	0	0	0	0	0	0	0	0	0	0	0	0	0	0	0	0	0	0	0	0	0	0	0	0	0	0	0	0	0
ASV1140	0.000111571	Dinoflagellata		0	0	0	0	0	0	0	0	0	0	0	0	0	0	0	0	0	0	0	0	0	0	0	0	0	0	0	0	0	0	0	0	0	0	0	0	0	0	0	0	0	0	0	0	0	0
ASV1141	1.17115	Diatomea; Mediophyceae; Mediophyceae; Mediophyceae; Thalassiosira; uncultured_Skeletonema		0.000297523	0.000719014	0.000855379	0.000247936	0.00834304	0.0401036	0.00138844	0.000260333	0.025401	0.0511988	0.00247936	0.000830585	0.000371904	0.034178	0.0349962	0.000359507	0.100476	0.276994	0.00288845	0.00249176	0.00350829	0.00210746	0.000508269	0.00133885	0.00795874	0.016153	0.000446285	0.00202068	0.0277812	0.0165621	0.000681824	0.00137604	0.000842982	0.0162398	0.0227605	0.000533062	0.0011653	0.097476	0.00748767	0.000545459	0.00126447	0.0564674	0.00407855	0.000706617	0.000706617	0.00105373
ASV1142	0.020058	Diatomea; Mediophyceae; Mediophyceae; Mediophyceae; Thalassiosira; Thalassiosira_nodulolineata		0	0	0	0	0	0	0	0	0	0	0	0	0	0	0	0	0	0	0	0.0046488	0.00119009	0.000867776	0	0	0	0.000694221	0	0	0	0.00161158	0	0	0	0.000644633	0	0	0	0	0	0	0	0	0	0	0	0
ASV1143	0.00518186	Diatomea; Mediophyceae; Mediophyceae; Mediophyceae; Thalassiosira; Thalassiosira_minima		0	0	0	0	0	0.000111571	0	0	0	0.000161158	1.23968e-05	0	0	0	0	0	0	0.000260333	0	0	0	0	0	0	0	0	0	0	0	0	0	0	0	0.00203307	0	0	0	0.00102893	0	0	0	0.000483475	0.000247936	0	0	0
ASV1144	0.00304961	Diatomea; Mediophyceae; Mediophyceae; Mediophyceae; Thalassiosira; Thalassiosira_curviseriata		0.000409094	0	0	0	0	0	0.000247936	0	0	0	0.000731411	0	0	0	0	0	0	0	0	0	0	0	0	0	0	0	0	0	0	0	0	0	0	0	0	0	0	0	0	0.000161158	0.000285126	0	0	0	0.00096695	0.000185952
ASV1145	0.102559	Diatomea; Mediophyceae; Mediophyceae; Mediophyceae; Thalassiosira; Thalassiosira_concaviuscula		0.0178142	0	0.056517	0	0	0.000210746	0.00742568	0	0	0.00030992	0.00244217	0	0	0	0	0.00366945	0	0	0	0.00027273	0.000247936	0.00034711	0	0	0.000297523	0.000173555	0	0	0.00027273	0.000247936	0	0	0	0	0.000285126	0	0	0	0	0.000198349	0	0	0	0.00428929	0.000359507	0
ASV1146	0.00225622	Diatomea; Mediophyceae; Mediophyceae; Mediophyceae; Thalassiosira; Thalassiosira_concaviuscula		0	0	0	0	0	0	0	0	9.91744e-05	7.43808e-05	0	0	0	0	0	0	0	0.000136365	0	0	0	0	0	0	0	0	0	0	0	0	0	0	0	7.43808e-05	7.43808e-05	0	0	0.000210746	7.43808e-05	0	0	0.000148762	0.00065703	0	0	0
ASV1147	0.396821	Diatomea; Mediophyceae; Mediophyceae; Mediophyceae; Thalassiosira		0.00407855	0	0.000446285	8.67776e-05	0	0	0.000409094	0	0	0	0.00135125	9.91744e-05	0	0	0	0	0	0.000111571	0.00575211	0.000247936	0.00030992	0	0.00158679	0.00213225	0	0	0	0	0.000123968	0	0	0.000148762	0	0	0	0	0	0	0	0	0.000111571	0	0	0.000533062	0.000495872	0
ASV1148	0.295899	Diatomea; Mediophyceae; Mediophyceae; Mediophyceae; Thalassiosira		0.000942157	0.0259713	0.000520665	0	0.00290085	0.00934718	0.000991744	0	0.0026901	0.0126819	0.00202068	0.000285126	0.000161158	0.00174795	0.00185952	0	0.00136365	0.00169836	0.00126447	0.00104133	0.00137604	0.000855379	0.000570253	0.000669427	0.0231076	0.0104257	0.000731411	0.000334714	0.0367193	0.0154092	0.000855379	0.000384301	0.00034711	0.0358391	0.029244	0.000892569	0.000582649	0.00247936	0.0134133	0.000818189	0.00171076	0.0011777	0.0062108	0.00114051	0.0023058	0.00157439
ASV1149	0.0786081	Diatomea; Mediophyceae; Mediophyceae; Mediophyceae; Thalassiosira		0	0	0	0	0.000123968	0.000508269	8.67776e-05	0	0.000880173	0.00121489	0.000136365	0	0	0.000210746	0.000123968	0	0.000396697	0.00159919	0.000185952	0.000198349	0.00027273	6.1984e-05	0	0.000223142	0.00648352	0.00255374	0	0.000173555	0.00442566	0.00342152	0	0.000297523	0	0.00143803	0.00799593	0	0.00061984	0.00514467	0.00720254	0	0.000495872	0.00524384	0.00877693	0	0.000198349	0.000570253
ASV1150	0.0247936	Diatomea; Mediophyceae; Mediophyceae; Mediophyceae; Thalassiosira		0	0	0.000210746	0	0	0.00125208	8.67776e-05	0	0.000409094	0.000557856	0	0	0	0	0	0	0	0.00030992	0	0	0.000161158	0	0	0	0	0.000223142	0	0	9.91744e-05	0.000285126	0	0.00065703	0	0	0.000991744	0	0.00255374	0.00177274	0.000818189	0	0	0.000334714	0.00219423	0	0	0
ASV1151	0.00958272	Diatomea; Mediophyceae; Mediophyceae; Mediophyceae; Thalassiosira		0	0	0	0	0	0	0	0	0	0	0.00105373	0	0	0	0	0	0	0	0	0	0	0	0	0	0	0	0	0	0	0	0	0	0	0	0	0	0	0	0	0.000371904	0	0	0	0	0.00195869	0
ASV1152	0.00960752	Diatomea; Mediophyceae; Mediophyceae; Mediophyceae; Thalassiosira		0	0	0.000173555	0	0	0.00034711	0.000185952	0	6.1984e-05	0.000210746	0	0	0	0	3.71904e-05	0	0	6.1984e-05	0	0	2.47936e-05	0	0	0.000148762	0	9.91744e-05	0	4.95872e-05	2.47936e-05	0.000123968	0	2.47936e-05	0	0.000520665	0.000421491	0	4.95872e-05	0.000409094	0.000384301	0	0.000260333	0.000173555	0.00061984	0.000595046	0	0.000173555
ASV1153	0.00875214	Diatomea; Mediophyceae; Mediophyceae; Mediophyceae; Thalassiosira		0	3.71904e-05	0	0	0	0.000520665	7.43808e-05	0	1.23968e-05	0.000123968	4.95872e-05	2.47936e-05	0	2.47936e-05	0	0	3.71904e-05	0.000223142	0.000235539	0.000235539	4.95872e-05	6.1984e-05	0	0.000210746	0.000632237	0.000136365	0	0.000235539	0.000409094	0.000446285	1.23968e-05	0.000161158	4.95872e-05	0.000185952	0.00119009	0	0	0	4.95872e-05	0	0	0	0	0	0	0
ASV1154	0.00564054	Diatomea; Mediophyceae; Mediophyceae; Mediophyceae; Thalassiosira		0	0	0	0	0	0	0	0	0	0	0	0	0	0	0	0	0	0	0	0	0	0	0	0	0	0	0	0	0	0	0	0	0	0	0	0	0	0	0	0.000334714	0	0	0	8.67776e-05	0.00185952	0
ASV1155	0.00317358	Diatomea; Mediophyceae; Mediophyceae; Mediophyceae; Thalassiosira		0	0	0	0	0	0	0	0	0	0	0	0	0	0	0	0.0011653	0	0.00145043	0	0	0	0	0	0	0	0	0	0	0	0	0	0	0	0	0	0	0	0	0	0	0	0	0	0	0	0.000557856
ASV1156	0.00343391	Diatomea; Mediophyceae; Mediophyceae; Mediophyceae; Thalassiosira		0	0	0	0	0	0	0	0	0	0	0	0	0	0	0	0	0	0	0	0	0	0	0	0	0	0	0	0	0	0	0	0	0	0	0	0	0	0	0	0	0	0	0	0	0	0
ASV1157	0.00327275	Diatomea; Mediophyceae; Mediophyceae; Mediophyceae; Thalassiosira		0	0	0	0	0	0	0	0	0	0	0	0	0	0	0	0	0	0	0	0	0	0	0	0	0	0	0	0	0	0	0	0	0	0	0	0	0	0	0	0	0	0	0	0	0	0
ASV1158	0.00229341	Diatomea; Mediophyceae; Mediophyceae; Mediophyceae; Thalassiosira		1.23968e-05	0	3.71904e-05	0	0	0.000185952	2.47936e-05	0	0	0	2.47936e-05	3.71904e-05	0	0	0	0	0	1.23968e-05	2.47936e-05	3.71904e-05	0	0	7.43808e-05	1.23968e-05	0	0	0	9.91744e-05	2.47936e-05	0	4.95872e-05	1.23968e-05	0	0	0	0	0	0	0	9.91744e-05	2.47936e-05	0	0	4.95872e-05	3.71904e-05	9.91744e-05
ASV1159	0.00136365	Diatomea; Mediophyceae; Mediophyceae; Mediophyceae; Thalassiosira		0	0	0	0	0	0	0	0	0	0	0	0	0	0	0	0	0	0	0	0	0	0	0	0	0	0	0	0	0	0	0	0	0	0	0	0	0	0	0	0	0	0	0	0	0	0
ASV1160	0.00120249	Diatomea; Mediophyceae; Mediophyceae; Mediophyceae; Thalassiosira		0	0	8.67776e-05	0	0	3.71904e-05	2.47936e-05	0	0	1.23968e-05	0	0	0	0	0	0	0	0	0	0.000161158	0.000148762	6.1984e-05	0	0	1.23968e-05	4.95872e-05	0	0	4.95872e-05	0.000148762	0	0	0	0	2.47936e-05	2.47936e-05	0	0	0	0	0	0	0	3.71904e-05	0	0
ASV1161	0.000533062	Diatomea; Mediophyceae; Mediophyceae; Mediophyceae; Thalassiosira		0	0	0	0	0	0	0	0	0.000185952	0	0	0	0	0	0	0	0	0	0	0	0	0	0	0	0	0	0	0	0	0	0	0	0	0.00034711	0	0	0	0	0	0	0	0	0	0	0	0
ASV1162	0.000173555	Diatomea; Mediophyceae; Mediophyceae; Mediophyceae; Thalassiosira		0	0	0	0	0	0	0	0	0	0	0	0	0	0	0	0	0	0	0	0	0	0	0	0	0	0	0	0	0	0	0	0	0	0	0	0	0	0	0	0	7.43808e-05	0	0	0	0	9.91744e-05
ASV1163	0.000173555	Diatomea; Mediophyceae; Mediophyceae; Mediophyceae; Thalassiosira		0	0	0	0	0	0	0	0	0	0	0	0	0	0	0	0	0	0	0	0	0	0	0	0	0	0	0	0	0	0	0	0	0	0	0	0	0	0	0	0	0	0	0	0	8.67776e-05	8.67776e-05
ASV1164	8.67776e-05	Diatomea; Mediophyceae; Mediophyceae; Mediophyceae; Thalassiosira		0	0	0	0	0	0	0	0	0	0	0	0	0	0	0	0	0	3.71904e-05	0	0	0	0	0	0	0	0	0	0	0	0	0	0	0	0	0	0	0	0	0	0	0	0	4.95872e-05	0	0	0
ASV1165	0.00114051	Diatomea; Mediophyceae; Mediophyceae; Mediophyceae; Terpsinoe; Terpsinoe_musica		0	0	0	0	0	0	0	0	0	0	0	0	0	0	0	0	0	0	0	0	0	0	0	0	0	0	0	0	0	0	0	0	0	0	0	0	0	0	0	0	0	0	0	0	0	0
ASV1166	0.00730171	Diatomea; Mediophyceae; Mediophyceae; Mediophyceae; Stephanodiscus; Stephanodiscus_niagarae		0.000433888	0	0	0	0	0	0	0	0	0	0	0	0	0	0	0	0	0	0.00637195	0	0	0	0	0	0	0	0	0	0	0	0	0	0	0	0	0	0	0	0	0	0	0	0	0	0	0
ASV1167	0.356978	Diatomea; Mediophyceae; Mediophyceae; Mediophyceae; Skeletonema; uncultured_marine		0.00337193	0.000161158	0.00632237	0	0.00030992	0.00104133	0.0196489	0	0.000359507	0.00092976	0.0720254	0.000210746	0	0.00030992	0.000433888	0.00164877	0.000545459	0.00140084	0.00121489	0.00104133	0.00110331	0.00109092	0.0011529	0.000743808	0.000458681	0.000942157	0.00277688	0.000409094	0.000545459	0.000954553	0.00179754	0.000471078	0.000247936	0.000520665	0.0015496	0.00169836	0.00065703	0.000595046	0.00096695	0.00319837	0.000793395	0.000371904	0.000595046	0.00529343	0.0211985	0.000384301
ASV1168	1.29053	Diatomea; Mediophyceae; Mediophyceae; Mediophyceae; Skeletonema; uncultured_eukaryote		0.000260333	0.00128927	0.00119009	0.000396697	0.00101654	0.00220663	0.00172315	0.000210746	0.00109092	0.00586368	0.0023306	0.0174671	0.000235539	0.0019339	0.00207027	0.000247936	0.00169836	0.00452483	0.326432	0.0298267	0.0615873	0.38404	0.00034711	0.107195	0.00204547	0.0492773	0.000545459	0.00582649	0.00205787	0.0318102	0.000607443	0.00188431	0.00353309	0.00125208	0.0277068	0.000433888	0.000669427	9.91744e-05	0.00292564	7.43808e-05	2.47936e-05	0	0.000371904	0.000557856	0	9.91744e-05
ASV1169	0.703865	Diatomea; Mediophyceae; Mediophyceae; Mediophyceae; Skeletonema; Skeletonema_menzellii		0.000198349	0.00281407	0.000892569	0.000198349	0.00860338	0.00205787	0.00137604	0.000223142	0.00110331	0.0135745	0.00234299	0.00130166	0.000322317	0.00493393	0.00421491	0.000235539	0.00290085	0.008529	0.00435128	0.0124712	0.237609	0.0116034	0.000359507	0.00332234	0.0264672	0.143431	0.000409094	0.00737609	0.0110208	0.0615873	0.000632237	0.00255374	0.00330994	0.00204547	0.0386408	0.000371904	0.000942157	0.000185952	0.00133885	0	0.000793395	0	0.000495872	0.000458681	0	0.000582649
ASV1170	0.000805792	Diatomea; Mediophyceae; Mediophyceae; Mediophyceae; Skeletonema; Skeletonema_menzellii		0	0	0	0	0	0	0	0	0	0	0	0	0	0	0	0	0	0	0	0	0	0	0	0	0	0	0	0	0	0	0	0	0	0	0	0	0	0	0	0	0	0	0	0	0	0
ASV1171	0.267486	Diatomea; Mediophyceae; Mediophyceae; Mediophyceae; Skeletonema		0.00027273	0.0058141	0.000557856	0.000173555	0.00150001	0.00401656	0.000768601	0	0.000942157	0.0119877	0.00136365	0.000433888	0	0.00178514	0.00159919	0.000210746	0.000706617	0.00297523	0.0015496	0.0030868	0.00763643	0.00357028	0.00030992	0.00101654	0.00211985	0.0180249	0.000210746	0.00142563	0.00120249	0.016277	0.000471078	0.00200828	0.00127687	0.00138844	0.035678	0.000260333	0.000681824	0.000359507	0.00476037	0	0.000359507	0.000247936	0.00473558	0.000446285	0.000185952	0
ASV1172	0.0614633	Diatomea; Mediophyceae; Mediophyceae; Mediophyceae; Skeletonema		0	0.00200828	0	0	0.000607443	0.000954553	0.000198349	0	0	0.00285126	0	0	0	0.00061984	0	0	0.000223142	0.000942157	0.000421491	0.000805792	0.00151241	0.00092976	0	0	0.000694221	0.00485954	0	0	0.000334714	0.00407855	0	0.000495872	0.000297523	0	0.00836784	0	0	0	0.00114051	0	0	0	0.00131406	0	0	0
ASV1173	0.0593683	Diatomea; Mediophyceae; Mediophyceae; Mediophyceae; Skeletonema		0	0	4.95872e-05	0	0	0.00394218	9.91744e-05	0	0	0.00148762	0.000210746	0	0	8.67776e-05	8.67776e-05	0	0.000148762	0.000223142	0.000632237	0.00145043	0.00513227	0.0160043	0	0.000433888	0.000297523	0.00380582	0	0.000223142	0.000136365	0.00189671	4.95872e-05	0.000161158	0.000359507	0	0.00459921	0	0	7.43808e-05	0.00133885	0	0	0	0.000433888	8.67776e-05	0	0
ASV1174	0.0588352	Diatomea; Mediophyceae; Mediophyceae; Mediophyceae; Skeletonema		0	0.00172315	0	0	0.000409094	0.000892569	0	0	0	0.00262812	0	0	0	0.00030992	0	0	0	0.000669427	0.000371904	0.000805792	0.00185952	0.000818189	0	0	0.000595046	0.00435128	0	0	0.000297523	0.00371904	0	0.000433888	0.000260333	0.000458681	0.00785957	0	0	0	0.000979347	0	0	0	0.00110331	0	0	0
ASV1175	0.0545211	Diatomea; Mediophyceae; Mediophyceae; Mediophyceae; Skeletonema		0	0	0	0	8.67776e-05	0.000855379	0.000123968	0	0	0.000793395	0.000210746	3.71904e-05	0	0.000136365	0.000161158	0	8.67776e-05	0.000260333	0.00174795	0.00361986	0.0122728	0.0129794	0	0.00027273	0.000433888	0.00725213	6.1984e-05	0	0.000247936	0.00368185	0	0.000185952	0.000161158	0.000136365	0.00435128	8.67776e-05	0	0	0.000892569	0	0	0	0.000371904	0	0	0
ASV1176	0.00218184	Diatomea; Mediophyceae; Mediophyceae; Mediophyceae; Skeletonema		0	0	0	0	0	0	0	0	0.000756205	0.000483475	0	0	0	0	0	0	0	0	0	0	0	0	0	0	0	0	0	0	0	0	0	0.000322317	0	0	0	0	0.00061984	0	0	0	0	0	0	0	0	0
ASV1177	0.0019339	Diatomea; Mediophyceae; Mediophyceae; Mediophyceae; Skeletonema		0	0	0	0	0	0	0	0	0	0	0	0	0	0	0	0	0	0	0.000842982	0.000123968	0.000148762	0.00065703	0	0	0	0	0	0	0	0	0	0	6.1984e-05	0	0	0	0	0	0	0	0	0	0	0	0	0
ASV1178	0.00157439	Diatomea; Mediophyceae; Mediophyceae; Mediophyceae; Skeletonema		0	0	0	0	0	0	0	0	0	0	0	0	0	0	0	0	7.43808e-05	0.000161158	0	0	0	0	0	0	0	0	0	0	0	0	0	0	0	0	0	0	0	0	0	0	0	0	8.67776e-05	0	0	0
ASV1179	0.0248556	Diatomea; Mediophyceae; Mediophyceae; Mediophyceae; Odontella; Trieres_mobiliensis		0	0	0	0	0	0.00030992	0	0	0	0	0	0	0	0	0	0	0	0	0	0	0	0	0	0	0	0	0	0	3.71904e-05	0	0	0	0	0.00138844	0.000123968	0	0	0.000111571	0	0	0	0	0	0	0	0
ASV1180	0.000483475	Diatomea; Mediophyceae; Mediophyceae; Mediophyceae; Odontella; Trieres_mobiliensis		0	0	0	0	0	0	0	0	0	0	0	0	0	0	0	0	0	0	0	0	0	0	0	0	0	0	0	0	0	0	0	0	0	0	0	0	0	0	0	0	0	0	0.000111571	0	0	0
ASV1181	0.00061984	Diatomea; Mediophyceae; Mediophyceae; Mediophyceae; Odontella; Odontella_rostrata		0	0	0	0	0	0	0.000161158	0	0	0	7.43808e-05	0	0	0	0	0	0	0	0	0	0	0	0	0	0	0	0	0	0	0	0	0	0	0	0	0	0	0	0	0	0	0	0	0	0	0
ASV1182	0.000830585	Diatomea; Mediophyceae; Mediophyceae; Mediophyceae; Odontella; Odontella_aurita		0	0	0	0	0	0	0	0	0	0	0	0	0	0	0	0	0	0	0	0	0	0	0	0	0	0	0	0	0	0	0	0	0	0	0	0	0	0	0	0	0	0	0	0	0	0
ASV1183	0.200543	Diatomea; Mediophyceae; Mediophyceae; Mediophyceae; Mediophyceae; Thalassiosira_pseudonana		4.95872e-05	0.000173555	6.1984e-05	0.000111571	0.000322317	0.000210746	0.000334714	0	9.91744e-05	0.000533062	0.000421491	0.00138844	0	0.000210746	0.000185952	0	0.000185952	0.00120249	0.107294	0.0275953	0.00123968	0.000545459	0.000111571	0.0254134	0.000706617	0.000644633	8.67776e-05	0.00440086	0.000409094	0.00034711	0	0.00613641	0.000458681	0.00027273	0.000421491	0	0.000632237	0	0	0	0.000545459	0	0	4.95872e-05	0	0.00027273
ASV1184	0.00205787	Diatomea; Mediophyceae; Mediophyceae; Mediophyceae; Mediophyceae; Papiliocellulus_simplex		0	0	0	0	0	0	0	0	0	0	0	0	0	0	0	0	0.000396697	0.000892569	0	0	0	0	0	0	0	0	0	0	0	0	0	0	0	0	0	0	0	0	0	0	0	0	0.000371904	0	0	0
ASV1185	0.000260333	Diatomea; Mediophyceae; Mediophyceae; Mediophyceae; Mediophyceae; Eunotogramma_laevis		0	0	0	0	0	0	0	0	0	0	0	0	0	0	0	0	0	0	0	0	0	0	0	0	0	0	0	0	0	0	0	0	0	0	0	0	0	0	0	0	9.91744e-05	0	0.000161158	0	0	0
ASV1186	0.0163514	Diatomea; Mediophyceae; Mediophyceae; Mediophyceae; Mediophyceae; Ditylum_brightwellii		0	0	0	0	0	0	0.000198349	0	0	0	8.67776e-05	0	0	0	0	0	0	0	0	0	0	0	0	0	0	0	0.000123968	0	0	0	9.91744e-05	0	0	0	0	2.47936e-05	0	0	0	0.000136365	0	0	0	0	0.000297523	0
ASV1187	0.00539261	Diatomea; Mediophyceae; Mediophyceae; Mediophyceae; Mediophyceae; Ditylum_brightwellii		0	0	0	0	0	0.000520665	0	0	0	0.000173555	0	0	0	0	0	0	0.000185952	0	0	0	0	0	0	0	0	0.000111571	0	0	0	0	0	0	0	0.000285126	0.000235539	0	0	0	7.43808e-05	0	0	0	0	0	0	0
ASV1188	0.00234299	Diatomea; Mediophyceae; Mediophyceae; Mediophyceae; Mediophyceae		0	0	0	0	0	0	0	0	0	0	0	0	0	0	0	0	0	0	0	0	0.00034711	0	0	0	0	0.00030992	0	0	0	0.000247936	0	0	0	0	0	0	0	0	0	0	0	0	0	0	0	0
ASV1189	0.00105373	Diatomea; Mediophyceae; Mediophyceae; Mediophyceae; Discostella; Cyclotella_sp.		0	0	0	0	0	0	0	0	0	0	0	0	0	0	0	0	0	0	0.00100414	0	0	0	0	0	0	0	0	0	0	0	0	0	0	0	0	0	0	0	0	0	0	0	0	0	0	0
ASV1190	0.011591	Diatomea; Mediophyceae; Mediophyceae; Mediophyceae; Cyclotella; uncultured_eukaryote		0	0	8.67776e-05	0	0	0	0	0	0	0	0	0	0	0	0	0	0	0	0	0	0	0	0	0	0	0	0	0	0	0	0	0	0	0	0	0	0.000991744	0	0	0	0.00240498	0	0	0	0	0.00783478
ASV1191	0.0131902	Diatomea; Mediophyceae; Mediophyceae; Mediophyceae; Cyclotella; Cyclotella_meneghiniana		0	0.000161158	0	0	0.00027273	2.47936e-05	0.000235539	0	0.000111571	0.000185952	0.000111571	0.000719014	0	0.000247936	0.000223142	0	0.00027273	0.000111571	0.00132646	0.00499591	8.67776e-05	0.000495872	0	0.000210746	1.23968e-05	6.1984e-05	0	0	0.000223142	8.67776e-05	0	3.71904e-05	0	0	3.71904e-05	0	0	0.000557856	0.000260333	0	0	0.000371904	1.23968e-05	0	0	0
ASV1192	0.000818189	Diatomea; Mediophyceae; Mediophyceae; Mediophyceae; Cyclotella; Cyclotella_meneghiniana		0	0	0	0	0	0	0	0	0	0	0	0.000396697	0	0	0	0	0	0	0	0	0	0.000421491	0	0	0	0	0	0	0	0	0	0	0	0	0	0	0	0	0	0	0	0	0	0	0	0
ASV1193	0.000409094	Diatomea; Mediophyceae; Mediophyceae; Mediophyceae; Cyclotella; Cyclotella_meneghiniana		0	0	0	0	0	0	0	0	0	0	0	0.000235539	0	0	0	0	0	0	0.000173555	0	0	0	0	0	0	0	0	0	0	0	0	0	0	0	0	0	0	0	0	0	0	0	0	0	0	0
ASV1194	0.845375	Diatomea; Mediophyceae; Mediophyceae; Mediophyceae; Cyclotella; Cyclotella_choctawhatcheeana		0.0011529	0.0069546	0.000471078	0.00145043	0.0270622	0.020715	0.00684303	0.000161158	0.00988025	0.0212357	0.00701659	0.00061984	0.000148762	0.00732651	0.00515707	0.000731411	0.00140084	0.0902983	0.00125208	0.00756205	0.000743808	0.00203307	0.000495872	0.00161158	0.00392978	0.000632237	0.00130166	0.0126695	0.00352069	0.00133885	0.000842982	0.097662	0	0.0209878	0.00183473	0.00213225	0.175055	0.0362978	0.00499591	0.00221903	0.0209506	0.00692981	0.00203307	0.000247936	0.00788436	0.0289589
ASV1195	0.275581	Diatomea; Mediophyceae; Mediophyceae; Mediophyceae; Cyclotella; Cyclotella_choctawhatcheeana		0	0.00303722	0	0	0.0038802	0.00146282	0	0	0.00251655	0.00570253	0	0.00297523	0	0.00754965	0.00489673	0	0.000669427	0.042459	0.00166117	0.0472938	0.00105373	0.00684303	0	0.000694221	0.00168596	0.000409094	0	0	0.00161158	0.000706617	0	0.000842982	0	0.00131406	0	0	0.00107852	0.0136737	0.000818189	0	0	0.0313267	0.00213225	0	0	0.00106612
ASV1196	0.015372	Diatomea; Mediophyceae; Mediophyceae; Mediophyceae; Cyclotella; Cyclotella_choctawhatcheeana		0	0	0	0.0136489	0	0	0	0	0	0	0	0	0	0	0	0	0	0	0	0	0	0	0	0	0	0	0	0	0	0	0	0	0	0	0	0	0	0	0	0	0	0	0	0	0	0
ASV1197	0.00892569	Diatomea; Mediophyceae; Mediophyceae; Mediophyceae; Cyclotella; Cyclotella_choctawhatcheeana		0	0	0	0	0	0	0	0	0	0	0	0	0	0.000495872	0.000322317	0	0	0	0	0.00740089	0	0	0	0	0	0	0	0	0	0	0	0	0	0	0	0	0	0.000706617	0	0	0	0	0	0	0	0
ASV1198	0.115489	Diatomea; Mediophyceae; Mediophyceae; Mediophyceae; Cyclotella		0	0.00121489	0.000161158	0.000818189	0.000570253	0.000260333	0.000198349	0	0.000148762	0.000396697	0.000198349	0.00100414	0	0	0	0	0.000285126	0.000743808	0.00805792	0.0395954	0.00157439	0.048645	0	0.000483475	0.000223142	0.000371904	0	4.95872e-05	0.000148762	0.00027273	0.000136365	0.000458681	0.000185952	0.000235539	0.000433888	4.95872e-05	0	0	0	0	0	0	0	0.000123968	0	0
ASV1199	0.0534302	Diatomea; Mediophyceae; Mediophyceae; Mediophyceae; Cyclotella		0	0.00265291	0	0	0.0042645	0.000359507	0	0	0.00142563	0.00065703	0	0.00495872	0	0	0	0	0	0.00065703	0.0019339	0.00474797	0.00106612	0.0118885	0	0	0.000359507	0.000669427	0	0	0	0.000768601	0	0.00034711	0	0	0.000719014	0	0	0.00281407	0	0	0	0.000669427	0.000446285	0	0	0
ASV1200	0.0529591	Diatomea; Mediophyceae; Mediophyceae; Mediophyceae; Cyclotella		0	0	0	0	0.00314879	0.000471078	0	0	0.00445045	0.00343391	0	0	0	0.00140084	0.00120249	0	0.00330994	0.00312399	0.000210746	0	0.000198349	0	0	0	0.00202068	0.000446285	0	0	0.00298763	0.00092976	0	0.000433888	0	0.00332234	0.000644633	0	0.000359507	0.0129918	0.000979347	0	0.000161158	0.00456202	0	0	0	0
ASV1201	0.0423599	Diatomea; Mediophyceae; Mediophyceae; Mediophyceae; Cyclotella		0	0.000409094	0	0	0.00179754	0.000495872	0	0	0.00280168	0.00256614	0.000148762	0	0	0.00092976	0.000892569	0	0.00202068	0.00296283	7.43808e-05	0.000508269	0.000148762	0.000210746	0	0	0.00143803	0.00030992	0	0.000446285	0.00176035	0.000681824	0	0.000433888	0	0.00283887	0.000396697	0	0.000285126	0.00917363	0.000545459	0	0.000111571	0.00422731	0.000520665	0	0	0.00030992
ASV1202	0.0379466	Diatomea; Mediophyceae; Mediophyceae; Mediophyceae; Cyclotella		0	0	0	0	0	0	0	0	0	0.000235539	0	0.0130414	0	0	0	0	0	0.000396697	0.00228101	0	0.000384301	0.00547938	0	0.00287606	0	0	0	0.00719014	0	0	0	0.000458681	0	0	0	0	0	0	0	0	0	0	0	0	0	0
ASV1203	0.013029	Diatomea; Mediophyceae; Mediophyceae; Mediophyceae; Cyclotella		0	0	0	0	0	0	0	0	0	0	0	0.000458681	0	0	0	0	0	0	0.000942157	0	0	0.0109712	0	0	0	0	0	0	0	0	0	0	0	0	0	0	0	0	0	0	0	0	0	0	0	0
ASV1204	0.00364466	Diatomea; Mediophyceae; Mediophyceae; Mediophyceae; Cyclotella		0	0	0	0	0	0	0	0	0	0	0	0	0	0	0	0	0	0	0	0	0	0	0	0	0	0	0	0	0	0	0	0	0	0	0	0	0	0	0	0	0	0	0	0	0	0
ASV1205	0.00210746	Diatomea; Mediophyceae; Mediophyceae; Mediophyceae; Cyclotella		0	0	0	0	0	0	0	0	0	0	0	0	0	0	0	0	0	0	0	0	0	0	0	0	0	0	0	0	0	0	0	0	0	0	0	0	0	0	0	0	0	0.000706617	0	0	0	0
ASV1206	0.000954553	Diatomea; Mediophyceae; Mediophyceae; Mediophyceae; Cyclotella		0	0	0	0	0	0	0	0	0	0	0	0	0	0	0	0	7.43808e-05	0.000433888	0	0	0	0	0	0	0	0	0	0	0	0	0	0	0	0	0	0	0	0	0	0	0	0.000446285	0	0	0	0
ASV1207	0.000880173	Diatomea; Mediophyceae; Mediophyceae; Mediophyceae; Cyclotella		0	0	0	0	0	0	0	0	0	0	0	0	0	0.00030992	0	0	0	0.000570253	0	0	0	0	0	0	0	0	0	0	0	0	0	0	0	0	0	0	0	0	0	0	0	0	0	0	0	0
ASV1208	0.14808	Diatomea; Mediophyceae; Mediophyceae; Mediophyceae; Chaetoceros; seawater_metagenome		0.00172315	7.43808e-05	0.000954553	0	6.1984e-05	0.000409094	0.0153596	0	0	0.000359507	0.0138348	9.91744e-05	4.95872e-05	8.67776e-05	9.91744e-05	0.00123968	0.000210746	0.000458681	0.00027273	0.00030992	0.000148762	0.00027273	0.00180993	0	0.000223142	0.000161158	0.00238018	0.000161158	0.000446285	0.00030992	0.00722733	0.000185952	0	0.000223142	0.000247936	0.0026901	0.000495872	0.000669427	0.000780998	0.0132026	0.000322317	0.000458681	0.000582649	0.00266531	0.0656658	0.000297523
ASV1209	0.152939	Diatomea; Mediophyceae; Mediophyceae; Mediophyceae; Chaetoceros; Chaetoceros_sp.		0	0.000136365	0.000433888	7.43808e-05	0.000210746	0.0170208	0.000545459	3.71904e-05	0.000334714	0.00180993	0.000731411	0.000123968	7.43808e-05	0.000644633	0.00120249	9.91744e-05	0.000557856	0.00142563	0.000520665	0.000793395	0.000396697	0.000223142	0.000285126	0.000210746	0.0123348	0.00027273	0.000198349	0.000223142	0.0307812	0.0308928	0.000322317	0.00104133	6.1984e-05	0.00923561	0.0042397	0.000223142	0.00106612	0.00450004	0.00588848	0.000111571	0.00131406	0.0030868	0.00370664	0.000148762	0.000285126	0.000681824
ASV1210	0.00821908	Diatomea; Mediophyceae; Mediophyceae; Mediophyceae; Chaetoceros; Chaetoceros_sp.		0	9.91744e-05	0	0	0	0.000533062	9.91744e-05	0	0	0.000446285	9.91744e-05	0	0	6.1984e-05	0.000235539	1.23968e-05	4.95872e-05	6.1984e-05	7.43808e-05	0.00185952	0.000520665	0.000322317	0	8.67776e-05	7.43808e-05	0.000198349	0	0.000483475	9.91744e-05	0.000533062	0	0.000582649	1.23968e-05	0.000260333	7.43808e-05	0	0	9.91744e-05	0	0	0	0	0	0	0	0
ASV1211	0.000483475	Diatomea; Mediophyceae; Mediophyceae; Mediophyceae; Chaetoceros; Chaetoceros_sp.		0	0	0	0	0	0	0	0	0	0	0	2.47936e-05	0	0	0	0	0	0	0	0	0	0	0	0	0	0	0	0	0	0	0	0	0	0	0	0	0.00030992	0	0	0	0	0	0	0	0	0
ASV1212	0.0151117	Diatomea; Mediophyceae; Mediophyceae; Mediophyceae; Chaetoceros; Chaetoceros_socialis		0	0	0	0	0	0	0	0	0	0	2.47936e-05	0	0	0	0	0	0	0	0	0	0	0	0	0	0	0	0	0	0	0	0	6.1984e-05	0	0	0	0	0.000161158	0	0	0	0	0	0	0	0	0
ASV1213	0.0228845	Diatomea; Mediophyceae; Mediophyceae; Mediophyceae; Chaetoceros; Chaetoceros_muellerii		0	0	0	0	0	0.00396697	0	0	0.000471078	0.00137604	0.000136365	0	0	0.000409094	0.000595046	4.95872e-05	0.000223142	0.000607443	0	0	0	0	0	0	2.47936e-05	0	0	0	0.000384301	0.000433888	0	0	0	0.00130166	0.000322317	0	0	0.00241738	0.000483475	0	0	0.00132646	0.000396697	7.43808e-05	4.95872e-05	0
ASV1214	0.0163886	Diatomea; Mediophyceae; Mediophyceae; Mediophyceae; Chaetoceros; Chaetoceros_muellerii		0	0	0.000198349	0	0.000359507	0.00296283	0.000136365	0	0.000595046	0.00096695	0	0	0	0	0	0	0	0.00061984	8.67776e-05	0	0	0	0	0	0	0.000148762	0	0	0.000285126	0	0	0	0	0.000595046	0	0	0	0.00234299	0	0	0	0.00102893	0.000371904	0	0	0
ASV1215	0.00559096	Diatomea; Mediophyceae; Mediophyceae; Mediophyceae; Chaetoceros; Chaetoceros_muellerii		0	0	0	0	0	0.00178514	0	0	0.000148762	0	0	0	0	0	0.000185952	0	0	0	0	0	0	0	0	0	0.000297523	0	0	0	0.000582649	0.000409094	0	0	0	0.000173555	0	0	0	0.000148762	0	0	0	0.000136365	0.000297523	0	0	0
ASV1216	0.00278928	Diatomea; Mediophyceae; Mediophyceae; Mediophyceae; Chaetoceros; Chaetoceros_muellerii		0	0.000483475	0	0	0	0.000446285	0.000123968	0	0	0.000880173	0	0	0	0	0	0	0	7.43808e-05	0	0	0	0	0	0	0	0	0	0	0	0	0	0	0	0	0	0	0	0	0	0	0	0	0	0	0	0
ASV1217	0.00313639	Diatomea; Mediophyceae; Mediophyceae; Mediophyceae; Chaetoceros; Chaetoceros_mitra		0	0.000185952	0	0	0	0.000557856	0	0	0	0	0	0	0	0	0	0	0	0	0	0.00128927	0.000223142	0	0	0	4.95872e-05	0.00027273	0	0	0	0.000210746	0	0	0	0	0	0	0	0	0	0	0	0	0.000223142	0	0	0
ASV1218	0.00178514	Diatomea; Mediophyceae; Mediophyceae; Mediophyceae; Chaetoceros; Chaetoceros_elegans		0	0	0	0	0	0	0	0	0	0.000161158	0	0	0	0	0	0	2.47936e-05	0	0	0	0	0	0	0	0	0	0	0	0	0	0	0	0	0	0	0	0	0.000595046	3.71904e-05	0	0	0.000111571	0.000198349	0	0	0
ASV1219	0.00132646	Diatomea; Mediophyceae; Mediophyceae; Mediophyceae; Chaetoceros; Chaetoceros_elegans		0	3.71904e-05	0	0	0	6.1984e-05	0	0	0	0	0	0	0	0	0	0	0	2.47936e-05	0	0	0	0	0	0	0	0	0	0	0	0	0	0	8.67776e-05	0	2.47936e-05	0	0	0	0	0	0	0	0	0	0	0
ASV1220	0.0321945	Diatomea; Mediophyceae; Mediophyceae; Mediophyceae; Chaetoceros; Chaetoceros_cf.		0	0	0.000706617	0	3.71904e-05	0	0.00229341	0	0	0	0.00513227	0	0	0	2.47936e-05	0.00111571	0	3.71904e-05	0	6.1984e-05	0	0	3.71904e-05	0	0	0	4.95872e-05	0	0	0	0	0	0	0	3.71904e-05	0	0.000235539	0.000198349	3.71904e-05	0.000285126	0.00390499	6.1984e-05	9.91744e-05	8.67776e-05	0.0054174	0.00030992
ASV1221	0.0503806	Diatomea; Mediophyceae; Mediophyceae; Mediophyceae; Chaetoceros; Chaetoceros_calcitrans		0.00030992	0.00281407	0.000173555	0	0.000260333	0.00150001	0.00110331	6.1984e-05	0	0.00183473	0.00834304	0	0	0.000322317	0.000495872	0.00140084	0.000396697	0.000743808	0	0.00493393	0.000458681	0.00147522	9.91744e-05	0	0.00317358	0.000904966	0.000111571	0	0.00198349	0.00478516	0.000148762	0.000260333	0.000198349	0.00132646	0.000681824	7.43808e-05	0.000111571	0.00312399	0.000148762	8.67776e-05	0.000743808	0.00142563	0.000198349	0.000148762	8.67776e-05	0.000557856
ASV1222	0.007748	Diatomea; Mediophyceae; Mediophyceae; Mediophyceae; Chaetoceros; Chaetoceros_calcitrans		0	0	0	0	0	0	0.000384301	0	0	0	0.00126447	0.000111571	0	0	0	0	0	0	0.000210746	0.00487194	0	0	0	0.000471078	0	0	0	0.000173555	0	0	0	0	0	0	0	0	0	0	0	0	0	0	0	0	0	0
ASV1223	0.00244217	Diatomea; Mediophyceae; Mediophyceae; Mediophyceae; Chaetoceros; Chaetoceros_calcitrans		0	0	0	0	0	0	0	0	0	0	0	0	0	0	0	0	0	0.000607443	0	0	0	0	0	0	0	0	0	0	0	0.000173555	0	0	0	0	0	0	0	0	0	0	0	0	0	0	0	0
ASV1224	0.000396697	Diatomea; Mediophyceae; Mediophyceae; Mediophyceae; Chaetoceros; Chaetoceros_calcitrans		0	0	0	0	0	0	0	0	0	0	0	0	0	0	0	0	0	0	0	0	0	0	0	0.000198349	0	0	0	7.43808e-05	0	0.000123968	0	0	0	0	0	0	0	0	0	0	0	0	0	0	0	0
ASV1225	0.21646	Diatomea; Mediophyceae; Mediophyceae; Mediophyceae; Chaetoceros		0.00096695	0.000198349	0.0378846	0.000471078	0.000173555	0.000409094	0.0739965	0.000570253	0.000210746	0.000396697	0.0234795	0.000161158	0.00210746	0.000185952	0.00027273	0.0222523	0.000446285	0.000471078	0.000446285	0.000681824	0.000334714	0.000582649	0.000210746	0.000681824	0.000247936	0.000508269	0.000322317	0.000421491	0.000471078	0.000545459	0.000247936	0.00151241	7.43808e-05	0.000359507	0.00096695	0.000371904	0.000979347	0.000173555	0.000198349	0.000917363	0.000433888	0.000136365	0.000247936	0.00241738	0.00282647	0.000260333
ASV1226	0.0956289	Diatomea; Mediophyceae; Mediophyceae; Mediophyceae; Chaetoceros		0	0	0.0179506	0	0	0.000223142	0.038802	0	0	0.000223142	0.00954553	0	0	0	0	0.00740089	0	0.000297523	0	0	0	0	0	0	0	0	0	0	0	0	0	0.000495872	0	0	0	0	0.000421491	0	0	0.000421491	0	0	0	0.00126447	0.00164877	0
ASV1227	0.00871495	Diatomea; Mediophyceae; Mediophyceae; Mediophyceae; Chaetoceros		0	0	3.71904e-05	0	0	0.00102893	0.000136365	0	0	0.000446285	0	0	0	6.1984e-05	8.67776e-05	0	8.67776e-05	0	0	0.000123968	3.71904e-05	0	0	0	0.000669427	0.000223142	0	0	0.00210746	0.00182233	0	2.47936e-05	0	0.000458681	0.000161158	0	0	0	6.1984e-05	0	0	0	0.000136365	0	0	0
ASV1228	0.00228101	Diatomea; Mediophyceae; Mediophyceae; Mediophyceae; Chaetoceros		0	0	0	0	0	4.95872e-05	0	0	0	0	3.71904e-05	0	0	0	0	0	0	0	0	0	0	0	0	0	2.47936e-05	0	0	0	0.000458681	0.000458681	0	0	0	0.000458681	0	0	0	0.000198349	0	0	0	0	0	0	0	0
ASV1229	0.00199588	Diatomea; Mediophyceae; Mediophyceae; Mediophyceae; Chaetoceros		0	0	0	0	0	0	0	0	0	0	0	0	0	0	0	0	0	0	0	0.000210746	0.000111571	0.000161158	0	0.000111571	0	0	0	0.000210746	0	0	0	0.000334714	0	0	0	0	0.000148762	0	0	0	0	0	0	0	0	0
ASV1230	0.00101654	Diatomea; Mediophyceae; Mediophyceae; Mediophyceae; Chaetoceros		0	0	0.000644633	0	0	0	0	0	0	0	0	0	0	0	0	0.000371904	0	0	0	0	0	0	0	0	0	0	0	0	0	0	0	0	0	0	0	0	0	0	0	0	0	0	0	0	0	0
ASV1231	0.000942157	Diatomea; Mediophyceae; Mediophyceae; Mediophyceae; Chaetoceros		0	0	0.00027273	0	0	0	0.00027273	0	0	0	0.000173555	0	0	0	0	0.000223142	0	0	0	0	0	0	0	0	0	0	0	0	0	0	0	0	0	0	0	0	0	0	0	0	0	0	0	0	0	0
ASV1232	0.00034711	Diatomea; Mediophyceae; Mediophyceae; Mediophyceae; Chaetoceros		0	0	0	0	0	0	0.000161158	0	0	0	0	0	0	0	0	0	0	0	0	0	0	0	0	0	0	0	0	0	0	0	0	0	0	0	0	0	0.000136365	0	0	0	0	0	0	0	0	0
ASV1233	1.56159	Diatomea; Mediophyceae; Mediophyceae; Mediophyceae; Cerataulina; Cerataulina_pelagica		0.0109712	0.000384301	0.01412	0.00689262	0.000322317	0.00557856	0.101939	0.0112191	0.000979347	0.00847941	0.12408	0.000396697	0.0191035	0.00122728	0.00182233	0.00679344	0.000892569	0.00188431	0.00111571	0.00143803	0.000545459	0.000557856	0.0196737	0.000557856	0.00092976	0.000842982	0.0284754	0.000780998	0.00101654	0.00112811	0.0678725	0.0125951	0.000223142	0.000867776	0.00131406	0.0849305	0.0329879	0.00511988	0.00166117	0.157291	0.00158679	0.00189671	0.00557856	0.0395582	0.236518	0.00330994
ASV1234	0.0155208	Diatomea; Mediophyceae; Mediophyceae; Mediophyceae; Cerataulina; Cerataulina_pelagica		0	0	0	0	0	0.000458681	0	0	0.000681824	0.00027273	0	0	0	0	0.000396697	0	0.000123968	0	0	0	0	0	0	0	0	0	0	0	0	0	0	0	0	0	0	0	0.000123968	0	0	0	0	0.000136365	0	0	0.000185952	0
ASV1235	0.0015372	Diatomea; Mediophyceae; Mediophyceae; Mediophyceae; Cerataulina; Cerataulina_daemon		0	0	0	0	0	0	0	0	0	0	0	0	0	0	0	0	0	0	0	0	0	0	0	0	0	0	0	0	0	0	0	0	0	0	0	0	0	0	0	0	0	0	0	0	0	0
ASV1236	0.129137	Diatomea; Mediophyceae; Mediophyceae; Mediophyceae; Arcocellulus		0	7.43808e-05	0.000173555	0	0.00392978	0.000495872	0.000235539	0	0.00030992	0.00199588	0.000359507	6.1984e-05	0	0.00282647	0.00260333	0	0.0104505	0.0225126	0.000185952	0.000322317	0.000185952	0.000161158	0	9.91744e-05	0.000235539	0.000260333	0	0.000123968	0.000223142	0.000260333	9.91744e-05	0.000297523	0	0.000793395	0.000904966	0.000111571	0.000458681	0.00725213	0.0011529	0.000161158	0.000917363	0.0136241	0.0034711	0.000136365	0.000334714	0.000483475
ASV1237	0.000979347	Diatomea; Mediophyceae; Mediophyceae; Mediophyceae; Arcocellulus		0	0	0	0	0	0	0	0	0	0	0	0	0	0	0	0	0	0.000334714	0	0	0	0	0	0	0	0	0	0	0	0	0	0	0	0	0	0	0	0	0	0	0	0	0	0	0	0
ASV1238	0.523802	Diatomea; Mediophyceae; Mediophyceae; Mediophyceae		0	0.00200828	0	0	0.00208266	0.0107852	0.000557856	8.67776e-05	0.00145043	0.00339672	0.000768601	0.000520665	0	0.000607443	0.000694221	0	0.000768601	0.00198349	0.00163638	0.00719014	0.00138844	0.0104505	0.000421491	0.000681824	0.0552029	0.0127439	0	0.000520665	0.0118761	0.0140208	0.000384301	0.000719014	0.000743808	0.0034835	0.0870751	0	0.000731411	0.000793395	0.105447	0.000210746	0.000297523	0.000954553	0.013748	0	0.000545459	0.000520665
ASV1239	0.278953	Diatomea; Mediophyceae; Mediophyceae; Mediophyceae		0	0.000842982	0.00137604	0.0404631	0.00229341	0.000954553	0.000719014	0	0.000371904	0.00167357	0.000743808	0.00500831	0.000235539	0.00096695	0.00106612	0.00820668	0.00198349	0.0135745	0.0155456	0.0050331	0.00862817	0.00189671	0	0.00321077	0.021806	0.0127439	8.67776e-05	0.000632237	0.00556616	0.0166737	0.000161158	0.00111571	0.00030992	0.00221903	0.0168596	0.000198349	0.000483475	0.00383061	0.00138844	1.23968e-05	0.00145043	0.0073637	0.00162398	0.000185952	0.000210746	0.00106612
ASV1240	0.0203679	Diatomea; Mediophyceae; Mediophyceae; Mediophyceae		0	0	0.000830585	0	0	0.00065703	0.000123968	0	0	0.00034711	0.000136365	0	0	0	0	0	0	0	0	0.000483475	0.000223142	0.0011529	0	0	0.00133885	0.000904966	0.000371904	0	0.000446285	0.00125208	0.000210746	0	0	0	0.00369425	0.000495872	0	0	0.00127687	7.43808e-05	0	0	0	0.000123968	0.000173555	0
ASV1241	0.0121984	Diatomea; Mediophyceae; Mediophyceae; Mediophyceae		0	0.00174795	0	0	0	0.000706617	0	0	0.000223142	0.000867776	0	0	0	0.000161158	0	0	0	9.91744e-05	0	0	0	0	0	0	0.000768601	0.000495872	0	0	0.00168596	0.000719014	3.71904e-05	0	0	0.00151241	0.00112811	0	0	0	0.000520665	0	0	0	0.000235539	0	0	9.91744e-05
ASV1242	0.0096571	Diatomea; Mediophyceae; Mediophyceae; Mediophyceae		0	0	0	0	0	8.67776e-05	0	0	0	0	0	0	0	0	0	0	0	0.00273969	0	0	0	0	0	0	0	0	0	0	0	0	0	0	0	0	0	0	0	0	0	0	0	0.000483475	0.000260333	0	0	0
ASV1243	0.00746287	Diatomea; Mediophyceae; Mediophyceae; Mediophyceae		0	0	0	0	0	0	0	0	8.67776e-05	0.000855379	0.000210746	0	0	0	0	0	0	0	0	0	0	0	0	0	0.000644633	0.00061984	0	0	0.000768601	0.000446285	0	0	0	0.000694221	0.000805792	0	0	0	0.000198349	0	0	0	0	8.67776e-05	0.000136365	0
ASV1244	0.00509508	Diatomea; Mediophyceae; Mediophyceae; Mediophyceae		0	0.000780998	0	0	0.000198349	0.00030992	0	0	0	0.000260333	0	0	0	0	0	0	0	0	0	0	0	0	0	0	0.000421491	0.00027273	0	0	0.000743808	0.000557856	0	0	0	0.000719014	0.000371904	0	0	0	0.000210746	0	0	0	0	0	0	0
ASV1245	0.00307441	Diatomea; Mediophyceae; Mediophyceae; Mediophyceae		0	0	0	0	0	0	0	0	0	0	0	0	0	0	0	0	0	0.00143803	0	0	0	0	0	0	0	0	0	0	0	0	0	0	0	0	0	0	0	0.000161158	0	0	0	0.000545459	0	0	0	0
ASV1246	0.00261572	Diatomea; Mediophyceae; Mediophyceae; Mediophyceae		0	0	0	0	0	0	0	0	0	0	0	4.95872e-05	0	0	0	0	0	0	0.00151241	0	0	0.000595046	0	0	0	0	0	0	0	0	0	0	0	0	0	0	0	0	0	0	0	0	0	0	0	0
ASV1247	0.00241738	Diatomea; Mediophyceae; Mediophyceae; Mediophyceae		0	0.00197109	0	0	0	0	0	0	0	0	0	0	0	0	0	0	0	0	0	0	0	0	0	0	0	0	0	0	0	0	0	0	0	0	0	0	0	0	0	0	0	0	0.000446285	0	0	0
ASV1248	0.00167357	Diatomea; Mediophyceae; Mediophyceae; Mediophyceae		0	0	0	0	0	2.47936e-05	4.95872e-05	0	0	6.1984e-05	0.000173555	0	0	0	0	0	0	0.000148762	0.000185952	3.71904e-05	0	4.95872e-05	0	0.000198349	3.71904e-05	4.95872e-05	0	0	8.67776e-05	7.43808e-05	0	0.000161158	0	0	7.43808e-05	0	0	0	0	0	0	0	0	0	2.47936e-05	0
ASV1249	0.00182233	Diatomea; Mediophyceae; Mediophyceae; Mediophyceae		0	0	0	0	0	0	0	0	0	0	0	0	0	0	0	0	0	0.000471078	0	0	0	0	0	0	0	0	0	0	0	0	0	0	0	0	0	0	0	0	0	0	0	0.000595046	0	0	0	0
ASV1250	0.00162398	Diatomea; Mediophyceae; Mediophyceae; Mediophyceae		0	0	0	0	0	0	0	0	0	0	0	0	0	0	0	0	0	0	0	0	0	0	0	0	0	0	0	0	0	0	0	0	0	0	0	0	0	0	0	0	0	0	0	0	0	0
ASV1251	0.00126447	Diatomea; Mediophyceae; Mediophyceae; Mediophyceae		0	0	0	0	0	0	0	0	0	0	0	0	0	0	0	0	0	0	0	0	0	0	0	0	0	0	0	0	0	0	0	0	0	0	0	0	0	0	0	0	0	0	0	0	0.000334714	0
ASV1252	0.00123968	Diatomea; Mediophyceae; Mediophyceae; Mediophyceae		0	0	0	0	0	0	0	0	0.000123968	0	0	0	0	0	0	0	0	0	0	0	0	0	0	0	0	0	0	0	0	0	0	0	0	0	0	0	0	0	0	0	0	0	0.000719014	0	0	0
ASV1253	0.000991744	Diatomea; Mediophyceae; Mediophyceae; Mediophyceae		1.23968e-05	0	0	0	0	0	0	0	0	0	0	0.000247936	0	0	0	0	0	0	0.00034711	0	0	0.000136365	0	0	0	0	0	0	0	0	0	0	0	0	0	0	0	0	0	0	0	0	0	0.000161158	0	0
ASV1254	0.000495872	Diatomea; Mediophyceae; Mediophyceae; Mediophyceae		0	0	0	0	0	0	0	0	0	0.000136365	0	0	0	0	0	0	0	0	0	0	0	0	0	0	0	0	0	0	0.000223142	0	0	0	0	0.000136365	0	0	0	0	0	0	0	0	0	0	0	0
ASV1255	0.000520665	Diatomea; Mediophyceae; Mediophyceae; Mediophyceae		0	0	0	0	0	0	0	0	0	0	0	0.000334714	0	0	0	0	0	0	0.000185952	0	0	0	0	0	0	0	0	0	0	0	0	0	0	0	0	0	0	0	0	0	0	0	0	0	0	0
ASV1256	0.000471078	Diatomea; Mediophyceae; Mediophyceae; Mediophyceae		0	0	0	0	0	0	0	0	0	0	0	0	0	0	0	0	0	0	0	0	0	0	0	0	0	0	0	0	0	0	0	0	0	0	0	0	0	0	0	0	0.000161158	0	0	0	0	0.00030992
ASV1257	0.000198349	Diatomea; Mediophyceae; Mediophyceae; Mediophyceae		0	0	0	0	0	0	0	0	0	0	0	0	0	0	0	0	0	0	7.43808e-05	0	0	0.000123968	0	0	0	0	0	0	0	0	0	0	0	0	0	0	0	0	0	0	0	0	0	0	0	0
ASV1258	0.000148762	Diatomea; Coscinodiscophytina; Fragilariales; Fragilariales; Ulnaria; Synedra_angustissima		0	0	0	0	0	0	0	0	0	0	0	4.95872e-05	0	0	0	0	0	0	9.91744e-05	0	0	0	0	0	0	0	0	0	0	0	0	0	0	0	0	0	0	0	0	0	0	0	0	0	0	0
ASV1259	0.00120249	Diatomea; Coscinodiscophytina; Fragilariales; Fragilariales; Thalassionema; Thalassionema_nitzschioides		0	0	0	0	0	0	0	0	0	0	0	0	0	0	0	0	0	0	0	0	0	0	0	0	0	0	0	0	0	0	0	0	0	0	0	0	0	0	0	0	0	0	0	0	0	0
ASV1260	0.000210746	Diatomea; Coscinodiscophytina; Fragilariales; Fragilariales; Thalassionema; Thalassionema_nitzschioides		0	0	0	0	0	0	0	0	0	0	0	0	0	0	0	0	0	0.000123968	0	0	0	0	0	0	0	0	0	0	0	0	0	0	0	0	0	0	0	0	0	0	0	0	4.95872e-05	0	0	0
ASV1261	0.0413557	Diatomea; Coscinodiscophytina; Fragilariales; Fragilariales; Thalassionema; Thalassionema_frauenfeldii		0	0.000123968	4.95872e-05	0	0	0.000111571	0.000198349	0	0	0.000743808	0.000173555	0	0	0.000235539	0	0	0.000223142	0.000446285	0.000247936	0.00034711	0.000136365	6.1984e-05	8.67776e-05	0.00027273	0.000483475	0.00127687	0	0.00137604	0.000768601	0.00166117	0	0.00168596	0.000111571	0.00034711	0.00451243	0	0.0023306	0.000148762	0.00432648	0	0.000198349	0.000123968	0.00468599	8.67776e-05	0.000210746	0
ASV1262	0.571691	Diatomea; Coscinodiscophytina; Coscinodiscophytina; Rhizosolenids; Rhizosolenids; Tenuicylindrus_belgicus		4.95872e-05	0.00665708	0.00027273	3.71904e-05	0.000297523	0.00131406	0.000384301	3.71904e-05	0.000210746	0.00313639	0.000396697	9.91744e-05	3.71904e-05	0.00027273	0.000396697	0.000161158	0.000446285	0.000545459	0.00034711	0.000582649	0.000607443	0.000223142	0.000136365	0.000161158	0.00862817	0.00185952	0.000136365	0.000223142	0.00114051	0.00184712	8.67776e-05	0.000210746	0.000570253	0.00136365	0.0148886	0.000198349	0.000570253	0.000793395	0.202985	0.000210746	0.000458681	0.000743808	0.0597278	0.000198349	0.000421491	0.000297523
ASV1263	0.01531	Diatomea; Coscinodiscophytina; Coscinodiscophytina; Rhizosolenids; Rhizosolenids; Tenuicylindrus_belgicus		0	0	0	0	0	0	0	0	0	0	0	0	0	0	0	0	0	0	0	0	0	0	0	0	0	0	0	0	0	0	0	0	0	0	0	0	0	0	0.00654551	0	0	0	0.00207027	0	0	0
ASV1264	0.00639675	Diatomea; Coscinodiscophytina; Coscinodiscophytina; Rhizosolenids; Rhizosolenids; Tenuicylindrus_belgicus		0	0	0	0	0	0	0	0	0	0	0	0	0	0	0	0	0	0	0	0	0	0	0	0	0	0	0	0	0	0	0	0	0	0	0	0	0	0	0.00338433	0	0	0	0	0	0	0
ASV1265	0.0027149	Diatomea; Coscinodiscophytina; Coscinodiscophytina; Rhizosolenids; Rhizosolenids; Tenuicylindrus_belgicus		0	0	0	0	0	0	0	0	0	0	0	0	0	0	0	0	0	0	0	0	0	0	0	0	0	0	0	0	0	0	0	0	0	0	0	0	0	0	0.00128927	0	0	0	0.000409094	0	0	0
ASV1266	0.000111571	Diatomea; Coscinodiscophytina; Coscinodiscophytina; Rhizosolenids; Rhizosolenids; Tenuicylindrus_belgicus		0	0	0	0	0	0	0	0	0	0	0	0	0	0	0	0	0	0	0	0	0	0	0	0	0	0	0	0	0	0	0	0	0	0	0	0	0	0	3.71904e-05	0	0	0	6.1984e-05	0	0	0
ASV1267	0.00266531	Diatomea; Coscinodiscophytina; Coscinodiscophytina; Rhizosolenids; Rhizosolenids; Talaroneis_posidoniae		0	0	0	0	0	0	0	0	0	0	0	0	0	0	0	0	0	0	0	0	0	0	0	0	0	0	0	0	0	0	0	0	0	0	0	0	0	0	0	0	0	8.67776e-05	0	0	0	0
ASV1268	0.00528104	Diatomea; Coscinodiscophytina; Coscinodiscophytina; Rhizosolenids; Rhizosolenids; Rhizosolenia_shrubsolei		0	0	0	0	0	0	0	0	0	0	0	0	0	0	0	0	0	0	0	0	0	0	0	0	0	0	0	0	0	0	0	0	0	0	0	0	0	4.95872e-05	0	0	0	0.000185952	6.1984e-05	0	8.67776e-05	0
ASV1269	0.000805792	Diatomea; Coscinodiscophytina; Coscinodiscophytina; Rhizosolenids; Rhizosolenids; Rhizosolenia_fallax		0	0	0	0	0	0	0	0	0	0	6.1984e-05	0	0	0	0	0	0	0	0	0	0	0	0	0	0	0	0	0	0	0	0	0	0	0	0	0	0	0	0	0	0	0	0	0	8.67776e-05	0
ASV1270	0.00921082	Diatomea; Coscinodiscophytina; Coscinodiscophytina; Rhizosolenids; Rhizosolenids; Guinardia_delicatula		0.000570253	0	0.000719014	0	0	0	0.000830585	0	0	0	0.000520665	0	0	0	0	0	0	0	0	0	0	0	0	0	0	0	7.43808e-05	0	0	0	6.1984e-05	0	0	0	0	0.000111571	0	0	0	0.000446285	0	0	6.1984e-05	7.43808e-05	0.000904966	0
ASV1271	0.00583889	Diatomea; Coscinodiscophytina; Coscinodiscophytina; Rhizosolenids; Rhizosolenia; Rhizosolenia_similoides		0	0	0	0	0	0	0.000123968	0	0	0	0.000185952	0	0	0	0	0	0	0	0	0	0	0	0	0	0	0	0	0	0	0	0	0	0	0	0	0	0	8.67776e-05	9.91744e-05	0	2.47936e-05	8.67776e-05	0.000247936	0	0	0
ASV1272	0.00675625	Diatomea; Coscinodiscophytina; Coscinodiscophytina; Rhizosolenids; Leptocylindrus; uncultured_stramenopile		0	0	0	0	0	0	0	0	0	0	0	0	0	0	0	0	0	0	0	0	0	0	0	0	0	0	0	0	0	0	0	0	0	0	0	0	0	0	0	0	0	7.43808e-05	9.91744e-05	0	0	4.95872e-05
ASV1273	0.0495004	Diatomea; Coscinodiscophytina; Coscinodiscophytina; Rhizosolenids; Leptocylindrus; Leptocylindrus_minimus		0	0	6.1984e-05	0	0	0.00184712	0.000161158	0	8.67776e-05	0.00065703	0	0	0	0.00106612	0.000830585	0	0.000161158	0.00316118	4.95872e-05	0.0092976	0.00125208	0.000185952	0	6.1984e-05	0.000421491	0.00120249	0	0	8.67776e-05	0.000533062	9.91744e-05	0.000111571	0.000719014	0.000136365	0.00100414	0	7.43808e-05	0.00300002	0.000433888	0	0	0.00172315	0.0125208	4.95872e-05	0	0
ASV1274	0.00365706	Diatomea; Coscinodiscophytina; Coscinodiscophytina; Rhizosolenids; Leptocylindrus; Leptocylindrus_minimus		0	0	0	0	0	0	0	0	0	0	0.000607443	0	0	0	0	0	0	0	0	0	0	0	0	0	0	0	0	0	0	0	0	0	0	0	0	0	0	0	0	0.000334714	0.00030992	0	0	0	0.00177274	0.000297523
ASV1275	0.146183	Diatomea; Coscinodiscophytina; Coscinodiscophytina; Rhizosolenids; Leptocylindrus; Leptocylindrus_danicus		0	0.000260333	0.000185952	0	8.67776e-05	0.000260333	0.000260333	0	0.000111571	0.00030992	0.000359507	8.67776e-05	0	0.000111571	0.000198349	7.43808e-05	0.000247936	0.000322317	0.000185952	0.000483475	3.71904e-05	7.43808e-05	4.95872e-05	0.000111571	0.001562	0.000545459	7.43808e-05	0	0.000520665	0.000756205	0.000173555	4.95872e-05	0.000471078	0.000743808	0.0107852	0	0.000285126	0.000446285	0.0204175	8.67776e-05	0.00030992	0	0.0236159	6.1984e-05	0.000285126	8.67776e-05
ASV1276	0.0427194	Diatomea; Coscinodiscophytina; Coscinodiscophytina; Rhizosolenids; Leptocylindrus; Leptocylindrus_danicus		0	0	0	0	0	0	0	0	0	0	0	0	0	0	0	0	0	0	0	0	0	0	0	0	0.000570253	0	0	7.43808e-05	0.000334714	0	0	0	0.000223142	0	0.00327275	0.000111571	0	0	0.00663229	0	0	0	0.00756205	0	0	0
ASV1277	0.0089009	Diatomea; Coscinodiscophytina; Coscinodiscophytina; Rhizosolenids; Leptocylindrus; Leptocylindrus_danicus		0	0	0	0	0	0	0	0	0	0	0	0	0	0	0	0	0	0	0	0	0	0	0	0	0	0	0	0	0	0	0	0	0	0	0	0	0	0	0	0	0	0.000384301	0	0	0	0
ASV1278	0.00555376	Diatomea; Coscinodiscophytina; Coscinodiscophytina; Rhizosolenids; Leptocylindrus; Leptocylindrus_danicus		0	0	0	0	0	0	0	0	0	0	0.000161158	0	0	0	0	0	0	3.71904e-05	0	0	0	0	0	0	0	0	0	0	0	0	0	0	0	0	0	0	0	0	0	0	3.71904e-05	2.47936e-05	4.95872e-05	0	0	3.71904e-05
ASV1279	0.48769	Diatomea; Coscinodiscophytina; Coscinodiscophytina; Rhizosolenids; Guinardia; Rhizosolenia_setigera		0.00683063	0.000830585	0.00668187	0.00421491	0.000508269	0.00963231	0.0451119	0.000173555	0.000855379	0.00298763	0.0312771	0.000409094	0.00236779	0.00133885	0.00142563	0.00433888	0.0050331	0.00835544	0.00159919	0.00215704	0.000904966	0.00110331	0.000780998	0.00301242	0.00102893	0.00431409	0.000756205	0.0123472	0.00142563	0.0034711	0.000880173	0.0652567	0.000297523	0.00264052	0.0485087	0.000818189	0.0140208	0.00661989	0.0298763	0.00131406	0.000520665	0.00792155	0.0133761	0.0129051	0.00317358	0.000322317
ASV1280	0.0624799	Diatomea; Coscinodiscophytina; Coscinodiscophytina; Rhizosolenids; Guinardia; Rhizosolenia_setigera		0	0	0.000371904	0	0	0	0.000495872	0	0	0	0.00100414	0	0	0	0	0.00472318	0	0	0	0	0	0	0	0	9.91744e-05	0	0.000198349	0	0	0	0.000371904	0.000123968	0	0	0	0.000297523	0	0	0	0.000371904	0	0.000396697	0.00110331	0.00911165	0.00135125	0
ASV1281	0.00260333	Diatomea; Coscinodiscophytina; Coscinodiscophytina; Rhizosolenids; Guinardia; Rhizosolenia_setigera		0	0	0	0	0	0	0.000706617	0	0	0	0	0	0	0	0	0	0	0	0	0	0	0	0	0	0	0	0	0	0	0	0	0.00133885	0	0	0	0	0	0	0.000557856	0	0	0	0	0	0	0
ASV1282	0.00172315	Diatomea; Coscinodiscophytina; Coscinodiscophytina; Rhizosolenids; Guinardia; Rhizosolenia_setigera		0	0	0	0	0	0	0	0	0	0	0	0	0	0	0	0	0	0	0	0	0	0	0	0	0	0	0	0	0	0	0	0	0	0	0	0	0	0	0	0	0	0	0	0	0	0
ASV1283	0.00110331	Diatomea; Coscinodiscophytina; Coscinodiscophytina; Rhizosolenids; Guinardia; Rhizosolenia_setigera		0	0	0	0	0	0	0	0	0	0	0	0	0	0	0	0	0	0	0	0	0	0	0	0	0	0	0	0	0	0	0	0	0	0	0	0	0	0	0	0	0	0	0	0	0	0
ASV1284	0.00416532	Diatomea; Coscinodiscophytina; Coscinodiscophytina; Rhizosolenids; Guinardia; Guinardia_striata		0	0	0	0	0	0	0	0	0	0	0	0	0	0	0	0	8.67776e-05	0	0	0	0	0	0	0	0	0	0	0	0	0	0	0	0	0	0	0	0	0	0	0	0	0	0.000421491	0	0	0
ASV1285	0.00297523	Diatomea; Coscinodiscophytina; Coscinodiscophytina; Rhizosolenids; Guinardia; Guinardia_striata		0	0	0	0	0	0	0	0	0	0	0	0	0	0	0	0	0	0	0	0	0	0	0	0	0	0	0	0	0	0	0	0	0	0	0	0	0	0	0	0	0	0.000570253	0	0	0	0
ASV1286	0.00157439	Diatomea; Coscinodiscophytina; Coscinodiscophytina; Rhizosolenids; Guinardia; Guinardia_striata		0	0	0	0	0	0	0	0	0	0	0	0	0	0	0	0	0	0	0	0	0	0	0	0	0	0	0	0	0	0	0	0	0	0	0	0	0	0	0	0	0	0	0	0	0	0
ASV1287	0.000694221	Diatomea; Coscinodiscophytina; Coscinodiscophytina; Rhizosolenids; Guinardia; Guinardia_striata		0	0	0	0	0	0	0	0	0	0	0	0	0	0	0	0	0	0	0	0	0	0	0	0	0	0	0	0	0	0	0	0	0	0	0	0	0	0	0	0	0	0	0	0	0	0
ASV1288	0.00291325	Diatomea; Coscinodiscophytina; Coscinodiscophytina; Rhizosolenids; Guinardia; Guinardia_flaccida		0	0	0	0	0	0	0	0	0	0	0	0	0	0	0	0.000198349	0	0	0	0	0	0	0	0	0	0	0	0	0	0	0	0	0	0	0	0	0	0	0	0	0	0.000136365	0	0	0	0
ASV1289	0.000818189	Diatomea; Coscinodiscophytina; Coscinodiscophytina; Melosirids; Stephanopyxis; Paralia_sulcata		0	0	0	0	0	0	0	0	0	0	0	0	0	0	0	0	0	0	0	0	0	0	0	0	0	0	0	0	0	0	0	0	0	0	0	0	0	0	0	0	9.91744e-05	0	0	0	0	0.000136365
ASV1290	0.00304961	Diatomea; Coscinodiscophytina; Coscinodiscophytina; Melosirids; Aulacoseira; Aulacoseira_subarctica		0	0	1.23968e-05	0	0	0	2.47936e-05	0	0	0	0	0	0	0	0	0	0	0	0.00301242	0	0	0	0	0	0	0	0	0	0	0	0	0	0	0	0	0	0	0	0	0	0	0	0	0	0	0
ASV1291	0.00731411	Diatomea; Coscinodiscophytina; Coscinodiscophytina; Coscinodiscophytina; Coscinodiscus; Coscinodiscus_sp.		0	2.47936e-05	0	0	0	3.71904e-05	0	0	1.23968e-05	0	0	0	0	0	0	0	0	0	0	0	0	0	0	0.000136365	0	0	0	0.000384301	0	0	0	0.000942157	0	2.47936e-05	0	0	0.000533062	0	0	0	0	0	0	0	0	0
ASV1292	0.0326284	Diatomea; Coscinodiscophytina; Coscinodiscophytina; Coscinodiscophytina; Coscinodiscus; Coscinodiscus_radiatus		0	4.95872e-05	0	0	6.1984e-05	0.00151241	1.23968e-05	0	0.000533062	0.000235539	9.91744e-05	0	0	0.000247936	0.00030992	0	0.00203307	0.00256614	7.43808e-05	0.000136365	9.91744e-05	7.43808e-05	0	0.000396697	0.000210746	0.000805792	0	0.000409094	0.000260333	0.000669427	0	0.00114051	0	0.000285126	0.00524384	0	0.00135125	0.00229341	0.00226861	2.47936e-05	0.000161158	0.00394218	0.00128927	3.71904e-05	6.1984e-05	9.91744e-05
ASV1293	0.000892569	Diatomea; Coscinodiscophytina; Coscinodiscophytina; Coscinodiscophytina; Coscinodiscus; Coscinodiscus_radiatus		0	0	0	0	0	0	0	0	0	0	0	0	0	0	0	0	0	0	0	0	0	0	0	0	0	0	0	0	0	0	0	0	0	0	0	0	0	8.67776e-05	0	0	0	0.000334714	0	0	0	0
ASV1294	0.0695212	Diatomea; Coscinodiscophytina; Coscinodiscophytina; Coscinodiscophytina; Coscinodiscus; Coscinodiscus_granii		0	0	0	0	1.23968e-05	0	4.95872e-05	0	0	7.43808e-05	0	0.000669427	0	0	0	0	0.000161158	0	0	0	9.91744e-05	0	0	0.00399177	0	0	0	0.000805792	0	1.23968e-05	3.71904e-05	0.00199588	0	0	6.1984e-05	0	0.000632237	0	0	0	2.47936e-05	4.95872e-05	0	0	0	0
ASV1295	0.00389259	Diatomea; Coscinodiscophytina; Coscinodiscophytina; Coscinodiscophytina; Actinoptychus; Actinoptychus_sp.		0	1.23968e-05	0.000123968	0	0	0	0	0	0	0.000210746	0	0	0	0	0	0	0	0	0	0	0	0	0	0	0	0.000210746	0	7.43808e-05	0	6.1984e-05	0	0.000123968	0	0	0.000223142	0	0	0.000123968	0.00030992	0	7.43808e-05	8.67776e-05	0.000743808	0	3.71904e-05	0
ASV1296	0.00476037	Diatomea; Coscinodiscophytina; Coscinodiscophytina; Coscinodiscophytina; Actinocyclus; uncultured_marine		0	0	0	0	0.00027273	4.95872e-05	0	0	0	8.67776e-05	2.47936e-05	1.23968e-05	0	0	0	0	0.000285126	0.000148762	0.00027273	0.000223142	0.000136365	0.00202068	3.71904e-05	0	0	0.000123968	0	0	0	0	0	0.000111571	0	2.47936e-05	0	0	0	9.91744e-05	6.1984e-05	0	0	7.43808e-05	0	0	0	0
ASV1297	0.00092976	Diatomea; Coscinodiscophytina; Coscinodiscophytina; Coscinodiscophytina; Actinocyclus; uncultured_marine		0	0	2.47936e-05	0	0	0	0	0	0	0	0	0	0	0	0	0	0	0	0	0	0	0	0	0	0	0	0	0	0	0	0	0	0	0	0	0	0	0	0	0	0	0	0	0	0	0
ASV1298	0.000173555	Diatomea; Coscinodiscophytina; Coscinodiscophytina; Coscinodiscophytina; Actinocyclus; uncultured_marine		0	0	0	0	0	0	0	0	0	0	0	0	0	0	0	0	0	0	0	0	0	0	0	0	0	0	0	0	0	0	0	0	0	0	0	0	0	0	0	0	0	0	0	0	0	0
ASV1299	0.00328515	Diatomea; Bacillariophyceae; Bacillariophyceae; Bacillariophyceae; Rhaphoneis; Neodelphineis_sp.	Yes	0	0	0	0	0	0	0	0	0	0	0	0	0	0	6.1984e-05	0	0	6.1984e-05	0	0	0	0	0	0	0	0	0	0	0	0	0	0	0	0	0	0	0	0.00061984	0	0	0	0.000991744	0.000111571	0	0	0
ASV1300	0.000694221	Diatomea; Bacillariophyceae; Bacillariophyceae; Bacillariophyceae; Rhaphoneis	Yes	0	0	0	0	0	0	0	0	0	0	0	0	0	0	0	0	0	0	0	0	0	0	0	0	0	0	0	0	0	0	0	0	0	0	0	0	0	0	0	0	0	0	0	0	0	0
ASV1301	0.000756205	Diatomea; Bacillariophyceae; Bacillariophyceae; Bacillariophyceae; Pseudo-nitzschia; Pseudo-nitzschia_pungens	Yes	0	0	0	0	0	0	0	0	0	0	0	0	0	0	0	0	0	0	0	0	0	0	0	0	0	0	0	0	0	0	0	0	0	0	0	0	0	0	0	0	0	0	0	0	0	0
ASV1302	0.250986	Diatomea; Bacillariophyceae; Bacillariophyceae; Bacillariophyceae; Pseudo-nitzschia; Pseudo-nitzschia_pseudodelicatissima	Yes	0.00513227	0.000136365	0.0108224	0	7.43808e-05	0.000644633	0.00648352	3.71904e-05	0.000210746	0.0019339	0.00221903	6.1984e-05	0	0.000136365	0.000235539	0.0186324	0.000136365	0.000297523	0.000161158	0.00030992	0.000111571	0.000185952	4.95872e-05	0.000161158	0.000223142	0.000111571	7.43808e-05	0.000371904	0.000136365	0.000223142	9.91744e-05	0.0042397	0	0.000198349	0.00034711	0.000173555	0.0423475	0.000433888	0.000595046	0.00166117	0.0709841	0.000334714	0.00137604	0.0148514	0.00409094	0.00715295
ASV1303	0.00169836	Diatomea; Bacillariophyceae; Bacillariophyceae; Bacillariophyceae; Pleurosigma; Pleurosigma_planktonicum	Yes	0	0	0	0	0	0	0	0	0	0	0	0	0	0	0	0	0	0	0	0	0	0	0	0	0	0	0	0	0	0	0	0	0	3.71904e-05	0	0	0.000111571	0	0.000136365	0	0.000210746	0	0.000371904	0	0	0
ASV1304	0.00782238	Diatomea; Bacillariophyceae; Bacillariophyceae; Bacillariophyceae; Pinnularia; Pinnularia_subanglica	Yes	0	0	0	0	0	0	0	0	0	0	0	0	0	0	0	0	0	0	0	0	0	0	0	0	0	0	0	0	0	0	0	0	0	0	0	0	0	0	0	0	0	0	0	0	0	0
ASV1305	0.00319837	Diatomea; Bacillariophyceae; Bacillariophyceae; Bacillariophyceae; Pinnularia	Yes	0	0	0	0	0	0	0	0	0	0	0	0	0	0	0	0	0	0	0	0	0	0	0	0	0	0	0	0	0	0	0	0	0	0	0	0	0	0	0	0	0	0	0	0	0	0
ASV1306	0.00245457	Diatomea; Bacillariophyceae; Bacillariophyceae; Bacillariophyceae; Pinnularia	Yes	0	0	0	0	0	0	0	0	0	0	0	0	0	0	0	0	0	0	0	0	0	0	0	0	0	0	0	0	0	0	0	0	0	0	0	0	0	0	0	0	0	0	0	0	0	0
ASV1307	0.001562	Diatomea; Bacillariophyceae; Bacillariophyceae; Bacillariophyceae; Pinnularia	Yes	0	0	0	0	0	0	0	0	0	0	0	0	0	0	0	0	0	0	0	0	0	0	0	0	0	0	0	0	0	0	0	0	0	0	0	0	0	0	0	0	0	0	0	0	0	0
ASV1308	0.00147522	Diatomea; Bacillariophyceae; Bacillariophyceae; Bacillariophyceae; Pinnularia	Yes	0	0	0	0	0	0	0	0	0	0	0	0	0	0	0	0	0	0	0	0	0	0	0	0	0	0	0	0	0	0	0	0	0	0	0	0	0	0	0	0	0	0	0	0	0	0
ASV1309	0.000359507	Diatomea; Bacillariophyceae; Bacillariophyceae; Bacillariophyceae; Nitzschia; uncultured_Nitzschia-like	Yes	0	0	0	0	0	0	0	0	0	0	0	0	0	0	0	0	0	0	0	0	0	0	0	0	0	0	0	0	0	0	0	0	0	0	0	0	0	0	0	0	0	0	0	0	0	0
ASV1310	0.00670667	Diatomea; Bacillariophyceae; Bacillariophyceae; Bacillariophyceae; Nitzschia; Nitzschia_longissima	Yes	0	0	0	0	0	0	0	0	0	0	0	0	0	0	0	0	0	0	0	0	0	0	0	0	0.000185952	0	0	0	0.000483475	0.000123968	0	0	0	0.000867776	0	0	0.000731411	0	0.00034711	0	0.001562	0	0.000495872	0	0	0.000446285
ASV1311	0.000136365	Diatomea; Bacillariophyceae; Bacillariophyceae; Bacillariophyceae; Nitzschia; Nitzschia_amphibia	Yes	0	0	0	0	0	0	0	0	0	0	0	0	0	0	0	0	0	0	0	0	0	0	0	0	0	0	0	0	0	0	0	0	0	0	0	0	0	0	0	0	6.1984e-05	0	7.43808e-05	0	0	0
ASV1312	0.000223142	Diatomea; Bacillariophyceae; Bacillariophyceae; Bacillariophyceae; Nitzschia	Yes	0	0	0	0	0	0	0	0	0	0	0	0	0	0	0	0	0	0	0	0	0	0	0	0	0	0	0	0	0	0	0	0	0	0	0	0	0	0	0	0	0	0	0	0	0	0
ASV1313	0.000433888	Diatomea; Bacillariophyceae; Bacillariophyceae; Bacillariophyceae; Navicula	Yes	0	0	0	0	0	0	0	0	0	0	0	0	0	0	0	0	0	0	0	0	0	0	0	0	0	0	0	0	0	0	0	0	0	0	0	0	0	0	0	0	0	0	0	0	0	0
ASV1314	0.000285126	Diatomea; Bacillariophyceae; Bacillariophyceae; Bacillariophyceae; Navicula	Yes	0	0	0	0	0	0	0	0	0	0	0	0	0	0	0	0	0	0	0	0	0	0	0	0	0	0	0	0	0	0	0	0	0	0	0	0	0	0	0	0	0	0	7.43808e-05	0	0	0
ASV1315	0.00318598	Diatomea; Bacillariophyceae; Bacillariophyceae; Bacillariophyceae; Luticola; Luticola_goeppertiana	Yes	0	0	0	0	0	0	0	0	0	0	0	0	0	0	0	0	0	0	0	0	0	0	0	0	0	0	0	0	0	0	0	0	0	0	0	0	0	0	0	0	0	0	0	0	0	0
ASV1316	0.00756205	Diatomea; Bacillariophyceae; Bacillariophyceae; Bacillariophyceae; Gomphonema; Gomphonema_angustum	Yes	0	0	0	0	0	0	0	0	0	0	0	0	0	0	0	0	0	0	0	0	0	0	0	0	0	0	0	0	0	0	0	0	0	0	0	0	0	0	0	0	0	0	0	0	0	0
ASV1317	0.017058	Diatomea; Bacillariophyceae; Bacillariophyceae; Bacillariophyceae; Gomphonema	Yes	0	0	0	0	0	0	0	0	0	0	0	0	0	0	0	0	0	0	0	0	0	0	0	0	0	0	0	0	0	0	0	0	0	0	0	0	0	0	0	0	0	0	0	0	0	0
ASV1318	0.00150001	Diatomea; Bacillariophyceae; Bacillariophyceae; Bacillariophyceae; Gomphonema	Yes	0	0	0	0	0	0	0	0	0	0	0	0	0	0	0	0	0	0	0	0	0	0	0	0	0	0	0	0	0	0	0	0	0	0	0	0	0	0	0	0	0	0	0	0	0	0
ASV1319	0.00583889	Diatomea; Bacillariophyceae; Bacillariophyceae; Bacillariophyceae; Frustulia	Yes	0	0	0	0	0	0	0	0	0	0	0	0	0	0	0	0	0	0	0	0	0	0	0	0	0	0	0	0	0	0	0	0	0	0	0	0	0	0	0	0	0	0	0	0	0	0
ASV1320	0.0819924	Diatomea; Bacillariophyceae; Bacillariophyceae; Bacillariophyceae; Cylindrotheca; Cylindrotheca_closterium	Yes	0	0.000780998	0.000235539	0	0	0.000173555	0.000421491	0	0	0.000371904	0.000371904	0.000111571	0	0.000185952	0	0	0	0.000520665	0.000334714	0.0462772	0.000384301	0.000743808	0	7.43808e-05	0.00555376	0.000681824	0.000123968	0.000123968	0.00411574	0.00162398	9.91744e-05	0.000185952	0.000719014	0.0034959	0.000632237	0.000111571	0	0	0.000433888	0	0	0	0.000433888	0.000198349	0	0
ASV1321	0.00678105	Diatomea; Bacillariophyceae; Bacillariophyceae; Bacillariophyceae; Cylindrotheca; Cylindrotheca_closterium	Yes	0	0	0	0	0	0	0	0	0.000892569	0	0	0	0	0	0.000446285	0	0.0027149	0	0	0	0	0	0	0	0	0	0	0	0	0	0	0	0	0	0	0	0	0.000855379	0	0	0	0.000607443	0	0	0	0
ASV1322	0.000235539	Diatomea; Bacillariophyceae; Bacillariophyceae; Bacillariophyceae; Cylindrotheca; Cylindrotheca_closterium	Yes	0	0	0	0	6.1984e-05	0	0	0	0	0	0	0	0	0	0	0	0	0	0	0	0	0	0	0	0	0	0	0	0	0	0	0	0	1.23968e-05	0	0	0	0	2.47936e-05	0	3.71904e-05	0	0	0	0	0
ASV1323	0.00251655	Diatomea; Bacillariophyceae; Bacillariophyceae; Bacillariophyceae; Bacillariophyceae; uncultured_Cylindrotheca	Yes	0	0	0	0	0.000123968	0.000780998	8.67776e-05	0	0	0	0	0	0	0	0	0	0	0	0	0	0	0	0	0	0	0	0	0	0	0	0	0	0	0.000371904	0.000247936	0	0	0	0.000247936	0	0.000173555	0	0	0	0	0
ASV1324	0.000334714	Diatomea; Bacillariophyceae; Bacillariophyceae; Bacillariophyceae; Bacillariophyceae; uncultured_Cylindrotheca	Yes	0	0	0	0	0	0	0	0	0.000161158	0	0	0	0	0	4.95872e-05	0	6.1984e-05	0	0	0	0	0	0	0	0	0	0	0	0	0	0	0	0	0	0	0	4.95872e-05	0	0	0	0	0	0	0	0	0
ASV1325	0.000495872	Diatomea; Bacillariophyceae; Bacillariophyceae; Bacillariophyceae; Bacillariophyceae; Meuniera_membranacea	Yes	0	0	0	0	0	0	0	0	0	0	0	0	0	0	0	0	0	0	0	0	0	0	0	0	0	0	0	0	0	0	0	0	0	0	0	0	0	0	0	0	0	0	0	0	0	0
ASV1326	0.00635956	Diatomea; Bacillariophyceae; Bacillariophyceae; Bacillariophyceae; Bacillariophyceae; Asterionellopsis_glacialis	Yes	0	0	0	0	0	0	0.00111571	0	0	0	2.47936e-05	0	0	0	0	0	0	0	0	0	0	0	0	0	0	0	0	0	0	0	0	0	0	0	0	0	0	0	0	0.000173555	0	0	0	0	0.000433888	0
ASV1327	0.0031116	Diatomea; Bacillariophyceae; Bacillariophyceae; Bacillariophyceae; Bacillariophyceae; Asterionellopsis_glacialis	Yes	0	0	0	0	0	0.000632237	0	0	0	0.000136365	0	0	0	0	0	0	0	0	0	0	0	0	0	0	0	0	0	0	0	0	0	0	0	0	0	0	0	0	0.000123968	0	0	0	0.00132646	0	0	0
ASV1328	0.00107852	Diatomea; Bacillariophyceae; Bacillariophyceae; Bacillariophyceae; Bacillariophyceae	Yes	0	0	0	0	0	0	0	0	0	0.000198349	0	0	0	0.000185952	7.43808e-05	0	0	0.000495872	0	0	0	0	0	0	0	0	0	0	0	0	0	0	0	0	0	0	0	0.000123968	0	0	0	0	0	0	0	0
ASV1329	0.000756205	Diatomea; Bacillariophyceae; Bacillariophyceae; Bacillariophyceae; Bacillariophyceae	Yes	0	0	0	0	0	8.67776e-05	0	0	0	0	0	0	0	0	0	0	0	0	0	0	0	0	0	0	0.000495872	0	0	0	0	7.43808e-05	0	0	0	9.91744e-05	0	0	0	0	0	0	0	0	0	0	0	0
ASV1330	0.00172315	Diatomea; Bacillariophyceae; Bacillariophyceae; Bacillariophyceae; Achnanthidium; Achnanthidium_saprophilum	Yes	0	0	0	0	0	0	0	0	0	0	0	0	0	0	0	0	0	0	0	0	0	0	0	0	0	0	0	0	0	0	0	0	0	0	0	0	0	0	0	0	0	0	0	0	0	0
ASV1331	0.0840627	Diatomea; Bacillariophyceae; Bacillariophyceae; Bacillariophyceae	Yes	0	0	0	0	0	0.000371904	0	0	0.000173555	0.00034711	0	0	0	0.000694221	0.00109092	0	0.0147522	0.00332234	0	0	0	0	0	0.000198349	0	0	0	0	0	0	0	0	0	0.000210746	0.000384301	0	0	0.00178514	0.00280168	0	0	0.00150001	0.00959512	0	0.000247936	0
ASV1332	0.0490293	Diatomea; Bacillariophyceae; Bacillariophyceae; Bacillariophyceae	Yes	0	0	0	0	0	0	0	0	0	0	0	0	0	0	0	0	0	0	0	0	0	0	0	0	0	0	0	0	0	0	0	0	0	0	0	0	0	0	0	0	0	0	0	0	0	0
ASV1333	0.00958272	Diatomea; Bacillariophyceae; Bacillariophyceae; Bacillariophyceae	Yes	0	0	0.00171076	0	0	0	0.00112811	0	0	0	0.00030992	0	0.000743808	0	0	0.000433888	0	0	0	0	0	0	0	0	0	0	0	0	0	0	0	0	0	0	0	0	0.000384301	0	0	6.1984e-05	0.000632237	0	0	0	0.000223142	0.000260333
ASV1334	0.00924801	Diatomea; Bacillariophyceae; Bacillariophyceae; Bacillariophyceae	Yes	0	0	0	0	0	0	0	0	0	0	0	0	0	0	0	0	0	0	0	0	0	0	0	0	0	0	0	0	0	0	0	0	0	0	0	0	0	0	0	0	0	0	0	0	0	0
ASV1335	0.00707857	Diatomea; Bacillariophyceae; Bacillariophyceae; Bacillariophyceae	Yes	0	0	0	0	0	0	0	0	0	0	0	0	0	0	0	0	0	0	0	0	0	0	0	0	0	0	0	0	0	0	0	0	0	0	0	0	0	0	0	0	0	0	0	0	0	0
ASV1336	0.00652072	Diatomea; Bacillariophyceae; Bacillariophyceae; Bacillariophyceae	Yes	0	0	0	0	0	0	0	0	0	0	0	0	0	0	0	0	0	0	0	0	0	0	0	0	0	0	0	0	0	0	0	0	0	0	0	0	0	0	0	0	0	0	0	0	0	0
ASV1337	0.00440086	Diatomea; Bacillariophyceae; Bacillariophyceae; Bacillariophyceae	Yes	0	0	0	0	0	0	0	0	0	0	0	0	0	0	0	0	0	0	0	0	0	0	0	0	0	0	0	0	0	0	0	0	0	0	0	0	0	0	0	0	0	0	0	0	0	0
ASV1338	0.00369425	Diatomea; Bacillariophyceae; Bacillariophyceae; Bacillariophyceae	Yes	0	0	0	0	0	0	0	0	0	0	0	0	0	0	0	0	0	0	0	0	0	0	0	0	0	0	0	0	0	0	0	0	0	0	0	0	0	0	0	0	0	0	0	0	0	0
ASV1339	0.00106612	Diatomea; Bacillariophyceae; Bacillariophyceae; Bacillariophyceae	Yes	0	4.95872e-05	0	0	0	0	0	0	0	0	0	0	0	0	0	0	0	0	0	0.000780998	0	0	0	0	0	0	0	0	7.43808e-05	0	0	0	0	2.47936e-05	0	0	0	0	0	0	0	0	0	0	0	0
ASV1340	0.000756205	Diatomea; Bacillariophyceae; Bacillariophyceae; Bacillariophyceae	Yes	0	0	0	0	0	0	0	0	0	0	0.000111571	0	0	0	0	0.000433888	0	0	0	0	0	0	0	0	0	0	0	0	0	0	0	0	0	0	0	0	0	0	0	0	7.43808e-05	0	0	0	0	0
ASV1341	0.000458681	Diatomea; Bacillariophyceae; Bacillariophyceae; Bacillariophyceae	Yes	0	0	0	0	0	0	0	0	0	0	0	0	0	0	0	0	0	0	0	0	0	0	0	0	0	0	0	0	0	0	0	0	0	0	0	0	0	0	0.000161158	0	0	0.000136365	0	0	0	0
ASV1342	0.00030992	Diatomea; Bacillariophyceae; Bacillariophyceae; Bacillariophyceae	Yes	0	0	0	0	0	0	0.000198349	0	0	0	0	0	0.000111571	0	0	0	0	0	0	0	0	0	0	0	0	0	0	0	0	0	0	0	0	0	0	0	0	0	0	0	0	0	0	0	0	0
ASV1343	0.000210746	Diatomea; Bacillariophyceae; Bacillariophyceae; Bacillariophyceae	Yes	0	0	0	0	8.67776e-05	0	0	0	0	0	0	0	0	0	0	0	0	0	0	0	0	0	0	0	0	0	0	0	0	0	0	0	0	0	0	0	0	0	0	0	0	0	0	0	0	0
ASV1344	0.0142315	Diatomea		0	0.000880173	6.1984e-05	0.000818189	8.67776e-05	0.000409094	0.000123968	0	4.95872e-05	0.000421491	9.91744e-05	0	0	6.1984e-05	0.000123968	0	7.43808e-05	0	9.91744e-05	4.95872e-05	3.71904e-05	7.43808e-05	1.23968e-05	0	0.00127687	8.67776e-05	0	7.43808e-05	0.000904966	0.000842982	6.1984e-05	0.000247936	0	0.00135125	0.000198349	0	0	0.000235539	0.000979347	0	4.95872e-05	0.000396697	0.000756205	0	0	0
ASV1345	0.00290085	Diatomea		0.000161158	0	0	0	0	0	0.000793395	0	0	0	0.000954553	0	0	0	0	7.43808e-05	0	2.47936e-05	0	0	0	0	0	0	0	0	0	0	0	0	0	0	0	0	0	0	6.1984e-05	0	0	9.91744e-05	0	0	0	0.000185952	0.000421491	0
ASV1346	0.00215704	Diatomea		0	0	0	0	0	0	0	0	0	0	0	0	0	0	0	0	0	0	0	0	0	0	0	0	0	0	0	0	0	0	0	0	0	0	0	0	0	0	0	0	0	0	0	0	0	0
ASV1347	0.00130166	Diatomea		0.00101654	0	0	0	0	0	0	0	0	0	0	0	0	0	0	0	0	0	0	0	0	0	0	0	0	0	0	0	0	0	0	0	0	0	0	0	0	0	0	0	0	0	0	0	0.000285126	0
ASV1348	0.0011653	Diatomea		0.000285126	0	0	0	0	0	0	0	0	0	0	0	0	0	0	0	0	8.67776e-05	0	0	0	0	0	0	0	0	0	0	0	0	0	0	0	0	0	0	0	0	0	0	4.95872e-05	0	9.91744e-05	0	1.23968e-05	7.43808e-05
ASV1349	0.000892569	Diatomea		0	0	0	0	0	0	0	0	0	0	0	0	0	0	0	0	0	0	0	7.43808e-05	0.000396697	0.000148762	2.47936e-05	0.000111571	0	9.91744e-05	0	0	0	0	2.47936e-05	0	0	0	0	0	0	0	0	0	0	0	0	0	1.23968e-05	0
ASV1350	0.000756205	Diatomea		0	0	0	0	0	0	0	0	0	8.67776e-05	0	0	0	0	0	0	0	0	0	0	0	0	0	0	0	0	0	0	0	4.95872e-05	0	0	0	0	0.000210746	0	0	0	0	0	0	0	0.000136365	0	0	0
ASV1351	0.000669427	Diatomea		0	0	0	0	0	0.000148762	0	0	0	0	0	0	0	0	0	0	0	4.95872e-05	0	0	0	0	0	0	0	0	0	0	0.000111571	0	0	0	0	8.67776e-05	0	0	0	7.43808e-05	0	0	0	2.47936e-05	0	0	0	0
ASV1352	0.000520665	Diatomea		0	0	0	0	0	0	0	0	0.000371904	0	0	0	0	0	0	0	0.000148762	0	0	0	0	0	0	0	0	0	0	0	0	0	0	0	0	0	0	0	0	0	0	0	0	0	0	0	0	0
ASV1353	0.000471078	Diatomea		0	0	0	0	0	0	0	0	0.000446285	0	0	0	0	0	0	0	0	0	0	0	0	0	0	0	0	0	0	0	0	0	0	0	0	0	0	0	0	0	0	0	0	0	0	0	0	0
ASV1354	0.000334714	Diatomea		0	0	0	0	0	0	0	0	0	0	0	0	0	0	0	0	0	0	0	0	0	0	0	0	0	0	0	0	0	0	0	0	0	0	0	0	0	0	0	0	0	4.95872e-05	0	0	0	0
ASV1355	0.000334714	Diatomea		0	0	0	0	0	0	0	0	0	0	0	0	0	0	0	0	0	0	0	0	0	0	0	0	0	0	0	0	0	0	0	0	0	0	0	0	0	0	0	0	0	0	0	0	0	0
ASV1356	0.000198349	Diatomea		0	0	0	0	0	0	0	0	0	4.95872e-05	0	0	0	0	0	0	0	0	0	0	0	0	0	0	0	0	0	0	0	0	0	0	0	0	0	0	0	0	0	0	0	0	6.1984e-05	0	0	0
ASV1357	0.000483475	Ctenophora; Ctenophora; Ctenophora; Ctenophora; Ctenophora; Ctenophora_sp.		0	0	0	0	0	0	0	1.23968e-05	0	0	0	0	0	0	0	0	0	0	0	0	0	0	0	0	0	0	0	0	0	0	0	0	0.000471078	0	0	0	0	0	0	0	0	0	0	0	0	0
ASV1358	0.000495872	Ctenophora; Ctenophora; Ctenophora; Ctenophora; Ctenophora		0	0	0	0	0	0	0	0	0	0	0	0	0	0	0	0	0	0	0	0	0	0	0	0	0	0	0	0	0	0	0	0	0	0	0	0	0	0	0	0	0	0	0	0	0	0
ASV1359	0.0034959	Cryptophyceae; Cryptophyceae; Cryptophyceae; Cryptophyceae; Goniomonas; Goniomonas_amphinema	Yes	0	0.000173555	0	0	0.00104133	0	0	0	0	0	0	0	0	0	2.47936e-05	0	0.000743808	0	0	0.000123968	0	6.1984e-05	0	0	9.91744e-05	0	0	0	0.000210746	0.000223142	0	0	0	0.000198349	0	0	0	3.71904e-05	0	0	0	4.95872e-05	0	0	0	0
ASV1360	0.000483475	Cryptophyceae; Cryptophyceae; Cryptophyceae; Cryptophyceae; Goniomonas; Goniomonas_amphinema	Yes	0	0	0	0	0	0	0	0	1.23968e-05	0	0	0	0	0	0	0	0.000285126	0	0	0	0	0	0	0	0	0	0	0	0	0	0	0	0	4.95872e-05	0	0	0	0	0	0	0	0	0	0	0	0
ASV1361	0.16608	Cryptophyceae; Cryptophyceae; Cryptomonadales; Cryptomonadales; uncultured; uncultured_marine		3.71904e-05	0.0069794	4.95872e-05	4.95872e-05	0.00358267	0.00141323	9.91744e-05	0	0.0199217	0.00136365	0.000185952	6.1984e-05	7.43808e-05	0.000396697	0.00122728	0	0.000384301	0.000384301	0.000322317	0.00131406	0.00353309	0.00114051	0.000111571	0.000148762	0.01231	0.00566534	0.000136365	9.91744e-05	0.00361986	0.00456202	0.000185952	0.000173555	0.000148762	0.00136365	0.00554137	7.43808e-05	0	0	0.00102893	0	0	0	0.000458681	4.95872e-05	0	0
ASV1362	0.102856	Cryptophyceae; Cryptophyceae; Cryptomonadales; Cryptomonadales; uncultured; uncultured_eukaryote		0	0	0	0	0	0.000198349	3.71904e-05	0	0.000173555	0.00622319	0.000371904	0	0	0.000371904	0.00061984	0	0.00281407	0.000458681	0.000185952	0.000123968	0.000632237	0.000123968	7.43808e-05	0	0.000991744	0.0110084	0	0	0.0019463	0.0135745	0	7.43808e-05	0	0.00128927	0.0216944	8.67776e-05	0	0.00265291	0.0050331	0	0.000235539	0.00161158	0.0081323	0	0.000123968	0.000173555
ASV1363	0.104654	Cryptophyceae; Cryptophyceae; Cryptomonadales; Cryptomonadales; uncultured		0.000954553	0.000805792	0	0	0.000285126	0.000520665	0	0	0.00225622	0.00105373	0.00166117	7.43808e-05	0.000136365	0.00169836	0.001562	0	0.000743808	0.00176035	0.00187192	0.000991744	0.00902487	0.00209506	0.00173555	9.91744e-05	0.00245457	0.00530583	0.00152481	0	0.00588848	0.00365706	0.00096695	0.000148762	0.000223142	0.00461161	0.00256614	0.000458681	0	0.000632237	0.00296283	0.0027273	0	0.000359507	0.0015496	0	0.00437607	0.000111571
ASV1364	0.0654055	Cryptophyceae; Cryptophyceae; Cryptomonadales; Cryptomonadales; Teleaulax; Teleaulax_amphioxeia		2.47936e-05	8.67776e-05	3.71904e-05	0	0.000334714	0.00119009	0.000198349	0.00120249	0.000446285	0.00119009	0.000768601	0.000247936	0.000495872	0.000880173	0.00105373	0	0.000545459	0.000483475	0.00135125	0.000756205	0.00122728	0.00110331	0.00096695	0.000384301	0.000942157	0.00147522	0.000830585	0.000495872	0.00121489	0.00184712	0.000533062	0.000632237	3.71904e-05	0.0011777	0.00107852	0.000471078	0.000359507	0.00229341	0.000359507	0.000297523	0.00136365	0.00141323	0.000694221	0	9.91744e-05	0.00107852
ASV1365	0.0089133	Cryptophyceae; Cryptophyceae; Cryptomonadales; Cryptomonadales; Teleaulax; Teleaulax_amphioxeia		0	0	0	0	0	0.000161158	0	0	0	0	0	0	0	0	0	0	0	0	0	0	0	0	0.000371904	0	0.000161158	0.000508269	0	0	0.000198349	0.000595046	0.000297523	0	0	0.000322317	0.000260333	0	0	0	0	0	0	0	0	9.91744e-05	0	0
ASV1366	0.00614881	Cryptophyceae; Cryptophyceae; Cryptomonadales; Cryptomonadales; Teleaulax; Teleaulax_amphioxeia		0	0	0	0	0	0	0	0	0	4.95872e-05	0.000483475	0	0	2.47936e-05	0.000123968	0	0.000458681	0.000446285	0	0	0	0	0	0	0	0	0	0	0	0	0	0	0	0	0.000123968	0	0	0.000161158	0	0.000384301	8.67776e-05	7.43808e-05	0.000421491	0.00030992	0.000706617	0.000111571
ASV1367	0.000719014	Cryptophyceae; Cryptophyceae; Cryptomonadales; Cryptomonadales; Teleaulax; Teleaulax_amphioxeia		0	0	0	0	0	0	0	0	0	0	9.91744e-05	0	0	0	6.1984e-05	0	0	4.95872e-05	0	0	0	0	0	0	0	0	0	0	0	0	0	0	0	0	0	0	0	0	0.000111571	6.1984e-05	0	0	0	0	0.000285126	0
ASV1368	0.566893	Cryptophyceae; Cryptophyceae; Cryptomonadales; Cryptomonadales; Teleaulax; metagenome		0.00505789	0.000706617	0.000396697	0.00100414	0.00169836	0.00293804	0.000297523	0.0023058	0.00329755	0.00872734	0.0038678	0.000545459	0.00297523	0.00728932	0.00649592	0	0.0026901	0.00410334	0.00794635	0.00436367	0.0137852	0.00715295	0.0167977	0.00293804	0.0190291	0.0253886	0.0123224	0.0027149	0.0151861	0.020839	0.0142191	0.00685543	0.000508269	0.0144671	0.0152109	0.00989264	0.00318598	0.0168472	0.00722733	0.0042521	0.0147274	0.00778519	0.00669427	0.000235539	0.00162398	0.0180249
ASV1369	0.0654675	Cryptophyceae; Cryptophyceae; Cryptomonadales; Cryptomonadales; Teleaulax; metagenome		0	0	0	0.000173555	0	0	0.000210746	0	0	0.000644633	0.00826866	0	0	0.000991744	0.00107852	0.000433888	0.00419012	0.0038554	0	0	0	0	0.000111571	0	0.000371904	0	0.000136365	0	0.000285126	0.00027273	0	0	0	0.000223142	0.000743808	0.000471078	0	0.000669427	0.0027025	0.00650832	0.000706617	0.00128927	0.00242977	0	0.00924801	0.00127687
ASV1370	0.00281407	Cryptophyceae; Cryptophyceae; Cryptomonadales; Cryptomonadales; Teleaulax		0.000173555	0	0	0	0	3.71904e-05	0	0	0.000123968	0	0	0	0	0	0	0	0	0	0	0	0.000111571	0	0.000173555	0	0	9.91744e-05	8.67776e-05	0	7.43808e-05	0.000123968	2.47936e-05	0	0	0.000136365	0.000111571	0	0	0	0	0	0	0	0	0	0	0
ASV1371	0.000805792	Cryptophyceae; Cryptophyceae; Cryptomonadales; Cryptomonadales; Teleaulax		0	0	0	0	0	0	0	0	0	0	0	0	0	0	0	0	0	0	0.000123968	4.95872e-05	0.000421491	0.000136365	0	0	0	0	0	0	0	0	0	0	0	0	0	0	0	0	0	0	0	0	0	0	0	0
ASV1372	0.000942157	Cryptophyceae; Cryptophyceae; Cryptomonadales; Cryptomonadales; Rhodomonas; Rhodomonas_abbreviata		0	0	0	0	0	0	0	0	0	0	0	0	0	0	0	0	0	0	0	0	0	0	0	0	0	0	0	0	0	0	0	0	0	0	0	0	4.95872e-05	0	0	0	0.000446285	0	0	0	0	0.000359507
ASV1373	0.0152853	Cryptophyceae; Cryptophyceae; Cryptomonadales; Cryptomonadales; Rhodomonas; Rhinomonas_nottbecki		0	1.23968e-05	0	0	0	0.000805792	0	0	0	0.00123968	0	0	0	0.000148762	0.000223142	0	0	0.000148762	9.91744e-05	0.000483475	0.000557856	4.95872e-05	0	0	0.000285126	0.00147522	1.23968e-05	0	0.000322317	0.00226861	2.47936e-05	0	0.000198349	0.000409094	0.00135125	0	0	4.95872e-05	0.000161158	0	0	0	0.000830585	0	0	3.71904e-05
ASV1374	0.0352565	Cryptophyceae; Cryptophyceae; Cryptomonadales; Cryptomonadales; Rhodomonas; Cryptophyta_sp.		0	0.000198349	0	0	9.91744e-05	0.000409094	4.95872e-05	0	0.000223142	0.00285126	7.43808e-05	3.71904e-05	0	0.000384301	0.00030992	0	8.67776e-05	0.000173555	0.000148762	0.00167357	0.00163638	4.95872e-05	0	0	0.00127687	0.00363226	3.71904e-05	8.67776e-05	0.00147522	0.00505789	0	2.47936e-05	0.000247936	0.00109092	0.00350829	4.95872e-05	0	8.67776e-05	0.000595046	0	0	0	0.00101654	0	7.43808e-05	0
ASV1375	0.0175911	Cryptophyceae; Cryptophyceae; Cryptomonadales; Cryptomonadales; Hemiselmis; uncultured_alveolate		0	0.000123968	0	0	0	6.1984e-05	0	0	0	0.000396697	0	6.1984e-05	0	0	0	0	0	0	0.0089133	0.00107852	0.000173555	0.000991744	0.000384301	0.000235539	0.000495872	0.000297523	0.000545459	0	0.00065703	0.000743808	0.000322317	0	0	0.000148762	0.000223142	0.000161158	0	0	0	0	0	0	0	0	0	0
ASV1376	0.00761163	Cryptophyceae; Cryptophyceae; Cryptomonadales; Cryptomonadales; Hemiselmis; Hemiselmis_cryptochromatica		0	7.43808e-05	0	0	0.000173555	0.000173555	0	0	8.67776e-05	0.000421491	0	0	0	0.000111571	8.67776e-05	0	0.000322317	2.47936e-05	0	0.000570253	6.1984e-05	0.000136365	0	0	0.000371904	0.000371904	0	0	0.000607443	0.000471078	2.47936e-05	0	0	0.000520665	0.000409094	3.71904e-05	0	0	0	0	0	0.000173555	0	0	0	0
ASV1377	0.00247936	Cryptophyceae; Cryptophyceae; Cryptomonadales; Cryptomonadales; Hemiselmis; Hemiselmis_cryptochromatica		0	0	0	0	0	0	0	0	0	3.71904e-05	0	6.1984e-05	0	0	0	0	0	0	0.00226861	0	0	0	2.47936e-05	0	0	0	0	0	0	0	4.95872e-05	0	0	0	0	0	0	0	0	0	0	0	0	0	0	0
ASV1378	0.00197109	Cryptophyceae; Cryptophyceae; Cryptomonadales; Cryptomonadales; Hemiselmis; Hemiselmis_cryptochromatica		0	0	0	0	0	9.91744e-05	0	0	0	4.95872e-05	0	0	0	0	0	0	0	0	0	0	0	0	0	0	0	0.000297523	0	0	0.000223142	0.000235539	0	0	0	0.000334714	0.00030992	0	0	0	0	0	0	0	1.23968e-05	0	0	0
ASV1379	0.00135125	Cryptophyceae; Cryptophyceae; Cryptomonadales; Cryptomonadales; Hemiselmis; Hemiselmis_cryptochromatica		0	0	0	0	0	0	0	0	0	0	3.71904e-05	0	0	0	0	0	0	0	0	0	0	0	0	0	0	0	0	0	0	0	0	2.47936e-05	0	0	0	0	6.1984e-05	0	0	0	0.000520665	0	0	0	0	0.00030992
ASV1380	0.00092976	Cryptophyceae; Cryptophyceae; Cryptomonadales; Cryptomonadales; Hemiselmis; Hemiselmis_cryptochromatica		0	0	0	0	0	0	0	0	0	0	0	0	0	0	0	0	4.95872e-05	0	0	0	0	0	0	0	9.91744e-05	0	0	0	0.000260333	0.000173555	0	0	0	0.000111571	0	0	0	0	0	0	0	0	0	0	0	0
ASV1381	0.000607443	Cryptophyceae; Cryptophyceae; Cryptomonadales; Cryptomonadales; Hemiselmis; Hemiselmis_cryptochromatica		0	0	0	0	0	0	0	0	0	0	0	0	0	0	0	0	0	0	0	0.000148762	0	0	0	0	4.95872e-05	2.47936e-05	0	0	7.43808e-05	7.43808e-05	0	0	0	0	0	0	0	0	0	0	0	0	0	0	0	0
ASV1382	0.000185952	Cryptophyceae; Cryptophyceae; Cryptomonadales; Cryptomonadales; Hemiselmis; Hemiselmis_cryptochromatica		0	0	0	0	0	0	0	0	0	0	0	0	0	0	0	0	0	0	0	0	0	0.000161158	0	0	0	0	0	0	0	0	0	0	0	0	0	0	0	0	0	0	0	0	0	0	0	0
ASV1383	0.000148762	Cryptophyceae; Cryptophyceae; Cryptomonadales; Cryptomonadales; Hemiselmis; Hemiselmis_cryptochromatica		0	0	0	0	0	2.47936e-05	0	0	0	0	0	0	0	0	0	0	0	0	0	0.000123968	0	0	0	0	0	0	0	0	0	0	0	0	0	0	0	0	0	0	0	0	0	0	0	0	0	0
ASV1384	0.000111571	Cryptophyceae; Cryptophyceae; Cryptomonadales; Cryptomonadales; Hemiselmis; Hemiselmis_cryptochromatica		0	0	0	0	0	0	0	0	0	0	0	0	0	0	0	0	0	0	0	7.43808e-05	0	3.71904e-05	0	0	0	0	0	0	0	0	0	0	0	0	0	0	0	0	0	0	0	0	0	0	0	0
ASV1385	0.00730171	Cryptophyceae; Cryptophyceae; Cryptomonadales; Cryptomonadales; Geminigera; uncultured_eukaryote		0	0	0	0	0	0	0	0	0.000161158	0	0	0	0	0	0	0	0.000111571	0	0	0	0	0	0	0	0.000694221	0	0	0	0.000545459	0.000223142	0	0	0	0.000359507	0	0	0	0.00030992	0.000533062	0	0	3.71904e-05	0.00216944	0	0	0
ASV1386	0.0106241	Cryptophyceae; Cryptophyceae; Cryptomonadales; Cryptomonadales; Geminigera		0	0	0	0	0	0	0	0	0	0	0	0	0	0	0	0	0	0	0	0	0	0	0	0	0	0	0	0	0	0	0	0	0	0	0	0	0	0	0	0	0	0	0	0	0	0
ASV1387	0.0340788	Cryptophyceae; Cryptophyceae; Cryptomonadales; Cryptomonadales; Cryptomonadales; uncultured_eukaryote		0	0	0	0	0	0.000161158	0	0	0.000161158	0.000223142	0	0	3.71904e-05	9.91744e-05	0.000223142	0	0.000198349	0.000297523	0.000161158	0	0.000123968	6.1984e-05	0	0	0.00131406	0.000334714	0	0	0.00140084	0.00158679	0	0	0	0.00119009	0.00391739	8.67776e-05	0	0.000570253	0.00216944	4.95872e-05	7.43808e-05	0.000719014	0.00343391	0	0	0
ASV1388	0.000446285	Cryptophyceae; Cryptophyceae; Cryptomonadales; Cryptomonadales; Cryptomonadales; uncultured_eukaryote		0	0	0	0	0	0	0	0	0	0	0	0	0	0	0	0	0	0	0	0	0	0	0	0	0	0	0	0	0	0	0	0	0	0	0.000433888	0	0	0	0	0	0	0	0	0	0	0
ASV1389	0.0418268	Cryptophyceae; Cryptophyceae; Cryptomonadales; Cryptomonadales; Cryptomonadales; uncultured_Cryptophyta		0	0	0	0	0.000198349	0.000743808	0	0.00096695	0.000235539	0.000830585	0.00110331	0	0	0	0.000322317	0	0	0.000607443	0	0.000285126	0.00183473	0	0	0	0.000669427	0.0026901	0.000297523	0	0.00130166	0.00235539	0	0	0	0.000743808	0.00283887	0	0	0.000458681	0.000743808	0.000669427	0.000334714	0.000471078	0.00141323	0	0	0.000545459
ASV1390	0.0213721	Cryptophyceae; Cryptophyceae; Cryptomonadales; Cryptomonadales; Cryptomonadales; uncultured_Cryptophyta		0	0	7.43808e-05	0	0	0	0.000136365	0.000942157	0	0	0.00101654	0	0.000483475	0.000557856	0.000334714	0	0.000371904	0.000632237	0	0	0	0	0	0	0.000867776	0.000991744	0	0	0.00161158	0.0026901	0	0	0	0.00107852	0.00128927	0	0	0.000595046	0	0	0	0.000483475	0.000942157	0.000161158	0	0
ASV1391	0.0138844	Cryptophyceae; Cryptophyceae; Cryptomonadales; Cryptomonadales; Cryptomonadales; uncultured_Cryptophyta		0	0	0	0	0	0	0	0	0	0	0	0.000359507	0	0	0	0	0	0	0.00328515	0	0.00127687	0.000260333	0	8.67776e-05	0	0	0	0.000185952	0	0.000520665	0.000223142	0.000136365	9.91744e-05	0	0	0.000285126	0.000322317	0	0	0	0	0	0	0	0.000458681	0
ASV1392	0.0470706	Cryptophyceae; Cryptophyceae; Cryptomonadales; Cryptomonadales; Cryptomonadales; Hemiselmis_brunnescens		0	0.000508269	0	0	0.000818189	0.000433888	0	0	0.000359507	0.0054174	0.000210746	0	0	0.000421491	0.000384301	0	0.00126447	0.00027273	0	0.00200828	0.000371904	0.000595046	0	0	0.00431409	0.00228101	0	0.000148762	0.0046364	0.00375623	0	0.00030992	0	0.00152481	0.00184712	0	0.000719014	0.000756205	0.000545459	0	0.00167357	0.000830585	0.000297523	0	4.95872e-05	0.00211985
ASV1393	0.000371904	Cryptophyceae; Cryptophyceae; Cryptomonadales; Cryptomonadales; Cryptomonadales; Chroomonas_sp.		0	0	0	0	0	0	0	0	0	0.000322317	0	0	0	0	0	0	0	0	0	0	0	0	0	0	0	0	0	0	0	0	0	0	0	4.95872e-05	0	0	0	0	0	0	0	0	0	0	0	0
ASV1394	0.528525	Cryptophyceae; Cryptophyceae; Cryptomonadales; Cryptomonadales; Cryptomonadales		0	0.000867776	0	0.000148762	0.00125208	0.00240498	0.00065703	0.0023058	0.00176035	0.007748	0.00706617	0.000508269	0.00164877	0.00414053	0.00420251	0	0.00313639	0.00881412	0.0173555	0.00228101	0.0217936	0.00397937	0.0011777	0.00131406	0.0272234	0.047864	0.00131406	0.000793395	0.0350086	0.0590211	0.00161158	0.00235539	0.000433888	0.0200208	0	0.00177274	0.00164877	0.00881412	0	0.00280168	0.00642154	0.00955793	0	0.000247936	0.00264052	0.00830585
ASV1395	0.233903	Cryptophyceae; Cryptophyceae; Cryptomonadales; Cryptomonadales; Cryptomonadales		0	0	0	0	0	0	0	0	0	0	0	0	0	0	0	0	0	0	0	0	0	0	0	0	0	0	0	0	0	0	0	0	0	0	0	0	0	0	0.0619468	0	0	0	0.0409714	0	0	0
ASV1396	0.00261572	Cryptophyceae; Cryptophyceae; Cryptomonadales; Cryptomonadales; Chroomonas; Chroomonas_sp.		0	0	0	0	0	0	0	0	0	0.00034711	0	0	0	0	0	0	0	0	0	0.00101654	0	0.000297523	0	0	6.1984e-05	0.000247936	0	0	0.000111571	0.000161158	0	0	0	0	0.000136365	0	0	0	0	0	0	0	0	0	0	0
ASV1397	0.00141323	Cryptophyceae; Cryptophyceae; Cryptomonadales; Cryptomonadales; Chroomonas; Chroomonas_coerulea		0	0.000148762	0	0	0	0.000111571	0	0	0	0	0	0	0	0	0	0	0	0	0	0.000111571	0	0.000223142	0	0	9.91744e-05	0.000111571	0	0	2.47936e-05	0.000136365	0	0	0	0	0.000136365	0	0	0	0	0	0	0	0	0	0	0
ASV1398	0.000334714	Cryptophyceae; Cryptophyceae; Cryptomonadales; Cryptomonadales; Chroomonas; Chroomonas_coerulea		0	0	0	0	0	0	0	0	0	0	2.47936e-05	0	0	0	0	0	0	0	0.000198349	0	0	0	0	0.000111571	0	0	0	0	0	0	0	0	0	0	0	0	0	0	0	0	0	0	0	0	0	0
ASV1399	0.017182	Cryptophyceae; Cryptophyceae; Cryptomonadales; Cryptomonadales		0	0	0	0	0	0.000148762	0	0	0.000148762	0.000297523	0	0	0	0.000111571	0	0	0	0.000123968	0.00282647	0	0	0	0	0.000223142	0.000706617	0.00228101	0	0	0.001562	0.00199588	0	0	0	0.00148762	0.00205787	0	0	0	0	0	0	0	0.000260333	0	0	0
ASV1400	0.010934	Cryptophyceae; Cryptophyceae; Cryptomonadales; Cryptomonadales		0	0	0	0	0	0	0	0	0	0	0	0	0	0	0	0	0.000371904	0	0	0	0	0	0	0	0.00215704	0.000285126	0	0	0.0038678	0.00200828	0	0	0	0.000570253	0	0	0	0	0	0	0	0.000173555	0	0	0	0
ASV1401	0.00757444	Cryptophyceae; Cryptophyceae; Cryptomonadales; Cryptomonadales		0	0	0	0	0	0	0	0	0	0	0	0	0	0	0	0	0	0	0	0	0	0	0	0	0	0	0	0	0	0	0	0	0	0	0	0	0	0	0	0	0	0	0	0	0	0
ASV1402	0.00417772	Cryptophyceae; Cryptophyceae; Cryptomonadales; Cryptomonadales		0	0	0	0	0	0	0	0	0	0	6.1984e-05	0	0	0	0	0	0.000297523	0	0	0	7.43808e-05	0	0	0	6.1984e-05	0.000384301	0	0	0	0.000384301	0	0	0	8.67776e-05	0.00092976	0	0	0.000198349	0.000111571	0	0	0	0.000706617	0	0	0
ASV1403	0.00224382	Cryptophyceae; Cryptophyceae; Cryptomonadales; Cryptomonadales		0	0	0	0	0	0	0	0	0	0.00027273	0	0	0	0	0	0	0	4.95872e-05	0	0	0	0	0	0	0	0.000173555	0	0	3.71904e-05	0.000185952	0	0	0	0	0.000495872	0	0	0	0	0	0	6.1984e-05	0.000173555	0	0	0
ASV1404	0.000669427	Cryptophyceae; Cryptophyceae; Cryptomonadales; Cryptomonadales		0	0	0	0	0	0	0	0	0	0	0	0	0	0	0	0	2.47936e-05	0	0	0	0	0	0	0	4.95872e-05	0	0	0	2.47936e-05	0	0	0	0	0	0	0	0	0	2.47936e-05	0	0	0	8.67776e-05	0	0	0
ASV1405	0.000198349	Cryptophyceae; Cryptophyceae; Cryptomonadales; Cryptomonadales		0	0	0	0	0	0	0	0	0	0	0	0	0	0	0	0	0	0	0	9.91744e-05	0	3.71904e-05	0	0	0	0	0	0	3.71904e-05	0	0	0	0	0	0	0	0	0	0	0	0	0	2.47936e-05	0	0	0
ASV1406	0.000148762	Cryptophyceae; Cryptophyceae; Cryptomonadales; Cryptomonadales		0	0	0	0	0	0	0	0	0	0	2.47936e-05	0	0	0	0	0	0	0	0	0	0	0	0	0	0	0	0	0	0	0	0	0	0	0	0.000123968	0	0	0	0	0	0	0	0	0	0	0
ASV1407	0.00591327	Cryptomycota; LKM11; LKM11; LKM11; LKM11; uncultured_opisthokont		0	0	0	0	0	0	0	0	0	0	0	0	0	0	0	0	0	0	0	0	0	0	0	0	0	0	0	0	0	0	0	0	0	0	0	0	0	0	0	0	0	0	0	0	0	0
ASV1408	0.817953	Cryptomycota; LKM11; LKM11; LKM11; LKM11; uncultured_fungus		0.0660129	0.00034711	0.251122	0.157018	0.000235539	0.000545459	0.0100662	0.00225622	0.000322317	0.000396697	0.0443681	0.00261572	0.006967	0.000210746	0.000371904	0.0860586	0.000384301	0.000235539	0.000334714	0.000669427	0.000235539	0.000334714	0.000433888	0.00107852	0.000359507	0.000297523	0.000520665	0.00652072	0.000433888	0.000409094	0.000421491	0.0243721	8.67776e-05	0.000433888	0.000607443	0.000334714	0.0124464	4.95872e-05	4.95872e-05	0.000185952	0.000533062	0	9.91744e-05	0.0775048	0.00061984	0.000173555
ASV1409	0.0481244	Cryptomycota; LKM11; LKM11; LKM11; LKM11; uncultured_fungus		0.00670667	0	0.0173183	0.00381821	0	0	0.000545459	0	0	0	0.00345871	0	0.000433888	0	0	0.00323556	0	0	0	0	0	0	0	0	0	0	0	0.000433888	0	0	0	0.00174795	0	0	0	0	0.000880173	0	0	0	0	0	0	0.00535542	0	0
ASV1410	0.0158431	Cryptomycota; LKM11; LKM11; LKM11; LKM11; uncultured_fungus		0.00151241	0	0.00802073	0	0	0	0	0.000880173	0	0	0.00260333	0	0	0	0	0.00148762	0	0	0	0	0	0	0	0	0	0	0	0	0	0	0	0	0	0	0	0	0	0	0	0	0	0	0	0.00133885	0	0
ASV1411	0.00065703	Cryptomycota; LKM11; LKM11; LKM11; LKM11; uncultured_fungus		0	0	0	0	0	0	8.67776e-05	0	0	0	0	0	0	0	0	0	0	0	0	0	0	0	0	0	0	0	0	0	0	0	0	0	0	0	0	0	0	0	0	0	0	0	0	0	0	0
ASV1412	0.000557856	Cryptomycota; LKM11; LKM11; LKM11; LKM11; uncultured_fungus		0.00030992	0	0	0	0	0	0	0	0	0	0	0	0	0	0	0	0	0	0	0	0	0	0	0	0	0	0	0	0	0	0	0	0	0	0	0	0	0	0	0	0	0	0	0.000247936	0	0
ASV1413	0.000359507	Cryptomycota; LKM11; LKM11; LKM11; LKM11; uncultured_fungus		0	0	0	0	0	0	0	0	0	0	0	0	0	0	0	0	0	0	0	0	0	0	0	0	0	0	0	0	0	0	0	0	0	0	0	0	0	0	0	0	0	0	0	0	0	0
ASV1414	0.0286862	Cryptomycota; LKM11; LKM11; LKM11; LKM11; uncultured_eukaryote		0	0	0	0	0	0	0	0	0	0	0	0	0	0	0	0	0	0	0	0	0	0	0	0	0	0	0	0	0	0	0	0	0	0	0	0	0	0	0	0	0	0	0	0	0	0
ASV1415	0.00105373	Cryptomycota; LKM11; LKM11; LKM11; LKM11; uncultured_eukaryote		0	0	0	0	0	0	0	0	0	0	0	0	0	0	0	0	0	0	0	0	0	0	0	0	0	0	0	0	0	0	0	0	0	0	0	0	2.47936e-05	0	0	0	0	0	0	0	0	0
ASV1416	0.000991744	Cryptomycota; LKM11; LKM11; LKM11; LKM11; uncultured_eukaryote		0.00065703	0	0	0	0	0	0	0	0	0	0	0	0	0	0	0	0	0	0	0	0	0	0	0	0	0	0	0	0	0	0	0	0	0	0	0	0	0	0	0	0	0	0	0.000334714	0	0
ASV1417	0.000904966	Cryptomycota; LKM11; LKM11; LKM11; LKM11; uncultured_eukaryote		0	0	0	0	0	0	0	0	0	0	0	0	0	0	0	0	0	0	0	0	0	0	0	0	0	0	0	0	0	0	0	0	0	0	0	0	0	0	0	0	0	0	0	0	0	0
ASV1418	0.000694221	Cryptomycota; LKM11; LKM11; LKM11; LKM11; uncultured_eukaryote		0	0	0	0	0	0	0	0	0	0	0	0	0	0	0	0	0	0	0	0	0	0	0	0	0	0	0	0	0	0	0	0	0	0	0	0	0	0	0.000136365	0	0	0	0	0	0	9.91744e-05
ASV1419	0.000334714	Cryptomycota; LKM11; LKM11; LKM11; LKM11; uncultured_eukaryote		0	0	0	0	0	0	0	0	0	0	0	0	0	0	0	0	0	0	0	0	0	0	0	0	0	0	0	0	0	0	0	0	0	0	0	0	0	0.000111571	0	0	0	0	6.1984e-05	0	6.1984e-05	0
ASV1420	0.000260333	Cryptomycota; LKM11; LKM11; LKM11; LKM11; uncultured_eukaryote		0	0	0	0	0	0	0	0	0	0	0	0	0	0	0	0	0	0	0	0	0	0	0	0	0	0	0	0	0	0	0	0	0	0	0	0	0	0	0	0	0	0	0	0.000235539	0	0
ASV1421	0.000632237	Cryptomycota; LKM11; LKM11; LKM11; LKM11; uncultured_Eimeriidae		0	0	0	0	0	0	0	0	0	0	0	0	0	0	0	0	0	0	0	0	0	0	0	0	0	0	0	0	0	0	0	0	0	0	0	0	0	0	0	0	0	0	0	0	0	0
ASV1422	0.0660501	Cryptomycota; LKM11; LKM11; LKM11; LKM11; uncultured_Chytridiomycota		6.1984e-05	0.000210746	0.000173555	9.91744e-05	9.91744e-05	0.0224258	7.43808e-05	0	0.000297523	0.000830585	0.000148762	0.000260333	6.1984e-05	0.000210746	0.000235539	8.67776e-05	0.000247936	0.00027273	0.000198349	0.00027273	0.000185952	0.000111571	0.000136365	0.000235539	0.00065703	0.00223142	9.91744e-05	9.91744e-05	0.00110331	0.000793395	3.71904e-05	0.000198349	0	0.000111571	0.0160415	8.67776e-05	6.1984e-05	4.95872e-05	0.00234299	0	0	0	0.00152481	0.000185952	3.71904e-05	4.95872e-05
ASV1423	0.000731411	Cryptomycota; LKM11; LKM11; LKM11; LKM11; uncultured_Chytridiomycota		0	0	0.00065703	0	0	0	0	0	0	0	0	0	0	0	0	0	0	0	0	0	0	0	0	0	0	0	0	0	0	0	0	0	0	0	0	0	0	0	0	0	0	0	0	0	0	0
ASV1424	0.000570253	Cryptomycota; LKM11; LKM11; LKM11; LKM11; uncultured_Chytridiomycota		0	0	0	0	0	0	0	0	0	0	0	0	0	0	0	0	0	0	0	0	0	0	0	0	0	0	0	0	0	0	0	0	0	0	0	0	0	0	0	0	0	0	0	0	0	0
ASV1425	0.000223142	Cryptomycota; LKM11; LKM11; LKM11; LKM11; uncultured_Chytridiomycota		0	0	0.000198349	0	0	0	0	0	0	0	0	0	0	0	0	0	2.47936e-05	0	0	0	0	0	0	0	0	0	0	0	0	0	0	0	0	0	0	0	0	0	0	0	0	0	0	0	0	0
ASV1426	8.67776e-05	Cryptomycota; LKM11; LKM11; LKM11; LKM11; uncultured_Chytridiomycota		0	0	0	0	0	0	0	0	0	0	0	0	0	0	0	0	0	0	0	0	3.71904e-05	0	0	0	0	0	0	0	0	0	0	0	0	0	0	0	0	0	0	0	0	0	0	0	0	0
ASV1427	0.0402152	Cryptomycota; LKM11; LKM11; LKM11; LKM11; uncultured_Banisveld		0.0131902	0	0.00030992	0.00136365	0	7.43808e-05	0	0.0046488	3.71904e-05	0	0	0.000334714	0.0101902	0	7.43808e-05	0	4.95872e-05	0	9.91744e-05	3.71904e-05	3.71904e-05	0	0	8.67776e-05	0	0	3.71904e-05	3.71904e-05	0	0	0	0	0	0	8.67776e-05	0	0	0	0	0	0	0	0	0.00678105	0	0
ASV1428	0.00885131	Cryptomycota; LKM11; LKM11; LKM11; LKM11; uncultured_Banisveld		0.00199588	0	0	0.00147522	0	0	0	0.00112811	0	0	0	0	0.00375623	0	0	0	0	0	0	0	0	0	0	0	0	0	0	0	0	0	0	0	0	0	0	0	0	0	0	0	0	0	0	0	0	0
ASV1429	0.008529	Cryptomycota; LKM11; LKM11; LKM11; LKM11; uncultured_Banisveld		0.00277688	0	0	0	0	0	0	0.00111571	0	0	0	0	0.00229341	0	0	0	0	0	0	0	0	0	0	0	0	0	0	0	0	0	0	0	0	0	0	0	0	0	0	0	0	0	0	0.0015496	0	0
ASV1430	0.00483475	Cryptomycota; LKM11; LKM11; LKM11; LKM11; uncultured_Banisveld		0.00357028	0	0.000123968	0	0	0	0	0	0	0	0	0	0	0	0	0	0	0	0	0	0	0	0	0	0	0	0	0	0	0	0	0	0	0	0	0	0	0	0	0	0	0	0	0.00114051	0	0
ASV1431	0.00303722	Cryptomycota; LKM11; LKM11; LKM11; LKM11; uncultured_Banisveld		0.0019339	0	0	0	0	0	0	0	0	0	0	0	0	0	0	0	0	0	0	0	0	0	0	0	0	0	0	0	0	0	0	0	0	0	0	0	0	0	0	0	0	0	0	0.00110331	0	0
ASV1432	0.00264052	Cryptomycota; LKM11; LKM11; LKM11; LKM11; uncultured_Banisveld		0.000458681	0	0	0	0	0	0	0	0	0	0	0.00207027	0	0	0	0	0	0	0	0	0	0	0	0	0	0	0	0	0	0	0	0	0	0	0	0	0	0	0	0	0	0	0	0	0	0
ASV1433	0.00180993	Cryptomycota; LKM11; LKM11; LKM11; LKM11; uncultured_Banisveld		0.00173555	0	0	0	0	0	0	0	0	0	0	0	0	0	0	0	0	0	0	0	0	7.43808e-05	0	0	0	0	0	0	0	0	0	0	0	0	0	0	0	0	0	0	0	0	0	0	0	0
ASV1434	0.00146282	Cryptomycota; LKM11; LKM11; LKM11; LKM11; uncultured_Banisveld		0.0011653	0	0	0	0	0	0	0	0	0	0	0	0	0	0	0	0	0	0.000297523	0	0	0	0	0	0	0	0	0	0	0	0	0	0	0	0	0	0	0	0	0	0	0	0	0	0	0
ASV1435	0.00142563	Cryptomycota; LKM11; LKM11; LKM11; LKM11; uncultured_Banisveld		0.00132646	0	0	0	0	0	0	0	0	0	0	0	0	0	0	0	0	0	0	0	0	0	0	0	0	0	0	0	0	0	0	0	0	0	0	0	0	0	0	0	0	0	0	0	0	0
ASV1436	0.0011653	Cryptomycota; LKM11; LKM11; LKM11; LKM11; uncultured_Banisveld		0.000508269	0	0.000136365	0	0	0	0	0	0	0	0	0	0	0	0	0	0	0	0	0	0	0	0	0	0	0	0	0	0	0	0	0	0	0	0	0	0	0	0	0	0	0	0	0.000334714	0	0
ASV1437	0.00120249	Cryptomycota; LKM11; LKM11; LKM11; LKM11; uncultured_Banisveld		0.000842982	0	0	0	0	0	0	0	0	0	0	9.91744e-05	0	0	6.1984e-05	0	0	0	0	0	0	0	0	0	0	0	0	0	0	0	0	0	0	0	0	0	0	0	0	0	0	0	0	0.000198349	0	0
ASV1438	0.0011777	Cryptomycota; LKM11; LKM11; LKM11; LKM11; uncultured_Banisveld		0	0	0	0	0	0	0	0	0	0	0	0.000421491	0	0	0	0	0	0	0.000756205	0	0	0	0	0	0	0	0	0	0	0	0	0	0	0	0	0	0	0	0	0	0	0	0	0	0	0
ASV1439	0.000830585	Cryptomycota; LKM11; LKM11; LKM11; LKM11; uncultured_Banisveld		0	0	0	0	0	0	0	0	0	0	0	0	0.000805792	0	0	2.47936e-05	0	0	0	0	0	0	0	0	0	0	0	0	0	0	0	0	0	0	0	0	0	0	0	0	0	0	0	0	0	0
ASV1440	0.000793395	Cryptomycota; LKM11; LKM11; LKM11; LKM11; uncultured_Banisveld		0	0	0	0	0	0	0	0	0	0	0	0	0	0	0	0	0	0	0	0	0	0	0	0	0	0	0	0	0	0	0	0	0	0	0	0	0	0	0	0	0	0	0	0	0	0
ASV1441	0.000756205	Cryptomycota; LKM11; LKM11; LKM11; LKM11; uncultured_Banisveld		0	0	0	0	0	0	0	0	0	0	0	0.00034711	0	0	0	0	0	0	0	0	0	0	0	0	0	0	0	0	0	0	0	0	0	0	0	0	0	0	0	0	0	0	0	0.000409094	0	0
ASV1442	0.000247936	Cryptomycota; LKM11; LKM11; LKM11; LKM11; uncultured_Banisveld		0	0	0	0	0	0	0	0	0	0	0	0	0	0	0	0	0	0	0	0	0	0	0	0	0	0	0	0	0	0	0	0	0	0	0	0	0	6.1984e-05	7.43808e-05	3.71904e-05	0	0	0	0	0	0
ASV1443	0.000235539	Cryptomycota; LKM11; LKM11; LKM11; LKM11; uncultured_Banisveld		0	0	0	0	0	0	0	0	0	0	0	0	0	0	0	0	0	0	0	0	0	0	0	0	0	0	0	0	0	0	0	0	0	0	0	0	0	0	0	0	0	0	0	0	0	0
ASV1444	0.000173555	Cryptomycota; LKM11; LKM11; LKM11; LKM11; uncultured_Banisveld		0	0	0	0	7.43808e-05	0	0	0	0	0	0	0	0	0	0	0	0	0	0	0	0	0	0	0	9.91744e-05	0	0	0	0	0	0	0	0	0	0	0	0	0	0	0	0	0	0	0	0	0
ASV1445	0.000780998	Cryptomycota; LKM11; LKM11; LKM11; LKM11; eukaryotic_picoplankton		0	0	0	0	0	0	0	0	0	0	0	0.00034711	0	0	0	0	0	0	0	0	0	0.000161158	0	0	0	0	0	0	0	0	0	0	0	0	0	0	0	0	0	0	0	0	0	0.00027273	0	0
ASV1446	0.00290085	Cryptomycota; LKM11; LKM11; LKM11; LKM11		0.000458681	0	0	0	0	0	0	0	0	0	0	0	0	0	0	0	0	0	0	0	0	0	0	0	0	0	0	0	0	0	0	0	0	0	0	0	0	0	3.71904e-05	0	0	8.67776e-05	0	0	9.91744e-05	0
ASV1447	0.000433888	Cryptomycota; LKM11; LKM11; LKM11; LKM11		0	0	0	0	0	0	0	0	0	0	0	0	0	0	0	0	0	0	0	0	0	0	0	0	0	0	0	0	0	0	0	0	0	0	0	0	0	0	0	0	0	0	0	0	0	0
ASV1448	0.000371904	Cryptomycota; LKM11; LKM11; LKM11; LKM11		0	0	0	0	0	0	0	0	0	0	0	0	0	0	0	0	0	0	0	0	0	0	0	0	0	0	0	0	0	0	0	0	0	0	0	0	0	0	0	0	0	0	0	0	0	0
ASV1449	0.000173555	Cryptomycota; LKM11; LKM11; LKM11; LKM11		0	0	0	0	0	0	0	0	0	0	0	0	0	0	0	0	0	0	0	0	0	0	0	0	0	0	0	0	0	0	0	0	0	0	0	0	0	0	0	0	0	0	0	0	0	0
ASV1450	0.00168596	Cryptomycota; Incertae_Sedis; Incertae_Sedis; Incertae_Sedis; Rozella; uncultured_Cryptomycota		0	0	0	0	0	0	0	0	0	0	0	0	0	0	0	0	0	0	0	0.000780998	0	0.000904966	0	0	0	0	0	0	0	0	0	0	0	0	0	0	0	0	0	0	0	0	0	0	0	0
ASV1451	0.00133885	Cryptomycota; Incertae_Sedis; Incertae_Sedis; Incertae_Sedis; Rozella; uncultured_Cryptomycota		0	0	0	0	0	0.000185952	0	0	0	0	0	0	0	0	0	0	2.47936e-05	0	0	0.000285126	0	0.000719014	0	0	0	0	0	0	0	0	0	0	3.71904e-05	0	0	0	0	0	0	0	0	0	0	0	0	0
ASV1452	0.00027273	Cryptomycota; Incertae_Sedis; Incertae_Sedis; Incertae_Sedis; Rozella; uncultured_Cryptomycota		0	0	0	0	0	0	0	0	0	0	0	0.000173555	0	0	0	0	0	0	9.91744e-05	0	0	0	0	0	0	0	0	0	0	0	0	0	0	0	0	0	0	0	0	0	0	0	0	0	0	0
ASV1453	0.000582649	Cryptomycota; Incertae_Sedis; Incertae_Sedis; Incertae_Sedis; Paramicrosporidium; uncultured_marine		0	0	0	0	0	0	0.000111571	0	0	0	0	0	0	0	0	0	0	0	0	0	0	0	0	0	0	0	0	0	0	0	0	0	0	0	0	0	0	0	0	0	0	0	0	0	0	0
ASV1454	0.000384301	Cryptomycota; Incertae_Sedis; Incertae_Sedis; Incertae_Sedis; Paramicrosporidium; uncultured_marine		0	0	0	0	0	0	0	0	0	0	0	2.47936e-05	0	0	0	0	0	0	0	0	0	0	0	0	0	0	0	0	0	0	0	0	0	0	0	0	0	0	0	0	0	0	0	0.000334714	0	0
ASV1455	0.000582649	Cryptomycota; Incertae_Sedis; Incertae_Sedis; Incertae_Sedis; Paramicrosporidium; uncultured_eukaryote		0	0	0	0	0	0	0	0	0	0	0	0	0	0	0	0	0	0	0	0	0	0	0	0	0	0	0	0	0	0	0	0	0	0	0	0	0	0	0	0	0	0	0	0	0	0
ASV1456	0.00027273	Cryptomycota; Incertae_Sedis; Incertae_Sedis; Incertae_Sedis; Paramicrosporidium; uncultured_eukaryote		0	0	0	0	0	0	0	0	0	0	0	0	0	0	0	0	0	0	0	0	0	0	0	0	0	0	0	0	0	0	0	0	0	0	0	0	0	0	0	0	0	0	0	0	0	0
ASV1457	0.000198349	Cryptomycota; Incertae_Sedis; Incertae_Sedis; Incertae_Sedis; Paramicrosporidium; uncultured_eukaryote		0	0	0	0	0	0	0	0	0	0	0	0	0	0	0	0	0	0	0	0	0	0	0	0	0	0	0	0	0	0	0	0	0	0	0	0	0	0	0	0	0	0	0	0	0	0
ASV1458	0.000595046	Cryptomycota; Incertae_Sedis; Incertae_Sedis; Incertae_Sedis; Paramicrosporidium; uncultured_Banisveld		0	0	0	0	0	0	0	0	0	0	0	0	0	0	0	0	0	0	0	0	0	0	0	0	0	0	0	0	0	0	0	0	0	0	0	0	0	0	0	0	0	0	0	0	0	0
ASV1459	0.0096819	Cryptomycota; Incertae_Sedis; Incertae_Sedis; Incertae_Sedis; Paramicrosporidium		0	0	0	0	0	0	0	0	0	0	0	0	0	0	0	0	0	0	0	0	0	0	0	0	0	0	0	0	0	0	0	0	0	0	0	0	0	0	0	0	0	0	0	0	0	0
ASV1460	0.00132646	Cryptomycota; Incertae_Sedis; Incertae_Sedis; Incertae_Sedis; Paramicrosporidium		0	0	0.000235539	0	0	0	0	0	0	0	0.000223142	0	0.000644633	0	0	0	0	0	0	0	0	0	0	0	0	0	0	0	0	0	0	0	0	0	0	0	0	0	0	0	0	0	0	0	0	0
ASV1461	0.000756205	Cryptomycota; Incertae_Sedis; Incertae_Sedis; Incertae_Sedis; Paramicrosporidium		0.000644633	0	0	0	0	0	0	0	0	0	0	0	0	0	0	0	0	0	0	0	0	0	0	0	0	0	0	0	0	0	0	0	0	0	0	0	0	0	0	0	0	0	0	9.91744e-05	0	0
ASV1462	0.000185952	Cryptomycota; Incertae_Sedis; Incertae_Sedis; Incertae_Sedis; Paramicrosporidium		0	0	0	0	0	0	0	0	0	0	0	0	0	0	0	0	0	0	0	0	0	0	0	0	0	0	0	0	0	0	0	0	0	0	0	0	0	0	0	0	0	0	0	0	0	0
ASV1463	0.000173555	Cryptomycota; Incertae_Sedis; Incertae_Sedis; Incertae_Sedis; Paramicrosporidium		0	0	0	0	0	0	0	0	0	0	0	0	0	0	0	0	0	0	0	0	0	0	0	0	0	0	0	0	0	0	0	0	0	0	0	0	0	0	0	0	0	0	0	0	0	0
ASV1464	0.000508269	Cryptomycota		0	0	0	0	0	0	0	0	0	0	0	0	0	0	0	0	0	0	0	0	0	0	0	0	0	0	0	0	0	0	0	0	0	0	0	0	0	0	0	0	0	0	0	0	0	0
ASV1465	0.000396697	Cryptomycota		0	0	0	0	0	0	0	0	0	0	0	0	0	0	0	0	0	0	0	0	0	0	0	0	0	0	0	0	0	0	0	0	0	0	0	0	0	0	0	0	0	0	0	0	0	0
ASV1466	0.00307441	Cnidaria; Scyphozoa; Semaeostomeae; Semaeostomeae; Semaeostomeae; Cyanea_sp.		0	0	0.00030992	0	0	0	0.00266531	0	0	0	9.91744e-05	0	0	0	0	0	0	0	0	0	0	0	0	0	0	0	0	0	0	0	0	0	0	0	0	0	0	0	0	0	0	0	0	0	0	0
ASV1467	0.0257605	Cnidaria; Scyphozoa; Semaeostomeae; Semaeostomeae; Semaeostomeae		0	0	0	0	0.000818189	0.00027273	0	0	0.00328515	0	0	0	0	0.000123968	0.000458681	0	0.000483475	7.43808e-05	0	0.000396697	0	0	0	0	0	0	0	0	0	0	0	0	0	0	0	0	0	0	0	0	0	0	0	0	0	0
ASV1468	0.00224382	Cnidaria; Scyphozoa; Semaeostomeae; Semaeostomeae; Semaeostomeae		0	0	0	0	0	0	0	0	0.000793395	0	0	0	0	0	0	0	0	0	0	0	0	0	0	0	0	0	0	0	0	0	0	0	0	0	0	0	0	0	0	0	0	0	0	0	0	0
ASV1469	0.000161158	Cnidaria; Hydrozoa; Leptothecata; Leptothecata; Leptothecata; Clytia_paulensis		0	0	0	0	0	0	0	0	0	0	0	0	0	0	0	0	0	0	0	0	0	0	0	0	0	0	0	0	0	0	0	0	0	0	0	0	0	0	0	0	0	0	0	0	0	0
ASV1470	0.0200332	Cnidaria; Hydrozoa		0	0	0	0	0	0	0	0	0	0	0	0	0	0	0	0	0	0	0	0	0	0	0	0	0	0	0	0	0	0	0	0	0	0	0	0	9.91744e-05	0.000334714	0.000161158	0	0	0.0153472	0.000148762	0	0	0
ASV1471	0.000210746	Ciliophora; Postciliodesmatophora; Heterotrichea; Heterotrichea; Spirostomum		0	0	0	0	0	0	0	0	0	0	0	0	0	0	0	0	0	0	0	0	0	0	0	0	0	0	0	0	0	0	0	0	0	0	0	0	0	0	0	0	0	0	0	0	0	0
ASV1472	0.000731411	Ciliophora; Postciliodesmatophora; Heterotrichea; Heterotrichea; Heterotrichea; Linostomella_sp.		0	1.23968e-05	0	0	0	0	0	0	0	0	0	0	0	0	0	0	0	0	0	0	0	0.000409094	0	0	0	0	0	0	0	0	0	0	0	0	0	0	0	0	0	0	0	0	0	0	0	0
ASV1473	0.00366945	Ciliophora; Intramacronucleata; Spirotrichea; Spirotrichea; Spirotrichea; uncultured_alveolate		0	0	0	0	0	0	0	0	0	0	0	0	0	0	0	0	0	0	0	0	0	0	0	0	0	0	0	0	0	0	0	0	0	0	0	0	0	0	0	0	0	7.43808e-05	0	0	0	0
ASV1474	0.000880173	Ciliophora; Intramacronucleata; Spirotrichea; Spirotrichea; Spirotrichea; uncultured_alveolate		0	0	0	0	0	0	0	0	0	0	0	0	0	0	0	0	0	0	0	0	0	0	0	0	0	0	0	0	0	0	0	0	0	0	0	0	0	0	0	0	0	0	0	0	0	0
ASV1475	0.0780626	Ciliophora; Intramacronucleata; Spirotrichea; Oligotrichia; uncultured; uncultured_marine		0	0	0	0	0	0	0	0	0	0	7.43808e-05	0	0	0	0	0	0	0	0	0	0	0	0	0	0	0	0	0	0	0	0	0	0	0	0.000520665	0	0	8.67776e-05	0.00236779	0	0	0	0.00280168	0	0.00065703	0.000210746
ASV1476	0.0642774	Ciliophora; Intramacronucleata; Spirotrichea; Oligotrichia; Strombidium; uncultured_marine		0	0	0.000260333	0	0	0.00027273	0.00757444	0.0027025	0	0.000173555	0.00107852	0	0	0	0	0.000235539	0	0	0	8.67776e-05	0	0	0	0	0	0	0	0	0	0	0.000520665	0	0	0	0	0.00119009	0.00109092	0.000260333	0.000247936	0.0399177	0.00096695	0.000111571	0	0.000297523	0.006186	0.000384301
ASV1477	0.00885131	Ciliophora; Intramacronucleata; Spirotrichea; Oligotrichia; Strombidium; uncultured_marine		0	0	0	0	0	0	0	0	0	0	0	0	0	9.91744e-05	0.000247936	0	0.00241738	0	8.67776e-05	0	0	0	0	0	0	0	0	0	0	0	0	0	0	0	0	0	0	0.00334714	0	0	0.000123968	0.000185952	0	0	6.1984e-05	0
ASV1478	0.000644633	Ciliophora; Intramacronucleata; Spirotrichea; Oligotrichia; Strombidium; uncultured_marine		0	0	0	0	0	0	0	0	0	0	0	0	0	0	0	0	8.67776e-05	0	0	0	0	0	0	0	0	0	0	0	0	0	0	0	0	0	0	0	0	0	0	0	0	0	0	0	0	0
ASV1479	0.0165001	Ciliophora; Intramacronucleata; Spirotrichea; Oligotrichia; Strombidium; Strombidium_paracapitatum		0	0	0	0	0	0.000136365	0.000607443	0	0	0	0.00027273	0	0	0	0	0.000260333	0	0	0	0	0.000483475	0	0	0.000867776	0	0.000210746	0.000942157	0.000483475	0	0	0.000495872	0.000706617	0	0.000123968	0	0.000694221	0	0	0	0.000607443	0	0	0	0	0.00447524	0
ASV1480	0.00374383	Ciliophora; Intramacronucleata; Spirotrichea; Oligotrichia; Strombidium; Strombidium_paracapitatum		0	0	0	0	0	0	0	0.00132646	0	0.000247936	0	0	0.000123968	0	0	0	0	0	0	0	0.00101654	0	0.000198349	0	0	0	0	0	0	0	0	0	0	0	0	0	0	0	0	0	0	0	0	0	0	0
ASV1481	0.00278928	Ciliophora; Intramacronucleata; Spirotrichea; Oligotrichia; Strombidium; Strombidium_paracapitatum		0	0	0	0	0	0	0	0	0	0	0	0	0	0	0	0	0	0	0	0	0	0.00266531	0	0	0	0	0	0	0	0	0	0	0	0	0	0	0	0	0	0	0	0	0	0	0	0
ASV1482	0.00215704	Ciliophora; Intramacronucleata; Spirotrichea; Oligotrichia; Strombidium; Strombidium_paracapitatum		0	0	0	0	0	0	0	6.1984e-05	0	0	0	0	0	0	0	0	0	0	0	0	0	0	0	0	0	0	0	0	0	0	0	0	0	0	0	0	0.000247936	0	0	0.000359507	0	0	0	0	0.0011529	0
ASV1483	0.000756205	Ciliophora; Intramacronucleata; Spirotrichea; Oligotrichia; Strombidium; Strombidium_paracapitatum		0	0	0	0	0.000111571	0	0	0	0	0	0	0	0	0	0	0	0	0	0	0	0	0.000545459	0	0	9.91744e-05	0	0	0	0	0	0	0	0	0	0	0	0	0	0	0	0	0	0	0	0	0
ASV1484	0.00065703	Ciliophora; Intramacronucleata; Spirotrichea; Oligotrichia; Strombidium; Strombidium_paracapitatum		0	0.000433888	0	0	0	0	0	0	0	0	0	0	0	0	0	0	0	0	0	0	0	0	0	0	0	0	0	0	0.000123968	9.91744e-05	0	0	0	0	0	0	0	0	0	0	0	0	0	0	0	0
ASV1485	0.000235539	Ciliophora; Intramacronucleata; Spirotrichea; Oligotrichia; Strombidium; Strombidium_paracapitatum		0	0	0	0	0	0	0	0	0	0	0	0	0	0	0	0	0	0	0	0	0	0	0	0	0	0	0	0	0	0	0	0	0	0	0	0	0	0	0	0	0	0	0	0	0	0
ASV1486	0.000285126	Ciliophora; Intramacronucleata; Spirotrichea; Oligotrichia; Strombidium; Strombidium_chlorophilum		0	0	0	0	0	0	0	0	0	0	0	0	0	0	0	0	0	0	0	0	0	0	0	0	0	0	0	0	0	0	0	0	0	0	0	0	0.000223142	0	0	0	0	0	0	0	0	6.1984e-05
ASV1487	0.00210746	Ciliophora; Intramacronucleata; Spirotrichea; Oligotrichia; Strombidium; Strombidium_capitatum		0	0	0	0	0	0	0	0.00100414	0	0.000136365	0	0	0.00096695	0	0	0	0	0	0	0	0	0	0	0	0	0	0	0	0	0	0	0	0	0	0	0	0	0	0	0	0	0	0	0	0	0
ASV1488	0.000768601	Ciliophora; Intramacronucleata; Spirotrichea; Oligotrichia; Strombidium; Strombidium_capitatum		0	0.000123968	0	0	0	0	0	0	0	0	0	0	0	0	0	0	0	0	0	0	0	0	0	0	0	0	0	0	0	0	0	0	0	0	0	0	0	0	0	0	0	0	0	0	0	0
ASV1489	0.000148762	Ciliophora; Intramacronucleata; Spirotrichea; Oligotrichia; Strombidium; Strombidium_capitatum		0	0	0	0	0	0	0	0	0	0	0	0	0	0	0	0	0	0	0	0	0	0	0	0	0	0	0	0	0	0	0	0	0	0	0	0	0	0	0	0	0	0	0	0	0	0
ASV1490	0.0167977	Ciliophora; Intramacronucleata; Spirotrichea; Oligotrichia; Strombidium; Strombidium_basimorphum		0	0.000359507	0	0	0	0.00135125	0	0	9.91744e-05	0.000123968	0	0	0	0	0	0	0	0	0.000880173	0	0.000148762	0	7.43808e-05	0.00397937	0	0	0.000285126	0.000533062	8.67776e-05	0.000198349	0.000235539	0.00215704	0	0	0.000185952	0.000384301	0.000173555	0	0	0	0	0	6.1984e-05	0.000148762	0	0
ASV1491	0.0042397	Ciliophora; Intramacronucleata; Spirotrichea; Oligotrichia; Strombidium		0	0	0	0	0	0	0	0	0	0	0	0	0	0	0	0	0	0	0	0	0	0	0	0.000446285	0	0	0	0.000731411	0	0	0	0.00250415	0	0	0	0.000123968	0	0	0	0.000198349	0	0	0	0	0	0
ASV1492	0.00169836	Ciliophora; Intramacronucleata; Spirotrichea; Oligotrichia; Strombidium		0	0	0	0	0	0	0	0	0	0	0	0	0	0	0	0	0	0	0	0	0	0	0	0	0	0	0	0.000483475	0	0	0	0.000458681	0	0	2.47936e-05	0	0.000148762	0	0	8.67776e-05	0	0	0	0	0	0
ASV1493	0.000842982	Ciliophora; Intramacronucleata; Spirotrichea; Oligotrichia; Strombidium		0	0	0	0	0	0.000136365	0	0	0	0	0	0	0	0	0	0	0	0	0	0	0	0	0	0	0	4.95872e-05	0	0	0	0.000123968	0	0	0	0	0	0	0	0	0	0	0	0	0	0	0	0
ASV1494	0.0152976	Ciliophora; Intramacronucleata; Spirotrichea; Oligotrichia; Spirotontonia; uncultured_marine		0	0.000111571	0	0	0.000644633	0.00282647	4.95872e-05	0	0.000223142	0.00096695	4.95872e-05	0	0	0.000880173	0.000880173	2.47936e-05	0.000533062	0.000185952	0	0	0	0	0	0.000111571	0	0	0	0	0	0	0	0	0	7.43808e-05	0.000161158	0	0	0.000855379	0.000297523	0	0	0.000359507	0.000632237	3.71904e-05	0	0
ASV1495	0.00401656	Ciliophora; Intramacronucleata; Spirotrichea; Oligotrichia; Spirotontonia; uncultured_marine		0	0	0	0	0	0	0	0	0	0	0	0	0	0	0	0	0	0	0	0	0	0	0	0	0	0	0	0	0	0	0	0	0	0	0	0	0	0	0	0	0.000582649	0	0	0	0	0.00343391
ASV1496	0.000185952	Ciliophora; Intramacronucleata; Spirotrichea; Oligotrichia; Spirotontonia; uncultured_marine		0	0	0	0	0	0	0	0	0	0	0	0	0	0	0	0	0	0	0	0	0	0	0	0	0	0	0	0	0	0	0	0	0	0	0	0	0	0	0	0	0	0	0	0	0	0
ASV1497	0.000533062	Ciliophora; Intramacronucleata; Spirotrichea; Oligotrichia; Spirotontonia; uncultured_eukaryote		0	0	0	0	0	0	0	0	0	0	0	0	0	0	0	0	0	0	0	0	0	0	0	0	0	0	0	0	0	0	0	0	0	0	0	0	0	0	0	0	0	0	0	0	0	0
ASV1498	0.146121	Ciliophora; Intramacronucleata; Spirotrichea; Oligotrichia; Sinistrostrombidium; uncultured_eukaryote		0	0.000161158	0.000123968	0	0	0.000471078	9.91744e-05	0	0	0.000421491	6.1984e-05	0.000247936	6.1984e-05	0	4.95872e-05	0	0.000136365	0.000111571	0.140183	0.000260333	0.000148762	0.00105373	7.43808e-05	0.00119009	7.43808e-05	0	0.000136365	0	0.000161158	0.000136365	0.000111571	0.000173555	0	0	0.000111571	0	0	0	0	0	0	0	0	0	0	0
ASV1499	0.000260333	Ciliophora; Intramacronucleata; Spirotrichea; Oligotrichia; Sinistrostrombidium; uncultured_eukaryote		0	0	0	0	0	0	0	0	0	0	0	0	0	0	0	0	0	0	0	0	0	0	0	0	0	0	0.000161158	0	0	0	0	0	0	0	0	0	0	0	0	0	0	0	0	7.43808e-05	0	0
ASV1500	0.0569261	Ciliophora; Intramacronucleata; Spirotrichea; Oligotrichia; Pseudotontonia; Pseudotontonia_simplicidens		0	9.91744e-05	8.67776e-05	0	6.1984e-05	0.000793395	0	0	6.1984e-05	0.00639675	0	4.95872e-05	0	0.000904966	0.000942157	0	0.00092976	0.000793395	0.000148762	0.000198349	0.000123968	9.91744e-05	7.43808e-05	9.91744e-05	0	0.000111571	9.91744e-05	0	0.00061984	0.000545459	7.43808e-05	0.000123968	0	0.00701659	0.000223142	0.000148762	0	0.00213225	0.00380582	0.000210746	0.000148762	0.00173555	0.00188431	0	0	0
ASV1501	0.411908	Ciliophora; Intramacronucleata; Spirotrichea; Oligotrichia; Oligotrichia; uncultured_marine		0.00030992	0.000830585	0.000632237	0	0.00138844	0.00112811	0.00442566	0	0.000743808	0.00223142	0.00507029	0.00065703	0.000111571	0.00104133	0.00327275	0.000223142	0.00989264	0.000322317	0.000706617	0.00871495	0.00061984	0.00809511	0.0026901	0.000768601	0.000396697	0.000495872	0.00674386	0.000198349	0.000979347	0.000681824	0.0104877	0.000334714	0.000136365	0.000954553	0.000644633	0.0543847	0.000731411	0.00151241	0.00141323	0.0837652	0.00107852	0.00147522	0.000681824	0.000842982	0.119666	0.000880173
ASV1502	0.182109	Ciliophora; Intramacronucleata; Spirotrichea; Oligotrichia		0	0.000433888	0	0	0.000285126	0.0373144	0.000334714	0.00208266	0.000545459	0.0121117	0.000223142	0.00034711	0.00135125	0.000508269	0.000681824	0	0.00150001	0.000322317	0.00065703	0.000867776	0.000768601	0.000582649	0.000322317	0.000719014	0.000359507	0.00283887	0.00030992	0.000161158	0.000954553	0.00612402	0.000359507	0.000235539	0.00034711	0.00195869	0.00833065	0.000396697	9.91744e-05	0.000706617	0.0182853	0.000235539	0.000198349	0.000582649	0.00120249	0	0.000359507	0.000210746
ASV1503	0.157328	Ciliophora; Intramacronucleata; Spirotrichea; Oligotrichia		0	0.000334714	0.0409838	0	0.000223142	0.000867776	0.00202068	0	0	0.000743808	0.00034711	0.00030992	0.000235539	0.000371904	0.000285126	0	0.000743808	0.000334714	0.000433888	0.000446285	0	0.000570253	0.00197109	0.000842982	0.000285126	0.000198349	0.00997942	0.000173555	0.000285126	0.000247936	0.0116158	0.000223142	0	0.000483475	0	0.0368929	0	0	0	0.0112191	0	0	0	0.00282647	0.00406615	0
ASV1504	0.0898272	Ciliophora; Intramacronucleata; Spirotrichea; Oligotrichia		0	0.00096695	0	0	0.000223142	0.000557856	0.000210746	0	0	0.000545459	0	0.000210746	0	0	0	0	0	0	0.00260333	0.00250415	0.000731411	0.0705378	0	0.000458681	0	0	0.000123968	0	0	0	0	0.000148762	0.000371904	0	0	0.000322317	0	0	0	0	0	0	0	0.000148762	0	0
ASV1505	0.0323061	Ciliophora; Intramacronucleata; Spirotrichea; Oligotrichia		0	0.00162398	0	0	0.000681824	0.000570253	0	0	0	0.000433888	0	0.000371904	0	0	0	0	0	0	0.000111571	0.000148762	0.00187192	0.000173555	0	9.91744e-05	0.000123968	0.000210746	0	0.000136365	0.000396697	0.000235539	0	0.00126447	0.000161158	0.000198349	0.000136365	0	0	0	0	0	0	0	0	0	0	0
ASV1506	0.0297151	Ciliophora; Intramacronucleata; Spirotrichea; Oligotrichia		0	0	0	0	0	0.00130166	0	0	0	0.0019339	0	0	0	0	0	0	0	0	0	0.000892569	0.00376863	0.00276449	0	0	0	0.00178514	0	0	0	0.00189671	0	0	0.000421491	0	0	0	0	0	0	0	0	0.000471078	0	0	0	0
ASV1507	0.0301862	Ciliophora; Intramacronucleata; Spirotrichea; Oligotrichia		0	0	0	0	0	0.00203307	0	0	0	0.000533062	0	0	0	0	0	0	0	0	0	0.000210746	0	0	0	0	0	0	0	0	0	0.000247936	0	0	0.00027273	0	0.000247936	0	0	0	0.000681824	0	0	0	0	0	0	0
ASV1508	0.0167357	Ciliophora; Intramacronucleata; Spirotrichea; Oligotrichia		0	0.000247936	0	0	0	0.00169836	0	0	0.000371904	0.00262812	0	0	0	0.000483475	0.000396697	0	0.000582649	0.000185952	0	0.00034711	0	0	0	0	0.000185952	0	0	0	0	0	0	0	0	0.000483475	0	0	0	0.000954553	0	0	0	0	0	0	0	0
ASV1509	0.0162398	Ciliophora; Intramacronucleata; Spirotrichea; Oligotrichia		0	0.00328515	0	0	0.000409094	0.000917363	0	0	0.000508269	0.00034711	0	0	0	0	0	0	0	0	0	0.000607443	0.000706617	0	0	0	0	0	0	0	0	0	0	0	0	0	0.000694221	0	0	0	0.00298763	0	0	0	0.000483475	0	0	0
ASV1510	0.0148638	Ciliophora; Intramacronucleata; Spirotrichea; Oligotrichia		0	0	0	0	0	0.00213225	0	0.0019215	0	0.000297523	0	0	0.00404136	0	0	0	0	0	0	0	0	0	0	0	0	0	0	0	0	0	0	0	0	0	0	0	0.000669427	0	0	0	0.000880173	0	0	0	0	0.0015372
ASV1511	0.00624799	Ciliophora; Intramacronucleata; Spirotrichea; Oligotrichia		0	0	0	0	0.000111571	0.000223142	0	0	0.000198349	0.00259093	0	0	0	0.000148762	0.00030992	0	0.000247936	0	0	0	0	0	0	0	0.000198349	0	0	0	0.00027273	0	0	0	0	0.000173555	0	0	0	0	0	0	0	0	0	0	0	0
ASV1512	0.00328515	Ciliophora; Intramacronucleata; Spirotrichea; Oligotrichia		0	0	0	0	0	0	0	0	0.000508269	0	0	0	0	0	0	0	0	0	0	0	0	0	0	0	0	0	0	0	0	0.000210746	0	0	0	0	0.000533062	0	0	0	0	0	0	0	0	0	0	0
ASV1513	0.00096695	Ciliophora; Intramacronucleata; Spirotrichea; Oligotrichia		0	0	0.000557856	0	0	0	0	0	0	0	0	0	0	0	0	0	0	0	0	0	0	0	0	0	0	0	0	0	0	0	0	0	0	0	0	0	0	0	0	0	0	0	0	0.000409094	0	0
ASV1514	0.000842982	Ciliophora; Intramacronucleata; Spirotrichea; Oligotrichia		0	0	0	0	0	0	0	0	0	0	0	0	0	0	0	0	0	0	0	0	0	0	0	0	0	0	0	0	0	0	0	0	0	0	0	0	0	0	0	0	0	0	0	0	0	0
ASV1515	0.00130166	Ciliophora; Intramacronucleata; Spirotrichea; Hypotrichia; Hypotrichia; uncultured_ciliate		0	0	0.000111571	0	0	0	0.00101654	0	0	0	0	0	0	0	0	0	0	0	0	0	0	0	0	0	0	0	0	0	0	0	0	0	0	0	0	0	0	0	0	6.1984e-05	0	0	0	0.000111571	0	0
ASV1516	0.0166861	Ciliophora; Intramacronucleata; Spirotrichea; Hypotrichia; Hypotrichia		0	0	0	0	0	0	0	0	0	0	0	0	0	0	0	0	0	0	0	0	0	0	0	0	0	0	0	0	0	0	0	0	0	0	0	0	0	0	0	0	0	0	0	0	0	0
ASV1517	0.0163762	Ciliophora; Intramacronucleata; Spirotrichea; Hypotrichia		0	0	0	0	0	0	0	0	0	0	0	0	0	0	0	0	0	0	0	0	0	0	0	0	0	0	0	0	0	0	0	0	0	0	0	0	0	0	0	0	0	0	0	0	0	0
ASV1518	0.000210746	Ciliophora; Intramacronucleata; Spirotrichea; Euplotia; Euplotes; Euplotes_rariseta		0	9.91744e-05	0	0	0.000111571	0	0	0	0	0	0	0	0	0	0	0	0	0	0	0	0	0	0	0	0	0	0	0	0	0	0	0	0	0	0	0	0	0	0	0	0	0	0	0	0	0
ASV1519	0.0782238	Ciliophora; Intramacronucleata; Spirotrichea; Choreotrichia; uncultured; uncultured_marine		0	0.000148762	0	0.00135125	0.000322317	0.000471078	0	0.00371904	0.000260333	0.000669427	0	0.00164877	0.00564054	0.000285126	0.000892569	0	0.00559096	0	0	0.000111571	0.000123968	0	3.71904e-05	0.000632237	0.000842982	0.000322317	0	1.23968e-05	0.000198349	0.00030992	0	0.000111571	0	0.000681824	0.00357028	6.1984e-05	0.000185952	0.00120249	0.00635956	3.71904e-05	0.0027025	0.000123968	0.00136365	8.67776e-05	3.71904e-05	0.00109092
ASV1520	0.0661493	Ciliophora; Intramacronucleata; Spirotrichea; Choreotrichia; uncultured; uncultured_marine		0	0.00577691	6.1984e-05	0	0.000198349	0.000508269	0	0	0	0.000533062	0	0.000148762	0	0	7.43808e-05	0	0.000123968	0	7.43808e-05	0.000433888	0.000285126	9.91744e-05	0	0.000533062	0.000148762	0.00128927	3.71904e-05	0.00242977	0	0.000681824	0	0.00680584	0.00061984	9.91744e-05	0.00655791	0	0	0	0.00267771	0	0	0	0	0.000198349	0	0
ASV1521	0.0573848	Ciliophora; Intramacronucleata; Spirotrichea; Choreotrichia; uncultured; uncultured_marine		0	0	0	0	0	0	0	0	0	0	0	0	0	0	0	0	0	0	0	0	0	0	0	0	0	0	0	0	0	0	0	0.00065703	0	0	0	0	0.0395706	0.00034711	0	0.000111571	0.0126819	0	0	0	0.000198349	0.00352069
ASV1522	0.013339	Ciliophora; Intramacronucleata; Spirotrichea; Choreotrichia; uncultured; uncultured_marine		0	0	0	0	0	0	0.00109092	0	0	0	0	0	0	0	0	0.000371904	0	0	0	0	0	0	0	0	0	0	0	0	0	0	0	7.43808e-05	0	0	0	0	0	0	0	0	0.0011529	0	0	0	0	0.00197109
ASV1523	0.000954553	Ciliophora; Intramacronucleata; Spirotrichea; Choreotrichia; uncultured; uncultured_eukaryote		0	0	0	0	0	0	0	0	0	0	0	0	0	0	0	0	0	0	0	0	0	0	0	0	0	0	0	0	0	0	0	0	0	0	0	0	0	0	0	0	0	0.000223142	0	0	0	0
ASV1524	0.000694221	Ciliophora; Intramacronucleata; Spirotrichea; Choreotrichia; uncultured; uncultured_ciliate		0	0	0	0	0	0	0	0	0	0	0	0	0	0	0	0	0	0	0	0	0	0	0	0	0	0	0	0	0	0	0	0	0	0	0	0	0	0	0	0	0	0	4.95872e-05	0	0	0
ASV1525	0.00756205	Ciliophora; Intramacronucleata; Spirotrichea; Choreotrichia; uncultured; uncultured_alveolate		0	0	0	0	0	0	2.47936e-05	0	0	0	0	0.000421491	0	0	0	0	0	0	0.0042645	0	0.00128927	0	0	9.91744e-05	0	0.000210746	0	0	0	8.67776e-05	0	0	2.47936e-05	0.000123968	0	0	0	0	0	0	0	0	0	6.1984e-05	0	0
ASV1526	0.0368061	Ciliophora; Intramacronucleata; Spirotrichea; Choreotrichia; uncultured		0	0	0	0	0	0	0.0023058	0	0	0	0.000371904	0	0	0	0	0	0	0	0	0	2.47936e-05	0	8.67776e-05	9.91744e-05	0	0	0.000136365	0	0	0	0.000111571	0.000768601	0	0	0	0	0.00664468	0.000185952	0.000260333	0.000768601	0.00332234	0	0.000111571	0	0.00265291	0.00215704
ASV1527	0.00948355	Ciliophora; Intramacronucleata; Spirotrichea; Choreotrichia; uncultured		0	0.00293804	0	0	0.00162398	0.000123968	0	0	0.000632237	7.43808e-05	3.71904e-05	0	0	9.91744e-05	0.000285126	0	0	0	0	0.000210746	0	0.000681824	0	0	0	8.67776e-05	0	0	0	0	0	0	0	0	0	0	0	0.000173555	0	0	0	0	0	0	0	0
ASV1528	0.00061984	Ciliophora; Intramacronucleata; Spirotrichea; Choreotrichia; uncultured		0	0.000322317	0	0	0.000297523	0	0	0	0	0	0	0	0	0	0	0	0	0	0	0	0	0	0	0	0	0	0	0	0	0	0	0	0	0	0	0	0	0	0	0	0	0	0	0	0	0
ASV1529	0.000334714	Ciliophora; Intramacronucleata; Spirotrichea; Choreotrichia; uncultured		0	0	0	0	0	0	0	0	0	0	0	0.000173555	0	0	0	0	0	0	0	0	0	0	0	0	0	0	0	0	0	0	0	0	0	0	0	0	0	0	0	0	0	0	0	0	0	0
ASV1530	0.0570749	Ciliophora; Intramacronucleata; Spirotrichea; Choreotrichia; Tintinnopsis; Tintinnopsis_subacuta		0	0.000198349	0	0	0.000123968	0.000669427	0.000173555	0	0	0.00959512	0	0.000285126	0	0.00531823	0.0038802	0	0.000235539	0.000198349	0	0.000533062	0.00226861	0	0	0.000582649	0.000185952	0.000904966	0	0.000123968	0.000198349	0.000483475	0	0	0	0.000954553	0.00477277	0	8.67776e-05	0.000483475	0.00380582	9.91744e-05	0.000198349	0.000123968	0.00587608	0.000235539	0	0.000173555
ASV1531	0.0534674	Ciliophora; Intramacronucleata; Spirotrichea; Choreotrichia; Tintinnopsis; Tintinnopsis_sp.		0	0.00182233	0	0	0.00204547	0.0011529	0.000111571	0	0.000123968	0.00239258	6.1984e-05	0.00034711	0	0.000384301	0.000756205	0	0.0143555	0.000644633	0.000123968	0.000557856	0.000570253	0.000123968	6.1984e-05	0.000917363	0.000458681	0.000409094	0	7.43808e-05	0.00112811	0.000508269	0	0	0	0.000297523	0.000768601	0	0.000582649	0.00288845	0.000892569	0	0	0.00123968	0.00107852	0.000223142	0	0.000396697
ASV1532	0.000991744	Ciliophora; Intramacronucleata; Spirotrichea; Choreotrichia; Tintinnopsis; Tintinnopsis_sp.		0	0	0	0	0	0	0	0	0	0	0	0	0	0	0	0	0	0	0	0.000867776	0	0	0	0	0	6.1984e-05	0	0	0	0	0	0	1.23968e-05	0	0	0	0	0	0	0	0	0	0	0	0	0
[truncated: 1,198 more rows]
[truncated: 27 more columns]

## Sheet: TABLE  S5
TABLE S5. Correlations between individual eukaryotic taxa and environmental factors in the Chesapeake Bay
[truncated: 2,731 more rows]

[truncated: 4 more sheets: TABLE  S6, TABLE  S7, TABLE  S8, TABLE  S9]
